# Supplementary material for: From Conventional to Craft Beer: Perception, Source, and Production of Beer Color—A Systematic Review and Bibliometric Analysis
Source: Foods. 2024 Sep 18;13(18):2956. doi: 10.3390/foods13182956 (PMC11431606; doi:10.3390/foods13182956)
Supplement: Supplementary file 1 [file foods-13-02956-s001.zip]

Archive with 2 entries (2 files):
- Selected papers for bibliometric analysis.xlsx
- Articles selected in Rayyan software.csv
