# Supplementary material for: From Conventional to Craft Beer: Perception, Source, and Production of Beer Color—A Systematic Review and Bibliometric Analysis
Source: Foods. 2024 Sep 18;13(18):2956. doi: 10.3390/foods13182956 (PMC11431606; doi:10.3390/foods13182956)
Supplement: Supplementary file 1 [file foods-13-02956-s001.zip › Selected papers for bibliometric analysis.xlsx]

## Sheet: dados bibliometria
PT	AU	BA	BE	GP	AF	BF	CA	TI	SO	SE	BS	LA	DT	CT	CY	CL	SP	HO	DE	ID	AB	C1	C3	RP	EM	RI	OI	FU	FP	FX	CR	NR	TC	Z9	U1	U2	PU	PI	PA	SN	EI	BN	J9	JI	PD	PY	VL	IS	PN
J	Baigts-Allende, DK; Pérez-Alva, A; Ramírez-Rodrigues, MA; Palacios, A; Ramírez-Rodrigues, MM				Baigts-Allende, Diana K.; Perez-Alva, Alexa; Ramirez-Rodrigues, Melissa A.; Palacios, Adriana; Ramirez-Rodrigues, Milena M.			A comparative study of polyphenolic and amino acid profiles of commercial fruit beers	JOURNAL OF FOOD COMPOSITION AND ANALYSIS			English	Article; Early Access						Fruit beers; Polyphenolic profile; Amino acid profile; Principal component analysis; Physicochemical analysis	PHENOLIC-COMPOUNDS; ANTIOXIDANT CAPACITY; BIOGENIC-AMINES; FERMENTATION; ANTHOCYANINS; PEACH; CAROTENOIDS; PERFORMANCE; CONSUMPTION; NITROGEN	The individual polyphenols, free amino acid (AA) profiles, and pigments (beta-carotene and monomeric anthocyanins) concentration of twenty-nine commercial beers were quantified. Additionally, a physicochemical characterization consisting of density, degrees Brix, color, and % alcohol content (ABV), was performed. The ABV ranged from 2 to 9 %, degrees Brix from 2 to 12, and a broad color spectrum,…	[Baigts-Allende, Diana K.; Perez-Alva, Alexa; Palacios, Adriana; Ramirez-Rodrigues, Milena M.] Univ Las Amer Puebla, Dept Chem Food & Environm Engn, Puebla 72810, Mexico; [Ramirez-Rodrigues, Melissa A.] Intema SA CV, Food Anal Lab, 31 Sur 2901, Puebla 72400, Mexico	Universidad Americas Puebla (UDLAP)	Ramírez-Rodrigues, MM (corresponding author), Fdn Univ Las Amer Puebla, Puebla 72810, Mexico.	diana.baigts@udlap.mx; alexa.perezaa@udlap.mx; m.ramirez@intema.com.mx; adriana.palacios@udlap.mx; milena.ramirez@udlap.mx	Ramirez-Rodrigues, Milena M/HNC-4617-2023	Ramirez-Rodrigues, Milena M/0000-0002-8984-4829; baigts allende, diana karina/0000-0002-8586-7169; Perez Alva, Alexa/0000-0001-8156-0365				Abdi H, 2010, WIRES COMPUT STAT, V2, P433, DOI 10.1002/wics.101; [Anonymous], 2008, ACS SYM SER, DOI [10.1021/bk-2008-0983.ch015, DOI 10.1021/BK-2008-0983.CH015]; Aron PM, 2017, J AM SOC BREW CHEM, V75, P276, DOI 10.1094/ASBCJ-2017-3149-01; Avicor MN, 2015, INT FOOD RES J, V22, P102; Bustos L, 2019, J AM SOC BREW CHEM, V77, P261, DOI 10.1080/03610470.2019.1644478; Daenen L, 2008, FEMS YEAST RES, …	68	23	23	6	30	ACADEMIC PRESS INC ELSEVIER SCIENCE	SAN DIEGO	525 B ST, STE 1900, SAN DIEGO, CA 92101-4495 USA	0889-1575	1096-0481		J FOOD COMPOS ANAL	J. Food Compos. Anal.	2021 JUL	2021	100
J	Almonacid, SF; Nájera, AL; Young, ME; Simpson, RJ; Acevedo, CA				Almonacid, Sergio F.; Najera, Ana L.; Young, Manuel E.; Simpson, Ricardo J.; Acevedo, Cristian A.			A Comparative Study of Stout Beer Batch Fermentation Using Free and Microencapsulated Yeasts	FOOD AND BIOPROCESS TECHNOLOGY			English	Article						Alginate; Beer; Fermentation; Microencapsulation; Stout; Yeast	IMMOBILIZED YEAST; ALGINATE GEL; CELLS	Because many questions arise regarding the use of immobilization technology to consistently produce a high quality beer, this work focuses on the effects of using an immobilization matrix in the fermentation process. The aim of this study was to explore the feasibility and potential uses of immobilization on sensorial characteristics such as color, flavor, and headspace compounds of stout beer, w…	[Almonacid, Sergio F.; Najera, Ana L.; Simpson, Ricardo J.] Univ Tecn Federico Santa Maria, Dept Proc Quim Biotecnol & Ambientales, Valparaiso, Chile; [Almonacid, Sergio F.; Simpson, Ricardo J.] Ctr Reg Estudio Alimentos Saludables, Valparaiso, Chile; [Young, Manuel E.; Acevedo, Cristian A.] Univ Tecn Federico Santa Maria, Ctr Biotecnol, Valparaiso, Chile	Universidad Tecnica Federico Santa Maria; Universidad Tecnica Federico Santa Maria	Almonacid, SF (corresponding author), Univ Tecn Federico Santa Maria, Dept Proc Quim Biotecnol & Ambientales, Ave Espana 1680, Valparaiso, Chile.	sergio.almonacid@usm.cl; cristian.acevedo@usm.cl	Acevedo, Cristian A./D-5133-2011; Simpson, Ricardo/J-3775-2019					Acevedo C, 2003, J FOOD ENG, V59, P431, DOI 10.1016/S0260-8774(03)00004-9; Acevedo CA, 2007, BIOL RES, V40, P347, DOI [/S0716-97602007000400009, 10.4067/S0716-97602007000400009]; Acevedo CA, 2009, LWT-FOOD SCI TECHNOL, V42, P1444, DOI 10.1016/j.lwt.2009.03.013; [Anonymous], 2004, BEER HLTH NUTR; Bailey JE., 1986, BIOCH ENG FUNDAMENTA, P421; Balasubramanian S, 2011, FOOD BIOPROCESS TECH, V4, P1, D…	30	19	21	2	70	SPRINGER	NEW YORK	ONE NEW YORK PLAZA, SUITE 4600, NEW YORK, NY, UNITED STATES	1935-5130	1935-5149		FOOD BIOPROCESS TECH	Food Bioprocess Technol.	FEB	2012	5	2
J	Nagai, C; Noda, K; Kirihara, A; Tomita, Y; Murata, M				Nagai, Chieri; Noda, Kyoko; Kirihara, Akari; Tomita, Yuko; Murata, Masatsune			A Low-Molecular Weight Maillard Pigment from Beer was Identified as Perlolyrine, a Maillard Reaction Product from Tryptophan	FOOD SCIENCE AND TECHNOLOGY RESEARCH			English	Article						beer; Maillard reaction; melanoidin; perlolyrine; color; browning	MELANOIDINS	The color of beer, which is a typical example of the Maillard or browning reaction, is mainly attributed to melanoidins. However, as melanoidins are heterogeneous polymers formed by the Maillard reaction, there is little data on the chemical structure of the components responsible for the color of beer. To obtain chemical information on the color components of beer, we here isolated a low-molecul…	[Nagai, Chieri; Noda, Kyoko; Kirihara, Akari; Tomita, Yuko; Murata, Masatsune] Ochanomizu Univ, Dept Nutr & Food Sci, Bunkyo Ku, 2-1-1 Otsuka, Tokyo 1128610, Japan	Ochanomizu University	Murata, M (corresponding author), Ochanomizu Univ, Dept Nutr & Food Sci, Bunkyo Ku, 2-1-1 Otsuka, Tokyo 1128610, Japan.	murata.masatsune@ocha.ac.jp			Japan Society for the Promotion of Science [17H01958]; Grants-in-Aid for Scientific Research [17H01958] Funding Source: KAKEN	Japan Society for the Promotion of Science(Ministry of Education, Culture, Sports, Science and Technology, Japan (MEXT)Japan Society for the Promotion of Science); Grants-in-Aid for Scientific Research(Ministry of Education, Culture, Sports, Science and Technology, Japan (MEXT)Japan Society for the Promotion of ScienceGrants-in-Aid for Scientific Research (KAKENHI))	This study was supported by a Grant-in-Aid for Scientific Research (B) [grant number 17H01958] from the Japan Society for the Promotion of Science.	Carvalho DO, 2016, EUR FOOD RES TECHNOL, V242, P1545, DOI 10.1007/s00217-016-2655-7; Echavarría AP, 2012, FOOD ENG REV, V4, P203, DOI 10.1007/s12393-012-9057-9; Hayase F, 2006, MOL NUTR FOOD RES, V50, P1171, DOI 10.1002/mnfr.200600078; Hofmann T, 1998, CARBOHYD RES, V313, P203, DOI 10.1016/S0008-6215(98)00279-1; JEFFREYS JA, 1970, J CHEM SOC C, P1091, DOI 10.1039/j39700001091; Kuntcheva RJ, 1996,…	16	9	9	4	36	JAPANESE SOC FOOD SCI & TECHNOLOGY	Tsukuba	2-1-12 Kannondai, Tsukuba, Ibaraki 305 8642, JAPAN	1344-6606	1881-3984		FOOD SCI TECHNOL RES	Food Sci. Technol. Res.	JAN	2019	25	1
J	Porretta, S; Donadini, G				Porretta, S.; Donadini, G.			A Preference Study for No Alcohol Beer in Italy Using Quantitative Concept Analysis	JOURNAL OF THE INSTITUTE OF BREWING			English	Article						Conjoint analysis; consumer preference; no alcohol beer; quantitative concept analysis	CONSUMER; CONSUMPTION; INFORMATION; DETERMINANTS; PERCEPTION; BITTERNESS; FLAVOR; PRICE	The aim of this paper is to understand the consumer's attitude towards alcohol free beers in Italy by using a quantitative concept analysis. The method uses conjoint analysis with consumers of Italian beer, living in different geographical areas. Results show that packaging (RI = 56.24%) is the main attribute considered, followed by price, flavour, claims and colour. As far as part-worths are con…	[Donadini, G.] Univ Cattolica Sacro Cuore, Ist Entomol & Patol Vegetale, AIDASA, I-29100 Piacenza, Italy; [Porretta, S.] SSICA, I-43100 Parma, Italy	Catholic University of the Sacred Heart	Donadini, G (corresponding author), Univ Cattolica Sacro Cuore, Ist Entomol & Patol Vegetale, AIDASA, Via Emilia Parmense 84, I-29100 Piacenza, Italy.	gianluca.donadini0@aliceposta.it			Teresa Franceschini	Teresa Franceschini	The authors would like to thank Teresa Franceschini for supporting us during consumer interviews in Trento. Anna Carabelli and Angela Sanvito are also greatly acknowledged.	AMA, 1992, MARK RES TECHN SER; [Anonymous], CONCEPT RES FOOD PRO; [Anonymous], CONSTRUCTIVE DRINKIN; [Anonymous], 4 NAT I CONS RES; *CAN, ANN REP 2005 CYCL IT; *CAN, ANN REP 2004 CYCL IT; Caporale G, 2004, FOOD QUAL PREFER, V15, P271, DOI 10.1016/S0950-3293(03)00067-3; DARRINGTON H, 1999, FOOD MANUFACTURER, V74, P28; Dransfield E, 1998, FOOD QUAL PREFER, V9, P321, DOI 10.1016/S0950-3293(98)00017-…	42	30	32	1	20	INST BREWING	LONDON	33 CLARGES STREET, LONDON W1Y 8EE, ENGLAND	0046-9750	2050-0416		J I BREWING	J. Inst. Brew.		2008	114	4
J	Yin, H; Dong, JJ; Yu, JH; Chang, ZM; Qian, ZH; Liu, ML; Huang, SL; Hu, XC; Liu, XL; Deng, Y; Wang, DF				Yin, Hua; Dong, Jianjun; Yu, Junhong; Chang, Zongming; Qian, Zhonghua; Liu, Mingli; Huang, Shuli; Hu, Xiaocong; Liu, Xiaolin; Deng, Yang; Wang, Dongfeng			A preliminary study about the influence of high hydrostatic pressure processing on the physicochemical and sensorial properties of a cloudy wheat beer	JOURNAL OF THE INSTITUTE OF BREWING			English	Article						wheat beer; high hydrostatic pressure; quality attributes; colloidal haze stability; dynamic light scattering	COLLOIDAL HAZE; QUALITY; INACTIVATION; FLAVOR; COLOR; WINE	High hydrostatic pressure (HHP) (400 MPa/15 min, 500 MPa/10 min, 600 MPa/5 min at 20 degrees C) and heat (60 degrees C/15 min) processing of wheat beers were evaluated by examining their impacts on microorganisms, colloidal haze, flavour, foam stability and shelf-life prediction during 84 days of storage at 20 degrees C. The results obtained showed that the microbiological stability of HHP beers …	[Yin, Hua; Dong, Jianjun; Yu, Junhong; Chang, Zongming; Qian, Zhonghua; Liu, Mingli; Huang, Shuli; Hu, Xiaocong; Liu, Xiaolin; Deng, Yang] Tsingtao Brewery Co Ltd, State Key Lab Biol Fermentat Engn Beer, Qingdao 266061, Peoples R China; [Deng, Yang; Wang, Dongfeng] Ocean Univ China, Coll Food Sci & Engn, Qingdao 266003, Peoples R China; [Yin, Hua; Dong, Jianjun] Jiangnan Univ, Key Lab Ind Biotech…	Ocean University of China; Jiangnan University	Deng, Y (corresponding author), Tsingtao Brewery Co Ltd, State Key Lab Biol Fermentat Engn Beer, Qingdao 266061, Peoples R China.; Deng, Y; Wang, DF (corresponding author), Ocean Univ China, Coll Food Sci & Engn, Qingdao 266003, Peoples R China.	dengyang719@hotmail.com; wangdf@ouc.edu.cn	ZHAO, S/IWV-4219-2023		National High Technology Research and Development Program of China (863 Program) [2013AA102109]; China Postdoctoral Science Foundation [2015 M582063]; leading talent project of the pioneering and innovation of Qingdao [13-cx-15]	National High Technology Research and Development Program of China (863 Program)(National High Technology Research and Development Program of China); China Postdoctoral Science Foundation(China Postdoctoral Science Foundation); leading talent project of the pioneering and innovation of Qingdao	We gratefully acknowledge Dr. Hu Hou for his helpful discussion and technical assistance. This study was financially supported by the National High Technology Research and Development Program of China (863 Program, no. 2013AA102109), China Postdoctoral Science Foundation funded project (no. 2015 M582063) and the leading talent project of the pioneering and innovation of Qingdao (no. 13-cx-15).	American Society of Brewing Chemists, 2014, METH AN SENS AN 10 D; Asano K., 1982, Journal of the American Society of Brewing Chemists, V40, P147; Bokulich NA, 2013, MICROBIOL MOL BIOL R, V77, P157, DOI 10.1128/MMBR.00060-12; Buzrul S, 2005, J SCI FOOD AGR, V85, P1672, DOI 10.1002/jsfa.2166; Buzrul S, 2005, EUR FOOD RES TECHNOL, V220, P615, DOI 10.1007/s00217-004-1086-z; Buzrul S, 2012, INNOV FOOD…	28	15	16	5	35	INST BREWING	LONDON	33 CLARGES STREET, LONDON W1Y 8EE, ENGLAND	0046-9750	2050-0416		J I BREWING	J. Inst. Brew.		2016	122	3
J	Popescu, V; Soceanu, A; Dobrinas, S; Stanciu, G				Popescu, Viorica; Soceanu, Alina; Dobrinas, Simona; Stanciu, Gabriela			A study of beer bitterness loss during the various stages of the Romanian beer production process	JOURNAL OF THE INSTITUTE OF BREWING			English	Article						beer; characteristics; bitterness; brewery	ELECTRONIC TONGUE; SPECTROSCOPY; QUALITY; ACIDS	Beer is one of the oldest known alcoholic beverages produced by a yeast fermentation of a cereal extract that was germinated in water beforehand. The bitter taste of beer comes from the group of substances introduced during wort boiling, which are the extracted components of hops. The aim of this study was to determine some characteristics of beer (original extract, alcohol content, colour, pH, t…	[Popescu, Viorica; Soceanu, Alina; Dobrinas, Simona; Stanciu, Gabriela] Ovidius Univ Constanta, Dept Chem & Chem Engn, Constanta 900527, Romania	Ovidius University	Soceanu, A (corresponding author), Ovidius Univ Constanta, Dept Chem & Chem Engn, 124 Mamaia Blvd, Constanta 900527, Romania.	asoceanu@univ-ovidius.ro	Gabriela, Stanciu/G-2169-2016; Soceanu, Alina/JCO-2769-2023; Soceanu, Alina Daria/C-8911-2015; Dobrinas, Simona P/C-8927-2015; Soceanu, Alina/AAG-6493-2021	Gabriela, Stanciu/0000-0002-2523-647X; Soceanu, Alina Daria/0000-0002-4617-7800				Analytica-EBC, 1998, METHODS ANAL; Arrieta AA, 2010, FOOD CHEM, V123, P642, DOI 10.1016/j.foodchem.2010.05.006; Bamforth C. W., 2004, HTLH NUTR, P1; Caballero I, 2012, TRENDS FOOD SCI TECH, V26, P21, DOI 10.1016/j.tifs.2012.01.001; Christensen J, 2005, J I BREWING, V111, P3, DOI 10.1002/j.2050-0416.2005.tb00642.x; Ciosek P, 2007, ANALYST, V132, P963, DOI 10.1039/b705107g; Dobrinas S., 2010, OVIDI…	21	27	30	2	40	INST BREWING	LONDON	33 CLARGES STREET, LONDON W1Y 8EE, ENGLAND	0046-9750	2050-0416		J I BREWING	J. Inst. Brew.		2013	119	3
J	Polak, J; Bartoszek, M; Stanimirova, I				Polak, Justyna; Bartoszek, Mariola; Stanimirova, Ivana			A study of the antioxidant properties of beers using electron paramagnetic resonance	FOOD CHEMISTRY			English	Article						Antioxidant activity; EPR spectroscopy; DPPH; Trolox; Beer; Food analysis; Food composition; Chemometrics; ANOVA	XANTHOHUMOL; PRENYLFLAVONOIDS; CONSTITUENTS; CAPACITY; MALT; HOPS; L.	The antioxidant properties of various kinds of beers were investigated using electron paramagnetic resonance (EPR) spectroscopy. This was possible by measuring the changes in the intensity of the EPR spectrum that resulted from the interaction of the stable radical DPPH. (1,1-diphenyl-2-picrylhydrazyl) with the antioxidants found in a beer sample. The antioxidant capacity was then presented in Tr…	[Polak, Justyna; Bartoszek, Mariola] Silesian Univ, Inst Chem, Dept Mat Chem & Chem Technol, PL-40006 Katowice, Poland; [Stanimirova, Ivana] Silesian Univ, Inst Chem, Dept Theoret Chem, PL-40006 Katowice, Poland	University of Silesia in Katowice; University of Silesia in Katowice	Polak, J (corresponding author), Silesian Univ, Inst Chem, Dept Mat Chem & Chem Technol, 9 Szkolna St, PL-40006 Katowice, Poland.	justyna.polak@us.edu.pl	Stanimirova, Ivana/AAM-2098-2021	Stanimirova-Daszykowska, Ivana/0000-0003-4966-3246; Bartoszek, Mariola/0000-0002-8302-5427; Polak, Justyna/0000-0003-1420-9756				Alonso AM, 2004, FOOD RES INT, V37, P715, DOI 10.1016/j.foodres.2004.03.007; [Anonymous], 2007, Applied multivariate statistical analysis, DOI DOI 10.4236/JWARP.2010.26066; Bamforth CW, 2002, NUTR RES, V22, P227, DOI 10.1016/S0271-5317(01)00360-8; Bartoszek M, 2012, FOOD CHEM, V132, P2089, DOI 10.1016/j.foodchem.2011.12.060; Brezová V, 2009, FOOD CHEM, V114, P859, DOI 10.1016/j.foodchem.2008.10.0…	35	31	35	0	64	ELSEVIER SCI LTD	OXFORD	THE BOULEVARD, LANGFORD LANE, KIDLINGTON, OXFORD OX5 1GB, OXON, ENGLAND	0308-8146	1873-7072		FOOD CHEM	Food Chem.	2024-12-01	2013	141	3
J	Blackmore, H; Hidrio, C; Yeomans, MR				Blackmore, Helena; Hidrio, Claire; Yeomans, Martin R.			A taste of things to come: The effect of extrinsic and intrinsic cues on perceived properties of beer mediated by expectations	FOOD QUALITY AND PREFERENCE			English	Article; Early Access						Extrinsic cues; Intrinsic cues; Beer colour; Sensory descriptor; Labelling; Hedonic expectations; Sensory expectations; Taste; Mouthfeel; Liking; Beer	NONALCOHOLIC BEER; EFFECT SIZE; FOOD; INFORMATION; PERCEPTION; COLOR; CONSUMPTION; EXPECTANCY; EXPERIENCE; CONTEXT	Before consuming a food or beverage, consumers are exposed to many sources of information related to the product. Such product-related cues can generate expectations, some of which can improve consumers' sensory perception and liking of the product. The question posed in the current study is whether labelling and colour of beer can be used to modify consumers' expectations and improve perception …	[Blackmore, Helena; Yeomans, Martin R.] Univ Sussex, Sch Psychol, Brighton BN1 9QH, E Sussex, England; [Hidrio, Claire] AB InBev, Leuven, Belgium	University of Sussex	Blackmore, H (corresponding author), Univ Sussex, Sch Psychol, Brighton BN1 9QH, E Sussex, England.	Helena.Blackmore@sussex.ac.uk	Yeomans, Martin/A-5291-2012	Yeomans, Martin/0000-0003-1436-1483	Fund Baillet Latour	Fund Baillet Latour	This experiment was carried out as a part of a PhD project funded by Fund Baillet Latour. Claire Hidrio is an employee of AB InBev, and while she has provided feedback on the design of the study and assisted with sourcing the samples, she did not contribute to the data analysis or interpretation of the results. Helena Blackmore and Prof. Martin Yeo-mans have no conflicts of interest to declare.	ALLISON RI, 1964, J MARKETING RES, V1, P36, DOI 10.2307/3150054; [Anonymous], 2019, FINANCIAL TIMES; Baguley T, 2009, BRIT J PSYCHOL, V100, P603, DOI 10.1348/000712608X377117; Betancur MI, 2020, FOOD RES INT, V137, DOI 10.1016/j.foodres.2020.109367; Blackmore H, 2020, FOOD QUAL PREFER, V81, DOI 10.1016/j.foodqual.2019.103855; BOWEN DJ, 1992, J APPL SOC PSYCHOL, V22, P1061, DOI 10.1111/j.1559-1816…	56	20	20	4	21	ELSEVIER SCI LTD	OXFORD	THE BOULEVARD, LANGFORD LANE, KIDLINGTON, OXFORD OX5 1GB, OXON, ENGLAND	0950-3293	1873-6343		FOOD QUAL PREFER	Food. Qual. Prefer.	2021 DEC	2021	94
J	Mascia, I; Fadda, C; Karabín, M; Dostálek, P; Del Caro, A				Mascia, Ilaria; Fadda, Costantino; Karabin, Marcel; Dostalek, Pavel; Del Caro, Alessandra			Aging of craft durum wheat beer fermented with sourdough yeasts	LWT-FOOD SCIENCE AND TECHNOLOGY			English	Article						Shelf life; Craft beer; Carbonyl compounds; Flavor stability	OPTIMIZATION	The shelf life of three different craft durum wheat beers, brewed in a Sardinian micro-brewery, fermented with autochthonous yeasts isolated from sourdough and commercial yeasts, were studied over a period of 6 months at two different temperatures: shelf temperature (28 degrees C) and normal cold storage temperature (8 degrees C). The results showed that the three beers had similar physico-chemic…	[Mascia, Ilaria; Fadda, Costantino; Del Caro, Alessandra] Univ Sassari, Dipartimento Agr, I-07100 Sassari, Italy; [Karabin, Marcel; Dostalek, Pavel] Univ Chem & Technol, Fac Food & Biochem Technol, Dept Biotechnol, Tech 5, Prague 16628 6, Czech Republic	University of Sassari; University of Chemistry & Technology, Prague	Del Caro, A (corresponding author), Univ Sassari, Dipartimento Agr, Via Italia 39A, I-07100 Sassari, Italy.	delcaro@uniss.it	Dostalek, Pavel/A-9739-2008	Dostalek, Pavel/0000-0003-2973-1643	Sardinia Regional Government (POR Sardegna FSE Operational Programme of the Autonomous Region of Sardinia, European Social Fund); Ministry of Agriculture of the Czech Republic [QI111B053]	Sardinia Regional Government (POR Sardegna FSE Operational Programme of the Autonomous Region of Sardinia, European Social Fund)(Regione Sardegna); Ministry of Agriculture of the Czech Republic(Ministry of Agriculture, Czech Republic)	Ilaria Mascia gratefully acknowledges Sardinia Regional Government for the financial support of her PhD scholarship (POR Sardegna FSE Operational Programme of the Autonomous Region of Sardinia, European Social Fund 2007-2013 - Axis IV Human Resources, Objective I.3, Line of Activity I.3.1.). The authors thank the Ministry of Agriculture of the Czech Republic (project QI111B053) for its financial …	American Society of Brewing Chemists, 2014, METH AN SENS AN 4 SE; Bamforth C. W., 2004, Technical Quarterly, Master Brewers' Association of the Americas, V41, P97; Bamforth C. W., 1999, SCI UNDERSTANDING FL, P98; Bokulich NA, 2013, MICROBIOL MOL BIOL R, V77, P157, DOI 10.1128/MMBR.00060-12; Brányik T, 2008, J I BREWING, V114, P3, DOI 10.1002/j.2050-0416.2008.tb00299.x; Canonico L, 2014, J I BREWI…	27	20	20	0	63	ELSEVIER SCIENCE BV	AMSTERDAM	PO BOX 211, 1000 AE AMSTERDAM, NETHERLANDS	0023-6438	1096-1127		LWT-FOOD SCI TECHNOL	LWT-Food Sci. Technol.	JAN	2016	65
J	Roest, SA; Pecher, D; Naeije, L; Zeelenberg, R				Roest, Sander A.; Pecher, Diane; Naeije, Lilian; Zeelenberg, Rene			Alignment effects in beer mugs: Automatic action activation or response competition?	ATTENTION PERCEPTION & PSYCHOPHYSICS			English	Article						Simon effect; Spatial alignment; Stimulus response compatibility; Go/no-go task; Choice-reaction task	GRASPING AFFORDANCE; ACTION STATE; OBJECTS; DISCRIMINATION; POTENTIATION; REPRESENTATIONS; COMPATIBILITY; PERCEPTION; KNOWLEDGE; LOCATION	Responses to objects with a graspable handle are faster when the response hand and handle orientation are aligned (e.g., a key press with the right hand is required and the object handle is oriented to the right) than when they are not aligned. This effect could be explained by automatic activation of specific motor programs when an object is viewed. Alternatively, the effect could be explained b…	[Roest, Sander A.; Pecher, Diane; Naeije, Lilian; Zeelenberg, Rene] Erasmus Univ, Dept Psychol, Woudestein T13-50,POB 1738, NL-3000 DR Rotterdam, Netherlands	Erasmus University Rotterdam - Excl Erasmus MC; Erasmus University Rotterdam	Roest, SA (corresponding author), Erasmus Univ, Dept Psychol, Woudestein T13-50,POB 1738, NL-3000 DR Rotterdam, Netherlands.	roest@fsw.eur.nl		Pecher, Diane/0000-0003-0976-6080				Anderson SJ, 2002, P ROY SOC B-BIOL SCI, V269, P1225, DOI 10.1098/rspb.2002.1998; Ansorge U, 2004, J EXP PSYCHOL HUMAN, V30, P365, DOI 10.1037/0096-1523.30.2.365; Bub DN, 2008, COGNITION, V106, P27, DOI 10.1016/j.cognition.2006.12.010; Bub DN, 2012, J EXP PSYCHOL GEN, V141, P502, DOI 10.1037/a0026748; Bub DN, 2010, J EXP PSYCHOL HUMAN, V36, P341, DOI 10.1037/a0017606; Cho DT, 2013, PSYCHOL RES-PS…	34	14	14	0	8	SPRINGER	NEW YORK	233 SPRING ST, NEW YORK, NY 10013 USA	1943-3921	1943-393X		ATTEN PERCEPT PSYCHO	Atten. Percept. Psychophys.	AUG	2016	78	6
J	Bogdan, P; Kordialik-Bogacka, E				Bogdan, Paulina; Kordialik-Bogacka, Edyta			Alternatives to malt in brewing	TRENDS IN FOOD SCIENCE & TECHNOLOGY			English	Review						Beer; Adjunct; Unmalted grain; Barley; Corn; Syrup	AVENA-SATIVA L.; UNMALTED BARLEY; LAGER BEER; NITROGEN CONTENTS; FOAM STABILITY; WORT; YEAST; SORGHUM; QUALITY; FERMENTATION	Background: Due to the competitiveness of the beer market, breweries are under pressure to lower the cost of beer production. They have also attempted to widen their offers by developing new, innovative products to meet consumer demand. To achieve these goals, they have increasingly replaced malt with various less expensive adjuncts. It is estimated that up to 85-90% of beer worldwide is now prod…	[Bogdan, Paulina; Kordialik-Bogacka, Edyta] Lodz Univ Technol, Inst Fermentat Technol & Microbiol, Fac Biotechnol & Food Sci, 171-173 Wolczanska St, PL-90924 Lodz, Poland	Lodz University of Technology	Kordialik-Bogacka, E (corresponding author), Lodz Univ Technol, Inst Fermentat Technol & Microbiol, Fac Biotechnol & Food Sci, 171-173 Wolczanska St, PL-90924 Lodz, Poland.	edyta.kordialik-bogacka@p.lodz.pl	Edyta, Kordialik-Bogacka/M-3785-2018	Edyta, Kordialik-Bogacka/0000-0002-4166-6074; Legumina, Paulina/0000-0002-9480-3060				Aastrup S., 2010, Scandinavian Brewers' Review, V67, P28; Agu RC, 2013, J I BREWING, V119, P258, DOI 10.1002/jib.91; Annemuller G., 2013, Processing of various adjuncts in beer pro- duction: raw grain adjuncts-sugars and sugar syrups-malt substitutes; Aron PM, 2010, J I BREWING, V116, P369, DOI 10.1002/j.2050-0416.2010.tb00788.x; Bamforth CW, 2004, J I BREWING, V110, P259, DOI 10.1002/j.2050-0416…	98	67	72	3	141	ELSEVIER SCIENCE LONDON	LONDON	84 THEOBALDS RD, LONDON WC1X 8RR, ENGLAND	0924-2244			TRENDS FOOD SCI TECH	Trends Food Sci. Technol.	JUL	2017	65
J	Ducruet, J; Rébénaque, P; Diserens, S; Kosinska-Cagnazzo, A; Héritier, I; Andlauer, W				Ducruet, Julien; Rebenaque, Pierrick; Diserens, Serge; Kosinska-Cagnazzo, Agnieszka; Heritier, Isabelle; Andlauer, Wilfried			Amber ale beer enriched with goji berries - The effect on bioactive compound content and sensorial properties	FOOD CHEMISTRY			English	Article						Ale beer; Goji berries; Antioxidant activity; Sensory properties; Lycium barbarurn	LYCIUM-BARBARUM POLYSACCHARIDES; ANTIOXIDANT ACTIVITY; ASCORBIC-ACID; CRAFT BEERS; CONSUMPTION; CAPACITY; FRUIT; TECHNOLOGY; METABOLISM; RUTIN	Goji berries, traditionally used in Chinese medicine, are nowadays gaining popularity in the Western world. Efforts are made to enlarge the offer of goji containing foods. In this study, goji berries were added to ale type beer at different stages of the production process in order to develop a beverage with desirable sensory characteristic and high antioxidant capacity. The obtained beers differ…	[Ducruet, Julien; Rebenaque, Pierrick; Diserens, Serge] Univ Appl Sci & Arts Western Switzerland, Changins Viticulture & Enol, Nyon, Switzerland; [Kosinska-Cagnazzo, Agnieszka; Heritier, Isabelle; Andlauer, Wilfried] Univ Appl Sci & Arts Western Switzerland, HES SO Valais Wallis, Sion, Switzerland	University of Applied Sciences & Arts Western Switzerland	Kosinska-Cagnazzo, A (corresponding author), Univ Appl Sci & Arts Western Switzerland, HES SO Valais Wallis, Sion, Switzerland.	julien.ducruet@changins.ch; pierrick.rebenaque@changins.ch; lesmoines@vtx.ch; agnieszka.kosinska@hevs.ch; isabelle.heritier@hevs.ch; wilfried.andlauer@hevs.ch	Andlauer, Wilfried/Y-4768-2019; Kosinska-Cagnazzo, Agnieszka/K-6061-2014	Andlauer, Wilfried/0000-0002-0507-1911; Kosinska-Cagnazzo, Agnieszka/0000-0003-2928-2403	University of Applied Sciences and Arts Western Switzerland within the thematic research program HealthFood	University of Applied Sciences and Arts Western Switzerland within the thematic research program HealthFood	The study was financially supported by the University of Applied Sciences and Arts Western Switzerland within the thematic research program HealthFood.	Analytica, 2008, EBC EUROPEAN BREWERY; [Anonymous], 2007, Sensory analysis: general guidance for the design of test rooms = Analyse sensorielle: directives generales pour la conception de locaux destines ? l'analyse; Aquilani B, 2015, FOOD QUAL PREFER, V41, P214, DOI 10.1016/j.foodqual.2014.12.005; Arrieta-Baez D, 2012, J SCI FOOD AGR, V92, P2715, DOI 10.1002/jsfa.5695; Brien SE, 2011, BMJ-BRIT M…	41	80	88	9	158	ELSEVIER SCI LTD	OXFORD	THE BOULEVARD, LANGFORD LANE, KIDLINGTON, OXFORD OX5 1GB, OXON, ENGLAND	0308-8146	1873-7072		FOOD CHEM	Food Chem.	2024-07-01	2017	226
J	Savel, J; Kosín, P; Broz, A				Savel, Jan; Kosin, Petr; Broz, Adam			Anaerobic and Aerobic Beer Aging	CZECH JOURNAL OF FOOD SCIENCES			English	Article						caramel; epicatechin; beer aging; reductone; organic radical; light sensitivity	MAILLARD	Yellow, orange, red and brown pigments are formed by air oxidation of single polyphenols or by thermal degradation of sugars to caramels. Caramels increase their colours during anaerobic heating or decrease them by air oxidation. Epicatechin and caramel undergo reversible redox reaction followed by degradation and/or polymerisation at beer aging. That is why both of these colour compounds, beside…	[Savel, Jan; Kosin, Petr; Broz, Adam] Natl Corp, Budweiser Budvar, Ceske Budejovice, Czech Republic		Savel, J (corresponding author), Budejovicky Budvar, NP, K Svetle 4, Ceske Budejovice 37021, Czech Republic.	jan.savel@budvar.cz						Akagawa M, 2003, BIOSCI BIOTECH BIOCH, V67, P2632, DOI 10.1271/bbb.67.2632; Ames J. M., 2001, Cerevisia, V26, P210; Bamforth C. W., 2004, Technical Quarterly, Master Brewers' Association of the Americas, V41, P97; BECH LM, 2007, P C EUR BREW CONV, V31, P864; Bravo A, 2008, J AGR FOOD CHEM, V56, P4134, DOI 10.1021/jf703696p; Friedman M, 1996, J AGR FOOD CHEM, V44, P631, DOI 10.1021/jf950394r; Hash…	20	7	9	1	34	CZECH ACADEMY AGRICULTURAL SCIENCES	PRAGUE	TESNOV 17, PRAGUE, 117 05, CZECH REPUBLIC	1212-1800	1805-9317		CZECH J FOOD SCI	Czech. J. Food Sci.		2010	28	1
J	Alicieo, TVR; Mendes, ES; Pereira, NC; de Barros, STD; Innocenti, TD; Alves, JA				Rodriguez Alicieo, Tatiana Valesca; Mendes, Elisabete Scolin; Pereira, Nehemias Curvelo; de Barros, Sueli Teresa Davantel; Innocenti, Thiago Delboni; Alves, Joao Adriano			Analysis of the use of a 0.2 ?m ceramic membrane for beer clarification	ACTA SCIENTIARUM-TECHNOLOGY			Portuguese	Article						membrane; ceramic; beer; microfiltration; fouling	CROSS-FLOW MICROFILTRATION; GOVERNING PERMEATE FLUX; ULTRAFILTRATION; FILTRATION; QUALITY; JUICE	Analysis of the use of a 0.2 mu m ceramic membrane for beer clarification. This work compares the permeated flow and the quality of the obtained product in the process of beer clarification by crossflow microfiltration. The membrane used in the present study was a tubular ceramic membrane with a 0.2 mu m nominal pore diameter, at 6 +/- 1 degrees C and 1, 2, 3 and 4 bar of pressure. Samples of the…	[Rodriguez Alicieo, Tatiana Valesca] Univ Estadual Rio Grande do Sul, BR-97573011 Santana Do Livramento, Rio Grande Sul, Brazil; [Mendes, Elisabete Scolin; Pereira, Nehemias Curvelo; de Barros, Sueli Teresa Davantel; Innocenti, Thiago Delboni; Alves, Joao Adriano] Univ Estadual Maringa, Dept Engn Quim, Maringa, Parana, Brazil	Universidade Estadual do Rio Grande do Sul (UERGS); Universidade Estadual de Maringa	Alicieo, TVR (corresponding author), Univ Estadual Rio Grande do Sul, Rua Rivadavia Correia 825, BR-97573011 Santana Do Livramento, Rio Grande Sul, Brazil.	tatianavra@hotmail.com	Pereira, Nehemias Curvelo/AAA-6866-2020; Technology, Acta Scientiarum./AAB-4509-2020					AOAC, 1980, OFF METH AN ASS OFF; Barros S.T.D., 2002, J MEMB SCI AMSTERDAM, V215, P213; BLANPAIN P, 1993, J MEMBRANE SCI, V84, P37, DOI 10.1016/0376-7388(93)85049-3; Blanpain P, 1997, FILTR SEPARAT, V34, P1065, DOI 10.1016/S0015-1882(97)90186-5; BURELL BJ, 1994, FILTR SEP CROYDON, V31, P399; Czekaj P, 2000, J MEMBRANE SCI, V166, P199, DOI 10.1016/S0376-7388(99)00261-6; Eagles WP, 2002, J MEMBRANE…	21	0	2	3	13	UNIV ESTADUAL MARINGA, PRO-REITORIA PESQUISA POS-GRADUACAO	MARINGA	AV. COLOMBO, 5790, DIVISAO DE DIVULGACAO CIENTIFICA, MARINGA, PR 87020-900, BRAZIL	1806-2563	1807-8664		ACTA SCI-TECHNOL	Acta Sci.-Technol.		2008	30	2
J	Juric, A; Coric, N; Odak, A; Herceg, Z; Tisma, M				Juric, Anita; Coric, Nevena; Odak, Andrea; Herceg, Zoran; Tisma, Marina			Analysis of total polyphenols, bitterness and haze in pale and dark lager beers produced under different mashing and boiling conditions	JOURNAL OF THE INSTITUTE OF BREWING			English	Article						beer; haze; hop; mashing; polyphenols	ANTIOXIDANT ACTIVITIES; BARLEY; HOPS; CULTIVARS; EXTRACTS; QUALITY; MALT	Malting and brewing processes should be performed under process conditions in a way that minimizes beer bitterness, maximizes polyphenol content and reduces the amount of raw materials ending up in solution in the form of hazes, particles and precipitates. This work examined the influence of different mashing temperature conditions and boiling procedures on the total polyphenol content, bitternes…	[Juric, Anita; Coric, Nevena; Odak, Andrea] Univ Mostar, Fac Agron & Food Technol, Mostar, Bosnia & Herceg; [Juric, Anita] Herzegovinian Brewery, Mostar, Bosnia & Herceg; [Herceg, Zoran] Univ Zagreb, Fac Food Technol & Biotechnol, Zagreb 41000, Croatia; [Tisma, Marina] Univ Osijek, Fac Food Technol, Osijek, Croatia	University of Mostar; University of Zagreb; University of JJ Strossmayer Osijek	Tisma, M (corresponding author), Univ Osijek, Fac Food Technol, F Kuhaca 20, Osijek, Croatia.	marina.tisma@ptfos.hr		Tisma, Marina/0000-0002-8846-3127	Herzegovinian brewery	Herzegovinian brewery	The authors would like to thank the Herzegovinian brewery for their support and their permission to publish the obtained results.	Agu RC, 2002, J I BREWING, V108, P19, DOI 10.1002/j.2050-0416.2002.tb00115.x; [Anonymous], 1996, TECHNOLOGY BREWING M; Aron PM, 2010, J I BREWING, V116, P369, DOI 10.1002/j.2050-0416.2010.tb00788.x; Asano K., 1982, Journal of the American Society of Brewing Chemists, V40, P147; Biendl M., 2007, P EUR BREW CONV C VE, V31, P1; Biendl M., 2010, EBC HOP S SEPT WOLNZ; Callemien D, 2007, J AGR FOOD CHE…	44	16	18	2	99	INST BREWING	LONDON	33 CLARGES STREET, LONDON W1Y 8EE, ENGLAND	0046-9750	2050-0416		J I BREWING	J. Inst. Brew.	OCT	2015	121	4
J	He, G; Du, J; Zhang, K; Wei, G; Wang, W				He, G.; Du, J.; Zhang, K.; Wei, G.; Wang, W.			Antioxidant capability and potableness of fresh cloudy wheat beer stored at different temperatures	JOURNAL OF THE INSTITUTE OF BREWING			English	Article						wheat beer; sensory evaluation; antioxidant capacity; storage period; temperature	LAGER BEER; CAPACITY; STABILITY; CHEMISTRY; YEAST	To investigate the sensory evolution and antioxidant capacities and their correlation with related indices of fresh cloudy wheat beer (FCWB), the beer was stored at different temperatures and analysed during an 18-day storage period. A fresh balance of aroma, taste andmouthfeel was maintained for 9days at 5 degrees C, 6 days at 10 and 15 degrees C, or 3 days at 20 degrees C. With extension of sto…	[He, G.; Du, J.; Wei, G.; Wang, W.] Shandong Agr Univ, Coll Food Sci & Engn, Tai An 271018, Shandong, Peoples R China; [Zhang, K.] Shandong Mt Tai Beer Co Ltd, Tai An 271018, Shandong, Peoples R China	Shandong Agricultural University	Du, J (corresponding author), Shandong Agr Univ, Coll Food Sci & Engn, Tai An 271018, Shandong, Peoples R China.	djh@sdau.edu.cn			Shandong Province Science and Technology Development Project [2011GGB01076]; Project Research of Shandong Mountain Tai Beer Co. Ltd in fresh cloudy wheat beer	Shandong Province Science and Technology Development Project; Project Research of Shandong Mountain Tai Beer Co. Ltd in fresh cloudy wheat beer	This study was funded by the Shandong Province Science and Technology Development Project (2011GGB01076) and the Project Research of Shandong Mountain Tai Beer Co. Ltd in fresh cloudy wheat beer.	Addolorato G, 2009, BEER IN HEALTH AND DISEASE PREVENTION, P459, DOI 10.1016/B978-0-12-373891-2.00044-4; AMBROSIO G, 1992, CARDIOVASC DRUG THER, V6, P623, DOI 10.1007/BF00052564; Bamforth CW, 2002, NUTR RES, V22, P227, DOI 10.1016/S0271-5317(01)00360-8; Berner TS, 2012, LETT APPL MICROBIOL, V54, P225, DOI 10.1111/j.1472-765X.2011.03195.x; Brenna OV, 2009, FOOD CHEM, V115, P119, DOI 10.1016/j.food…	38	17	19	3	28	INST BREWING	LONDON	33 CLARGES STREET, LONDON W1Y 8EE, ENGLAND	0046-9750	2050-0416		J I BREWING	J. Inst. Brew.		2012	118	4
J	Jahn, A; Kim, J; Bashir, KMI; Cho, MG				Jahn, Alexander; Kim, Juyeong; Bashir, Khawaja Muhammad Imran; Cho, Man Gi			Antioxidant Content of Aronia Infused Beer	FERMENTATION-BASEL			English	Article						beer; Aronia; fermentation; antioxidant	ANTHOCYANINS	Beer is a fermented beverage in which antioxidants can contribute to the oxidative stability and nutraceutical properties of the product. Aronia berries are antioxidant-rich fruits of distinct sour and astringent taste, limiting their culinary uses. Previously, fermentation has proven to be effective in the removal of astringent tastes from various fruit juices. In this study, a single malt pale …	[Jahn, Alexander; Bashir, Khawaja Muhammad Imran] German Engn Res & Dev Ctr LSTME Busan, 1276 Jisa Dong, Busan 46742, South Korea; [Kim, Juyeong; Cho, Man Gi] Dongseo Univ, Dept Bio & Chem Engn, Busan 47011, South Korea	Dongseo University	Jahn, A (corresponding author), German Engn Res & Dev Ctr LSTME Busan, 1276 Jisa Dong, Busan 46742, South Korea.	alexander.jahn@lstme.org; young7037@gmail.com; Imran.bashir@lstme.org; mgcho@dongseo.ac.kr		Bashir, Khawaja Muhammad Imran/0000-0002-6830-2588; Jahn, Alexander/0000-0002-2851-0788	BB21 + 2019 from Busan Metropolitan City	BB21 + 2019 from Busan Metropolitan City	This research was funded by BB21 + 2019 from Busan Metropolitan City.	[Anonymous], 2015, ADV BIOPROCESS TECHN, DOI DOI 10.1007/978-3-319-17915-5_20; Aquilani B, 2015, FOOD QUAL PREFER, V41, P214, DOI 10.1016/j.foodqual.2014.12.005; Cabras I, 2016, BUS HIST, V58, P625, DOI 10.1080/00076791.2015.1027692; Chow PS, 2004, TREE PHYSIOL, V24, P1129, DOI 10.1093/treephys/24.10.1129; Denev P, 2018, J CHEM-NY, V2018, DOI 10.1155/2018/9574587; Ducruet J, 2017, FOOD CHEM, V226…	19	10	11	8	42	MDPI	BASEL	ST ALBAN-ANLAGE 66, CH-4052 BASEL, SWITZERLAND		2311-5637		FERMENTATION-BASEL	FERMENTATION	SEP	2020	6	3
J	Jelínek, L; Karabín, M; Kotlíková, B; Hudcová, T; Dostálek, P				Jelinek, Lukas; Karabin, Marcel; Kotlikova, Blanka; Hudcova, Tereza; Dostalek, Pavel			Application of a hop by-product in brewing: reduction in the level of haze-active prolamines and improved antioxidant properties of the beer	JOURNAL OF THE INSTITUTE OF BREWING			English	Article						hops; colloidal stability; stabilization; antioxidant activity	PHENOLIC-COMPOUNDS; BREWERY WASTE	After supercritical CO2 extraction of hops or formation of lupulin-enriched pellets (type 45), polyphenol-rich by-products remain. These have some industrial and agricultural applications (preparation of polyphenol extracts and in the production of low-bitterness beers). In this work, both materials were used in pilot-scale brewing experiments for the production of beer enriched with polyphenols.…	[Jelinek, Lukas; Karabin, Marcel; Kotlikova, Blanka; Hudcova, Tereza; Dostalek, Pavel] Prague Inst Chem Technol, Fac Food & Biochem Technol, Dept Bioengn, CR-16628 Prague, Czech Republic	University of Chemistry & Technology, Prague	Jelínek, L (corresponding author), Prague Inst Chem Technol, Fac Food & Biochem Technol, Dept Bioengn, CR-16628 Prague, Czech Republic.	lukas.jelinek@vscht.cz	Dostalek, Pavel/A-9739-2008	Dostalek, Pavel/0000-0003-2973-1643	Ministry of Education, Youth and Sports of the Czech Republic [KONTAKT ME10110]; Ministry of Agriculture of the Czech Republic [QI111B053]	Ministry of Education, Youth and Sports of the Czech Republic(Ministry of Education, Youth & Sports - Czech Republic); Ministry of Agriculture of the Czech Republic(Ministry of Agriculture, Czech Republic)	This study was supported by the Ministry of Education, Youth and Sports of the Czech Republic (KONTAKT ME10110) and Ministry of Agriculture of the Czech Republic (Project QI111B053).	AERTS G, 2003, P EUR BREW CONV C DU; Aron PM, 2010, J I BREWING, V116, P369, DOI 10.1002/j.2050-0416.2010.tb00788.x; Bamforth CW, 2006, WOODHEAD PUBL FOOD S, P1, DOI 10.1533/9781845691738.1; Bamforth CW, 1999, J AM SOC BREW CHEM, V57, P81; Baranowski K., 2008, FRUITS VEGETABLE IND, V1, P22; Barbosa-Pereira L, 2014, FOOD CHEM, V145, P191, DOI 10.1016/j.foodchem.2013.08.033; Barbosa-Pereira L, 2013…	36	14	14	1	36	INST BREWING	LONDON	33 CLARGES STREET, LONDON W1Y 8EE, ENGLAND	0046-9750	2050-0416		J I BREWING	J. Inst. Brew.	MAR	2014	120	2
J	Garzón, AG; Drago, SR				Garzon, Antonela G.; Drago, Silvina R.			Aptitude of sorghum (<i>Sorghum bicolor</i> (L) Moench) hybrids for brewery or bio-functional malted beverages	JOURNAL OF FOOD BIOCHEMISTRY			English	Article						antioxidant activity; brewery potential; GABA; malted; sorghum	GAMMA-AMINOBUTYRIC-ACID; PHENOLIC-COMPOUNDS; ENZYME-ACTIVITIES; ANTIOXIDANT; TEMPERATURE; GERMINATION; PEPTIDES; PRODUCTS; FOODS	The potential of twenty-four hybrids of white (WS) and red sorghum (RS) to produce beer or bio-functional malted beverages was studied. Brewery aptitude was evaluated through diastatic power (DP), beta-amylase activity, hot water extract (HWE), and Kolbach index using sorghum malted at 30 degrees C; while bio-functional potential was evaluated through GABA, free amino acids (FAA) content, phenoli…	[Garzon, Antonela G.; Drago, Silvina R.] Univ Nacl Litoral, Inst Tecnol Alimentos, CONICET, Fac Ingn Quim, Santiago Estero 2829, RA-3000 Santa Fe, Argentina	National University of the Littoral; Consejo Nacional de Investigaciones Cientificas y Tecnicas (CONICET)	Garzón, AG (corresponding author), Univ Nacl Litoral, Inst Tecnol Alimentos, CONICET, Fac Ingn Quim, Santiago Estero 2829, RA-3000 Santa Fe, Argentina.	agarzon@fiq.unl.edu.ar	Drago, Silvina/ABA-7446-2021	Drago, Silvina/0000-0002-9103-5991; Garzon, Antonela G/0000-0002-0391-3724	Universidad Nacional del Litoral [CAI+D2016 PIC 50420150100092]; Fondo para la Investigacion Cientifica y Tecnologica [PICT 1282]	Universidad Nacional del Litoral; Fondo para la Investigacion Cientifica y Tecnologica	Universidad Nacional del Litoral, Grant/Award Number: CAI+D2016 PIC 50420150100092 LI.; Fondo para la Investigacion Cientifica y Tecnologica, Grant/Award Number: Project PICT 1282	ALAIZ M, 1992, J CHROMATOGR, V591, P181, DOI 10.1016/0021-9673(92)80236-N; AOAC International, 2002, OFFICIAL METHODS ANA; BETA T, 1995, CEREAL CHEM, V72, P533; Bogdan P, 2017, TRENDS FOOD SCI TECH, V65, P1, DOI 10.1016/j.tifs.2017.05.001; Boonstra E, 2015, FRONT PSYCHOL, V6, DOI 10.3389/fpsyg.2015.01520; Chiremba C, 2012, FOOD CHEM, V134, P81, DOI 10.1016/j.foodchem.2012.02.067; Cian RE, 2015, L…	36	5	6	0	9	WILEY	HOBOKEN	111 RIVER ST, HOBOKEN 07030-5774, NJ USA	0145-8884	1745-4514		J FOOD BIOCHEM	J. Food Biochem.	DEC	2018	42	6
J	Prado, R; Gastl, M; Becker, T				Prado, Raphael; Gastl, Martina; Becker, Thomas			Aroma and color development during the production of specialty malts: A review	COMPREHENSIVE REVIEWS IN FOOD SCIENCE AND FOOD SAFETY			English	Review; Early Access						specialty malt; aroma compound; color; malting process; maillard reaction	VOLATILE COMPONENTS; MAILLARD REACTION; PEATED MALT; ACETALDEHYDE PRODUCTION; THERMAL-DEGRADATION; GAS-CHROMATOGRAPHY; FLAVOR COMPOUNDS; ROASTED MALT; BARLEY; IDENTIFICATION	Specialty malts comprise a promising field for innovative approaches concerning their potential in terms of color, aroma, and taste influence on the composition of beer and other beverages. Nevertheless, poor reproducibility of aroma and taste is a recurrent struggle between maltsters, leaving color as a practical parameter for quality control. However, malts with similar coloration can present d…	[Prado, Raphael; Gastl, Martina; Becker, Thomas] Tech Univ Munich, Chair Brewing & Beverage Technol, Weihenstephaner Steig 20, D-85354 Freising Weihenstephan, Germany	Technical University of Munich	Gastl, M (corresponding author), Tech Univ Munich, Chair Brewing & Beverage Technol, Weihenstephaner Steig 20, D-85354 Freising Weihenstephan, Germany.	martina.gastl@tum.de		Becker, Thomas/0000-0001-6842-8300	Malzfabrik Rheinpfalz GmbH	Malzfabrik Rheinpfalz GmbH	The authors would like to acknowledge Malzfabrik Rheinpfalz GmbH for supporting this work, and Arndt Nobis and Florian Lehnhardt for enriching it with special knowledge of organic chemistry.	Adams A, 2005, J AGR FOOD CHEM, V53, P4136, DOI 10.1021/jf047903m; ASBC Methods of Analysis, 2016, SENS ANAL 14 HOT STE, DOI [10.1094/ASBCMethod-SensoryAnalysis14, DOI 10.1094/ASBCMETHOD-SENSORYANALYSIS14]; Back W., 2019, BREWING TECHNIQUES P; Bamforth CW, 2014, J AM SOC BREW CHEM, V72, P165, DOI 10.1094/ASBCJ-2014-0610-01; Baxter E.D., 2001, BEER QUALITY SAFETY, P1; BAXTER ED, 1982, J I BREWING,…	74	16	18	18	83	WILEY	HOBOKEN	111 RIVER ST, HOBOKEN 07030-5774, NJ USA	1541-4337			COMPR REV FOOD SCI F	Compr. Rev. Food. Sci. Food Saf.	2021 SEP	2021	20	5
J	Alves, MD; Rosa, MD; dos Santos, PPA; da Paz, MF; Morato, PN; Fuzinatto, MM				Alves, Mariana de Melo; Rosa, Marciane da Silva; Alves dos Santos, Pedro Paullo; da Paz, Marcelo Fossa; Morato, Priscila Neder; Fuzinatto, Mariana Manfroi			Artisanal beer production and evaluation adding rice flakes and soursop pulp (<i>Annona muricata</i> L.)	FOOD SCIENCE AND TECHNOLOGY			English	Article						ale; alcoholic beverage; sensory analysis; acceptance test; physicochemical analysis	QUALITY	The possibility of varying beer formulations is acquired by variations in beverage production and the usage of different ingredients such as wheat, rice, corn, rye, cassava, honey, fruits, and others. Consequently, this work aimed to develop artisanal beers adding rice flakes and soursop pulp as adjuncts. Four artisanal beer formulations were elaborated, evaluating the following parameters: degre…	[Alves, Mariana de Melo; Rosa, Marciane da Silva; Alves dos Santos, Pedro Paullo; Morato, Priscila Neder; Fuzinatto, Mariana Manfroi] Univ Estadual Mato Grosso Sul UEMS, Navirai, MS, Brazil; [da Paz, Marcelo Fossa] Univ Fed Grande Dourados UFGD, Dourados, MS, Brazil	Universidade Estadual de Mato Grosso do Sul; Universidade Federal da Grande Dourados	Alves, MD (corresponding author), Univ Estadual Mato Grosso Sul UEMS, Navirai, MS, Brazil.	mdemeloalves@gmail.com	Morato, Priscila Neder/AAN-6178-2021; DA PAZ, MARCELO FOSSA/P-3132-2019	DA PAZ, MARCELO FOSSA/0000-0002-5176-2895; de Melo Alves, Mariana/0000-0002-8517-1583; PAZ, MARCELO FOSSA DA/0000-0002-5100-5237				AACC, 2000, APPR METH AM ASS CER; Almeida J. B. S., 2005, TECNOLOGIA BEBIDAS M, P347; Bamforth C.W., 2003, BEER TAP ART SCI BRE, V2; Brunelli Luciana Trevisan, 2014, Braz. J. Food Technol., V17, P19, DOI 10.1590/bjft.2014.004; DAvila R. F., 2012, ESTUDOS TECNOLO GICO, V8, P60, DOI DOI 10.4013/4160; de Oliveira GAV, 2017, QUIM NOVA, V40, P726, DOI 10.21577/0100-4042.20170058; Dutcosky S.D., 2007, …	37	6	8	2	13	SOC BRASILEIRA CIENCIA TECNOLOGIA ALIMENTOS	CAMPINAS	AV BRASIL 2880, CAXIA POSTAL 271 CEP 13001-970, CAMPINAS, SAO PAULO 00000, BRAZIL	0101-2061	1678-457X		FOOD SCI TECH-BRAZIL	Food Sci. Technol.	DEC	2020	40
J	Casales-Garcia, V; Gonzalez-Abril, L; Veflen, N; Velasco, C				Casales-Garcia, Vicente; Gonzalez-Abril, Luis; Veflen, Nina; Velasco, Carlos			Assessing the influence of colour and glass type on beer expectations	FOOD QUALITY AND PREFERENCE			English	Article; Early Access						Colour; Shape; Expectations; Sensory; Hedonic; Beer	EXPERIENCE; SHAPE	We evaluated how beer colour and glass type interact when it comes to forming beer expectations. Following previous research, we predicted that, given that colour is a dominant feature in food and beverage expectations, it would modulate the effects of glass type on beer expectations. One hundred and ninety-five participants from the United Kingdom took part in the experiment, which followed a 6 …	[Casales-Garcia, Vicente; Gonzalez-Abril, Luis] Univ Seville, Dept Econ Aplicada 1, Avda Ramon y Cajal 1, E-41018 Seville, Spain; [Casales-Garcia, Vicente; Veflen, Nina; Velasco, Carlos] BI Norwegian Business Sch, Ctr Multisensory Mkt, Mkt Dept, Nydalsveien 37, N-0484 Oslo, Norway	University of Sevilla; BI Norwegian Business School	Casales-Garcia, V (corresponding author), Univ Seville, Dept Econ Aplicada 1, Avda Ramon y Cajal 1, E-41018 Seville, Spain.	vcasales@us.es	Abril, Luis Gonzalez/E-6323-2010; Casales-Garcia, Vicente/AAO-1803-2021	Casales-Garcia, Vicente/0000-0001-8537-7023	Department of Marketing, BI Norwegian Business School, Oslo, Norway; Spanish Ministry of Science, Innovation and Universities [FPU 17/00014, EST 21/00002]; EDITH Research Project [PGC2018-102145-B-C21]	Department of Marketing, BI Norwegian Business School, Oslo, Norway; Spanish Ministry of Science, Innovation and Universities(Spanish Government); EDITH Research Project	We would like to thank the Research Funding at the Department of Marketing, BI Norwegian Business School, Oslo, Norway. V. Casales-Garcia acknowledges the FPU 17/00014, EST 21/00002 awarded by the Spanish Ministry of Science, Innovation and Universities. L. Gonzalez-Abril acknowledges the EDITH Research Project part-funded his contribution to this study (PGC2018-102145-B-C21). We also acknowledge…	Barnett A, 2016, BEVERAGES, V2, DOI 10.3390/beverages2040025; Betancur MI, 2020, FOOD RES INT, V137, DOI 10.1016/j.foodres.2020.109367; Blackmore H, 2021, FOOD QUAL PREFER, V94, DOI 10.1016/j.foodqual.2021.104326; Blackmore H, 2020, FOOD QUAL PREFER, V81, DOI 10.1016/j.foodqual.2019.103855; Cardello A.V., 1994, MEASUREMENT FOOD PRE, P253, DOI DOI 10.1007/978-1-4615-2171-6_10; CHAPANIS A, 1965, AM…	23	3	3	2	2	ELSEVIER SCI LTD	London	125 London Wall, London, ENGLAND	0950-3293	1873-6343		FOOD QUAL PREFER	Food. Qual. Prefer.	2023 JAN	2023	103
J	Alcantara, BM; Marques, DR; Chinellato, MM; Marchi, LB; da Costa, SC; Monteiro, ARG				Alcantara, Bruna Merigio; Marques, Diego Rodrigues; Chinellato, Mariana Menconi; Marchi, Livia Bessoni; da Costa, Silvio Claudio; Giriboni Monteiro, Antonio Roberto			Assessment of quality and production process of a non-alcoholic stout beer using reverse osmosis	JOURNAL OF THE INSTITUTE OF BREWING			English	Article						non-alcoholic black beers; membrane; alcohol content	ALCOHOL	The market for low-alcohol and non-alcoholic beer has been increasing owing to factors such as health concerns, calorie content, strict traffic laws and religion, among others. Beer presents some good nutritional characteristics such as B-complex vitamins, antioxidants, minerals, fibre, protein and carbohydrates. The availability of non-alcoholic products is still very low in Brazil and worldwide…	[Alcantara, Bruna Merigio; Marques, Diego Rodrigues; Chinellato, Mariana Menconi; Marchi, Livia Bessoni; Giriboni Monteiro, Antonio Roberto] Univ Estadual Maringa, Dept Food Engn, Av Colombo 5790,Bloco 13, BR-87020900 Maringa, Parana, Brazil; [da Costa, Silvio Claudio] Univ Estadual Maringa, Dept Biochem, Av Colombo 5790, Maringa, Parana, Brazil	Universidade Estadual de Maringa; Universidade Estadual de Maringa	Monteiro, ARG (corresponding author), Univ Estadual Maringa, Dept Food Engn, Av Colombo 5790,Bloco 13, BR-87020900 Maringa, Parana, Brazil.	argmonteiro@uem.br	Monteiro, Antonio R G/B-7837-2013	Monteiro, Antonio R G/0000-0003-1894-0765; Marques, Diego Rodrigues/0000-0002-0686-9589; Costa, Silvio/0000-0001-9002-3000	Coordenacao de Aperfeicoamento de Pessoal de Nivel Superior, Brazil	Coordenacao de Aperfeicoamento de Pessoal de Nivel Superior, Brazil(Coordenacao de Aperfeicoamento de Pessoal de Nivel Superior (CAPES))	Financial support by Coordenacao de Aperfeicoamento de Pessoal de Nivel Superior, Brazil is acknowledged.	Almonacid SF, 2012, FOOD BIOPROCESS TECH, V5, P750, DOI 10.1007/s11947-010-0379-4; Alonso-García A, 2004, J CHROMATOGR A, V1054, P175, DOI 10.1016/j.chroma.2004.07.092; Ambrosi A, 2014, FOOD BIOPROCESS TECH, V7, P921, DOI 10.1007/s11947-014-1275-0; Baiano A., 2013, Journal of Food Research, V2, P107; Bamforth CW, 2002, NUTR RES, V22, P227, DOI 10.1016/S0271-5317(01)00360-8; BRAND-WILLIAMS W, 1995…	33	11	12	3	39	INST BREWING	LONDON	33 CLARGES STREET, LONDON W1Y 8EE, ENGLAND	0046-9750	2050-0416		J I BREWING	J. Inst. Brew.		2016	122	4
J	Aguiar, D; Pereira, AC; Marques, JC				Aguiar, Dayana; Pereira, Ana C.; Marques, Jose C.			Assessment of Staling Aldehydes in Lager Beer under Maritime Transport and Storage Conditions	MOLECULES			English	Article						beer exportation; vibrations; temperature; storage time; off-flavors; bottle opening system	FLAVOR INSTABILITY; EVOLUTION; QUALITY	Beer flavor stability is greatly influenced by external temperature, vibrations, and longer delivery times. The present study assessed the impact of transport and storage conditions on staling aldehyde evolution in lager beers across five sample groups (fresh, transport, and storage simulation, and their controls), which differed in their bottle opening system (either crown cap or ring pull cap).…	[Aguiar, Dayana; Marques, Jose C.] Univ Madeira, Fac Exact Sci & Engn, Campus Penteada, P-9020105 Funchal, Portugal; [Aguiar, Dayana; Pereira, Ana C.; Marques, Jose C.] Univ Madeira, Ctr Sustainable Agr & Food Technol, ISOPlexis, Campus Penteada, P-9020105 Funchal, Portugal; [Pereira, Ana C.] Univ Coimbra, Chem Proc Engn & Forest Prod Res Ctr, Dept Chem Engn, Polo II Rua Silvio Lima, P-3030790 Co…	Universidade da Madeira; Universidade da Madeira; Universidade de Coimbra; Universidade de Aveiro	Pereira, AC (corresponding author), Univ Madeira, Ctr Sustainable Agr & Food Technol, ISOPlexis, Campus Penteada, P-9020105 Funchal, Portugal.; Pereira, AC (corresponding author), Univ Coimbra, Chem Proc Engn & Forest Prod Res Ctr, Dept Chem Engn, Polo II Rua Silvio Lima, P-3030790 Coimbra, Portugal.; Pereira, AC (corresponding author), Univ Aveiro, Inst Nanostruct Nanomodelling & Nanofabricat I3…	dayana.aguiar@staff.uma.pt; ana.pereira@staff.uma.pt; jose.carlos.marques@staff.uma.pt	Pereira, Ana Cristina/A-7681-2015; Marques, Jose C/F-3014-2010	Pereira, Ana Cristina/0000-0003-3097-7704; Marques, Jose C/0000-0002-4832-4341; Aguiar, Dayana/0000-0002-3527-447X	ARDITI (Agencia Regional para o Desenvolvimento da Investigacao Tecnologia e Inovacao) [M1420-09-5369-FSE]	ARDITI (Agencia Regional para o Desenvolvimento da Investigacao Tecnologia e Inovacao)	The authors acknowledge Empresa de Cervejas da Madeira (ECM)-Sociedade Unipessoal, Lda. for kindly supplying the samples used in the present study. Ana C. Pereira is grateful to ARDITI (Agencia Regional para o Desenvolvimento da Investigacao Tecnologia e Inovacao) for the funding of the research grant under project M1420-09-5369-FSE.	[Anonymous], 2018, BEER STAT; Baert JJ, 2018, J AM SOC BREW CHEM, V76, P257, DOI 10.1080/03610470.2018.1518639; Baert JJ, 2012, J AGR FOOD CHEM, V60, P11449, DOI 10.1021/jf303670z; Caballero I, 2012, TRENDS FOOD SCI TECH, V26, P21, DOI 10.1016/j.tifs.2012.01.001; Empresa de Cervejas da Madeira, CERV COR; Filipowska W, 2021, J I BREWING, V127, P107, DOI 10.1002/jib.644; Gernat DC, 2020, FOOD BIOPR…	30	2	2	0	4	MDPI	BASEL	ST ALBAN-ANLAGE 66, CH-4052 BASEL, SWITZERLAND		1420-3049		MOLECULES	Molecules	FEB	2022	27	3
J	Cimini, A; Moresi, M				Cimini, Alessio; Moresi, Mauro			Beer Clarification by Novel Ceramic Hollow-Fiber Membranes: Effect of Pore Size on Product Quality	JOURNAL OF FOOD SCIENCE			English	Article						ceramic hollow fiber membrane modules; crossflow microfiltration; EBC characterization; permeation flux; rough beer	MICROFILTRATION	In this work, the crossflow microfiltration performance of rough beer samples was assessed using ceramic hollow-fiber (HF) membrane modules with a nominal pore size ranging from 0.2 to 1.4 m. Under constant operating conditions (that is, transmembrane pressure difference, TMP = 2.35 bar; feed superficial velocity, v(S) = 2.5 m/s; temperature, T = 10 degrees C), quite small steady-state permeation…	[Cimini, Alessio; Moresi, Mauro] Univ Tuscia, Dept Innovat Biol Agrofood & Forestry Syst, I-01100 Viterbo, Italy	Tuscia University	Moresi, M (corresponding author), Univ Tuscia, Dept Innovat Biol Agrofood & Forestry Syst, I-01100 Viterbo, Italy.	moresi@unitus.it	cimini, alessio/X-4801-2019	CIMINI, Alessio/0000-0002-6918-9441	Italian Ministry of Instruction, University and Research [2010ST3AMX_003]	Italian Ministry of Instruction, University and Research(Ministry of Education, Universities and Research (MIUR))	This research was supported by the Italian Ministry of Instruction, University and Research, special grant PRIN 2010-2011 prot. 2010ST3AMX_003. The authors would like to thank Prof. G. Perretti e Dr. G. De Francesco (CERB, Casalina di Deruta, Perugia, Italy) for providing the pure malt rough beer used in this work.	[Anonymous], P 11 INT TRENDS BREW; [Anonymous], P 11 INT S TRENDS BR; [Anonymous], 1957, J I BREWING, DOI [DOI 10.1002/J.2050-0416.1957.TB06291.X, 10.1002/j.2050-0416.1957.tb06291.x/abstract, DOI 10.1002/J.2050-0416.1957.TB06291.X/ABSTRACT]; [Anonymous], ULTRAFILTRATION MICR; [Anonymous], BEER PROD WORLDW 199; [Anonymous], MEMBRANE TECHNOLOGY; [Anonymous], HDB BREWING BEER PRO; [Anonymous], 2001,…	29	7	7	2	39	WILEY-BLACKWELL	HOBOKEN	111 RIVER ST, HOBOKEN 07030-5774, NJ USA	0022-1147	1750-3841		J FOOD SCI	J. Food Sci.	OCT	2016	81	10
J	Cimini, A; Moresi, M				Cimini, Alessio; Moresi, Mauro			Beer Clarification Using Ceramic Tubular Membranes	FOOD AND BIOPROCESS TECHNOLOGY			English	Article						Beer clarification; CO2 backflush; Cross-flow velocity; Membrane porosity; Microfiltration; Permeation flux; Transmembrane pressure difference	CROSS-FLOW MICROFILTRATION; GOVERNING PERMEATE FLUX; ROUGH BEER; FOULING MECHANISMS; PROTEIN MIXTURES; FILTRATION; BEVERAGES; PRESSURE; FLUIDS; HAZE	In this work, laboratory-made green beers were produced using a commercial hopped malt extract and used to study their cross-flow microfiltration (CFMF) performance in a bench-top plant, appropriately designed and equipped with ceramic tubular membrane modules with nominal pore size of 0.4, 0.8, or 1.2 mu m, under different values of the initial green beer turbidity (H a parts per thousand aEuro …	[Cimini, Alessio; Moresi, Mauro] Univ Tuscia, Dept Innovat Biol Agrofood & Forest Syst, I-01100 Viterbo, Italy	Tuscia University	Moresi, M (corresponding author), Univ Tuscia, Dept Innovat Biol Agrofood & Forest Syst, Via SC de Lellis, I-01100 Viterbo, Italy.	mmoresi@unitus.it	cimini, alessio/X-4801-2019	Moresi, Mauro/0000-0002-4706-0129; CIMINI, Alessio/0000-0002-6918-9441	Italian Ministry of Instruction, University and Research [PRIN 2008 - prot. 2008E7HM44_002, PRIN 2010-2011 - prot. 2010ST3AMX_003]	Italian Ministry of Instruction, University and Research(Ministry of Education, Universities and Research (MIUR))	This research was supported by the Italian Ministry of Instruction, University and Research, special grants PRIN 2008 - prot. 2008E7HM44_002, and PRIN 2010-2011 - prot. 2010ST3AMX_003.	Alicieo T. V. R., 2005, P 2 MERC C CHEM ENG; [Anonymous], 2007, FILTRATION SEPARATIO, P40; [Anonymous], 2001, MASTER BREWERS ASS A; [Anonymous], 2007, BREWER DISTILLER INT; BLANPAIN P, 1993, J MEMBRANE SCI, V84, P37, DOI 10.1016/0376-7388(93)85049-3; Blanpain P, 1997, FILTR SEPARAT, V34, P1065, DOI 10.1016/S0015-1882(97)90186-5; Blanpain-Avet P, 1999, J MEMBRANE SCI, V152, P151, DOI 10.1016/S0376…	41	22	22	1	58	SPRINGER	NEW YORK	233 SPRING ST, NEW YORK, NY 10013 USA	1935-5130	1935-5149		FOOD BIOPROCESS TECH	Food Bioprocess Technol.	SEP	2014	7	9
J	de Oliveira, RC; de Barros, STD				de Oliveira, Ricardo Cardoso; Davantel de Barros, Sueli Teresa			Beer Clarification with Polysulfone Membrane and Study on Fouling Mechanism	BRAZILIAN ARCHIVES OF BIOLOGY AND TECHNOLOGY			English	Article						Microfiltration; Polymer Membrane; Pore Blocking; Turbidity	CROSS-FLOW MICROFILTRATION; FILTRATION; LAYER	The aims of the present work were to study the relationship between the fluxes, permeate quality, and fouling mechanism. A polysulfone membrane with 100 KDa and 0.12 m(2) of surface area was used. Permeate fluxes were measured for different pressures (0.5, 1.0, 1.5, and 2.0 bar) at the same temperature of 8 C. The fluxes measured for each pressure ranged from 22, 24, 27 and 30 kg h(-1) m(-2) at 0…	[de Oliveira, Ricardo Cardoso; Davantel de Barros, Sueli Teresa] Univ Estadual Maringa, Dept Engn Quim, BR-87020230 Maringa, Parana, Brazil	Universidade Estadual de Maringa	de Oliveira, RC (corresponding author), Univ Estadual Maringa, Dept Engn Quim, Av Colombo 5790,Bloco D90,Zona 7, BR-87020230 Maringa, Parana, Brazil.	oliveira.rc@hotmail.com			CNPq	CNPq(Conselho Nacional de Desenvolvimento Cientifico e Tecnologico (CNPQ))	The authors would like to thank CNPq for the financial support given to this project.	BRADFORD MM, 1976, ANAL BIOCHEM, V72, P248, DOI 10.1016/0003-2697(76)90527-3; BURRELL KJ, 1994, FILTR SEPARAT, V31, P399, DOI 10.1016/0015-1882(94)80456-7; Coulson J.M.RichardsonJ.F.BackhurstJ.R., 1996, CHEM ENG PARTICLE TE, P872; Czekaj P, 2000, J MEMBRANE SCI, V166, P199, DOI 10.1016/S0376-7388(99)00261-6; de Barros STD, 2003, J MEMBRANE SCI, V215, P213, DOI 10.1016/S0376-7388(02)00615-4; Eagle…	20	2	2	0	16	INST TECNOLOGIA PARANA	CURITIBA-PARANA	RUA PROF ALGACYR MUNHOZ MADER 3775-CIC, 81350-010 CURITIBA-PARANA, BRAZIL	1516-8913	1678-4324		BRAZ ARCH BIOL TECHN	Braz. Arch. Biol. Technol.	NOV-DEC	2011	54	6
J	Ambrosi, A; Motke, MB; Souza-Silva, EA; Zini, CA; McCutcheon, JR; Cardozo, NSM; Tessaro, IC				Ambrosi, Alan; Motke, Mateus B.; Souza-Silva, Erica A.; Zini, Claudia A.; McCutcheon, Jeffrey R.; Cardozo, Nilo Sergio M.; Tessaro, Isabel Cristina			Beer dealcoholization by forward osmosis diafiltration	INNOVATIVE FOOD SCIENCE & EMERGING TECHNOLOGIES			English	Article						Membrane separation processes; Forward osmosis; Low-alcohol beer; Dealcoholization; Diafiltration	DIRECT OSMOTIC CONCENTRATION; SOLID-PHASE MICROEXTRACTION; ALCOHOL-FREE BEER; PROCESS PARAMETERS; MODULE CONFIGURATION; GAS-CHROMATOGRAPHY; TUBULAR MEMBRANE; LIQUID FOODS; TOMATO JUICE; DRAW SOLUTE	Membrane separation processes used for beer dealcoholization have as main advantage the operation at mild temperatures when compared to traditional thermal technologies. Such alternatives to thermal treatment preserve the organoleptic quality of the foods that are being processed. This work assesses the use of forward osmosis to dealcoholize a commercial beer containing 5 vol% of alcohol. In this…	[Ambrosi, Alan; Motke, Mateus B.; Cardozo, Nilo Sergio M.; Tessaro, Isabel Cristina] Univ Fed Rio Grande do Sul, Dept Chem Engn, Porto Alegre, RS, Brazil; [Souza-Silva, Erica A.; Zini, Claudia A.] Univ Fed Rio Grande do Sul, Inst Chem, Porto Alegre, RS, Brazil; [Souza-Silva, Erica A.] Univ Fed Sao Paulo, Chem Dept, Diadema, SP, Brazil; [McCutcheon, Jeffrey R.] Univ Connecticut, Dept Chem & Biomol…	Universidade Federal do Rio Grande do Sul; Universidade Federal do Rio Grande do Sul; Universidade Federal de Sao Paulo (UNIFESP); University of Connecticut	Ambrosi, A (corresponding author), Univ Fed Rio Grande do Sul, Dept Chem Engn, Porto Alegre, RS, Brazil.	alan.ambrosi@ufsc.br	Tessaro, Isabel Cristina/AAW-3563-2021; Ambrosi, Alan/AAF-9437-2019; Souza-Silva, Erica Aparecida/N-9869-2016; ZINI, CLAUDIA/M-5388-2017; Medeiros Cardozo, Nilo Sergio/O-3170-2016	Tessaro, Isabel Cristina/0000-0001-7973-8718; Souza-Silva, Erica Aparecida/0000-0001-7893-6202; ZINI, CLAUDIA/0000-0003-2314-4309; Medeiros Cardozo, Nilo Sergio/0000-0001-7810-1950; Ambrosi, Alan/0000-0002-2635-5980	Conselho Nacional de Desenvolvimento Cientifico e Tecnologico (CNPq); Coordenacao de Aperfeicoamento de Pessoal de Nivel Superior (CAPES); Fundacao de Amparo a pesquisa do Estado do Rio Grande do Sul (FAPERGS)	Conselho Nacional de Desenvolvimento Cientifico e Tecnologico (CNPq)(Conselho Nacional de Desenvolvimento Cientifico e Tecnologico (CNPQ)); Coordenacao de Aperfeicoamento de Pessoal de Nivel Superior (CAPES)(Coordenacao de Aperfeicoamento de Pessoal de Nivel Superior (CAPES)); Fundacao de Amparo a pesquisa do Estado do Rio Grande do Sul (FAPERGS)(Fundacao de Amparo a Ciencia e Tecnologia do Estad…	The authors thank the Conselho Nacional de Desenvolvimento Cientifico e Tecnologico (CNPq), the Coordenacao de Aperfeicoamento de Pessoal de Nivel Superior (CAPES), and the Fundacao de Amparo a pesquisa do Estado do Rio Grande do Sul (FAPERGS) for the financial support.	Achilli A, 2010, J MEMBRANE SCI, V364, P233, DOI 10.1016/j.memsci.2010.08.010; Ambrosi A, 2018, IND ENG CHEM RES, V57, P2967, DOI 10.1021/acs.iecr.7b04944; Ambrosi A, 2017, AICHE J, V63, P4499, DOI 10.1002/aic.15779; Ambrosi A, 2014, FOOD BIOPROCESS TECH, V7, P921, DOI 10.1007/s11947-014-1275-0; Andrés-Iglesias C, 2015, J SCI FOOD AGR, V95, P1571, DOI 10.1002/jsfa.6905; Arena JT, 2011, J MEMBRANE…	55	15	17	4	33	ELSEVIER SCI LTD	OXFORD	THE BOULEVARD, LANGFORD LANE, KIDLINGTON, OXFORD OX5 1GB, OXON, ENGLAND	1466-8564	1878-5522		INNOV FOOD SCI EMERG	Innov. Food Sci. Emerg. Technol.	JUL	2020	63
J	Mejlholm, O; Martens, M				Mejlholm, O; Martens, M			Beer identity in Denmark	FOOD QUALITY AND PREFERENCE			English	Article; Proceedings Paper	1st European Conference on Sensory Science of Food and Beverages	SEP 26-29, 2004	Florence, ITALY	Italian Soc Sensory Sci		sensory profiling; consumer test; affective; cognitive-contextual; L-PLSR		In this study a sensory profiling and a consumer test including 10 commercially Danish beers were conducted. The 10 beer samples covered four types of beer namely; lager, strong lager, ale and wheat beer, representing both new and more established beers on the Danish market. A trained panel consisting of nine panellists completed the sensory profiling using the following attributes; colour, body,…	Norwegian Food Res Inst, N-1430 As, Norway; Tech Univ Denmark, Dept Seafood Res, Danish Inst Fisheries Res, DK-2800 Lyngby, Denmark; Royal Vet & Agr Univ, Dept Food Sci, DK-1958 Frederiksberg, Denmark	Nofima; Technical University of Denmark; University of Copenhagen	Martens, M (corresponding author), Norwegian Food Res Inst, Osloveien 1, N-1430 As, Norway.	mma@kvl.dk	Mejlholm, Ole/GQH-7871-2022; Mejlholm, Ole/E-5192-2010	Mejlholm, Ole/0000-0002-5299-0195				[Anonymous], 2007, 8589 UNI EN ISO; ATKINSON RL, 1990, INTRO PSYCHOL, P756; Cardello AV, 1996, FOOD QUAL PREFER, V7, P239, DOI 10.1016/S0950-3293(96)00012-2; Lawless HT., 1998, SENSORY EVALUATION F; Martens H, 2005, COMPUT STAT DATA AN, V48, P103, DOI 10.1016/j.csda.2003.10.004; Martens H, 2001, MULTIVARIATE ANAL QU, P51; MARTENS H, 1999, MANUAL SENSORY DATA; MEILGAARD M, 1999, SENSORY EVALUATION…	13	41	42	1	18	ELSEVIER SCI LTD	OXFORD	THE BOULEVARD, LANGFORD LANE, KIDLINGTON, OXFORD OX5 1GB, OXON, ENGLAND	0950-3293	1873-6343		FOOD QUAL PREFER	Food. Qual. Prefer.	JAN-MAR	2006	17	2024-01-02
J	Lelièvre, M; Chollet, S; Abdi, H; Valentin, D				Lelievre, Maud; Chollet, Sylvie; Abdi, Herve; Valentin, Dominique			Beer-Trained and Untrained Assessors Rely More on Vision than on Taste When They Categorize Beers	CHEMOSENSORY PERCEPTION			English	Article						Beer; Categorization; Expertise; Training; Visual Information	EXPERTISE; PERCEPTION; MEMORY	What role categorization processes play in chemosensory expertise and its acquisition? In this paper, we address this question by exploring the criteria used by trained and untrained assessors when they categorize beers. Two experimental factors were manipulated: beer color and brewery. Participants sorted nine commercial beers coming in three different colors and from three different breweries. …	[Lelievre, Maud; Chollet, Sylvie] Inst Super Agr, F-59046 Lille, France; [Lelievre, Maud; Valentin, Dominique] Univ Bourgogne, CNRS, INRA, UMR CSG 5170, F-21000 Dijon, France; [Abdi, Herve] Univ Texas Dallas, Richardson, TX 75080 USA	Centre National de la Recherche Scientifique (CNRS); INRAE; Institut Agro; AgroSup Dijon; Universite de Bourgogne; University of Texas System; University of Texas Dallas	Lelièvre, M (corresponding author), Inst Super Agr, 48 Blvd Vauban, F-59046 Lille, France.	m.desmas@isa-lille.fr	Abdi, Hervé/G-6620-2011	LELIEVRE-DESMAS, Maud/0000-0002-3630-0190; Chollet, Sylvie/0000-0003-1434-4114; Abdi, Herve/0000-0002-9522-1978				Abdi H., 2005, P IEEE COMP SOC INT, P42, DOI DOI 10.1109/CVPR.2005.445; Abdi H, 2007, ENCY MEASUREMENT STA; Abdi H, 2007, FOOD QUAL PREFER, V18, P627, DOI 10.1016/j.foodqual.2006.09.003; Abdi H, 2009, NEUROIMAGE, V45, P89, DOI 10.1016/j.neuroimage.2008.11.008; Aubry V, 1999, J SENS STUD, V14, P97, DOI 10.1111/j.1745-459X.1999.tb00107.x; Ballester J, 2005, FOOD QUAL PREFER, V16, P351, DOI 10.1016/…	28	33	34	1	16	SPRINGER	NEW YORK	ONE NEW YORK PLAZA, SUITE 4600, NEW YORK, NY, UNITED STATES	1936-5802	1936-5810		CHEMOSENS PERCEPT	Chemosens. Percept.	SEP	2009	2	3
J	Machado, JC; Nicola, PDM; Viegas, O; Santos, MC; Faria, MA; Ferreira, IMPLVO				Machado Jr, Julio C.; Nicola, Pedro D. M.; Viegas, Olga; Santos, Mickael C.; Faria, Miguel A.; Ferreira, Isabel M. P. L. V. O.			Bioactive Properties and Phenolic Composition of Wood-Aged Beers: Influence of Oak Origin and the Use of Pale and Dark Malts	FOODS			English	Article						beer maturation; wood chips; HiVan; MTT; FRAP	ANTIOXIDANT CAPACITY; XANTHOHUMOL; ACIDS; AMERICAN; FRENCH; CHIPS	Ageing beer in contact with wood is a common technological procedure that has been used for centuries to improve colour, structure, and certain flavours. Herein, the impact of the addition of French and American oak wood to two beer styles, pale and dark, on beer phenolic composition (total phenolics, total flavonoids, and HPLC-DAD) and bioactivity (FRAP, DPPH, anti-inflammatory activity in RAW 2…	[Machado Jr, Julio C.; Nicola, Pedro D. M.; Viegas, Olga; Faria, Miguel A.; Ferreira, Isabel M. P. L. V. O.] Univ Porto, Dept Chem Sci, Lab Bromatol & Hydrol, LAQV REQUIMTE, R Jorge Viterbo Ferreira 228, P-4050313 Porto, Portugal; [Viegas, Olga] Univ Porto, Fac Nutr & Food Sci, P-4150180 Porto, Portugal; [Santos, Mickael C.] J Dias Cooperage, Rua Lomba 513, P-4500526 Espinho, Portugal	Universidade do Porto; Universidade do Porto	Faria, MA (corresponding author), Univ Porto, Dept Chem Sci, Lab Bromatol & Hydrol, LAQV REQUIMTE, R Jorge Viterbo Ferreira 228, P-4050313 Porto, Portugal.	mfaria@ff.up.pt	Viegas, Olga/N-2229-2019; Faria, Miguel Angelo/J-3371-2013; Viegas, Olga/D-8722-2013; Ferreira, Isabel/D-4938-2013	Faria, Miguel Angelo/0000-0001-9366-0443; Viegas, Olga/0000-0002-0189-1357; Ferreira, Isabel/0000-0001-8424-1431; Nicola, Pedro/0000-0001-8543-8623; Machado Junior, Julio Cesar/0000-0002-9366-5591	[DL 57/2016]		This research is supported by AgriFood XXI I&D&I project (NORTE-01-0145-FEDER-000041) and co-financed by the European Regional Development Fund (ERDF) through the NORTE 2020 (Programa Operacional Regional do Norte 2014/2020); FEDER-Fundo Europeu de Desenvolvimento Regional funds through the COMPETE 2020 Operational Program for Competitiveness and Internationalisation (POCI); and by FCT/MCTES usin…	Alañón ME, 2011, FOOD CHEM, V128, P997, DOI 10.1016/j.foodchem.2011.04.005; Benzie IFF, 1996, ANAL BIOCHEM, V239, P70, DOI 10.1006/abio.1996.0292; Cabrita MJ, 2011, S AFR J ENOL VITIC, V32, P204; Carvalho DO, 2014, FOOD CHEM, V160, P127, DOI 10.1016/j.foodchem.2014.03.074; Ford L, 2019, PHYTOCHEM ANALYSIS, V30, P587, DOI 10.1002/pca.2851; Garcia R, 2012, EUR FOOD RES TECHNOL, V235, P457, DOI 10.1…	34	1	1	4	4	MDPI	BASEL	ST ALBAN-ANLAGE 66, CH-4052 BASEL, SWITZERLAND		2304-8158		FOODS	Foods	MAR	2023	12	6
J	Das, AJ; Miyaji, T; Deka, SC				Das, Arup Jyoti; Miyaji, Tatsuro; Deka, Sankar Chandra			Bioflavonoids from <i>Artocarpus heterophyllus</i> lam. and <i>Cyclosorus extensus</i> (blume) H. Ito as preservatives for increased storage stability of rice beer	NATURAL PRODUCT RESEARCH			English	Article						A; heterophyllus; C; extensus; bioflavonoids; rice beer; shelf-life	AMINO-ACIDS; POLYPHENOLS; FLAVONOIDS; LEAVES	The purified ethanolic extracts of Artocarpus heterophyllus Lam. contained myricetin and epigallocatechin gallate and that of Cyclosorus extensus (Blume) H. Ito contained kaempferol, luteoline and quercetin, in high amount, along with some other flavonoids. Rice beers were fortified with these extracts and kept at 32 degrees C for 8 weeks, and storage parameters were compared with synthetic antio…	[Das, Arup Jyoti; Deka, Sankar Chandra] Tezpur Univ, Dept Food Engn & Technol, Tezpur, Assam, India; [Miyaji, Tatsuro] Shizuoka Inst Sci & Technol, Dept Mat & Life Sci, Shizuoka, Japan	Tezpur University	Deka, SC (corresponding author), Tezpur Univ, Dept Food Engn & Technol, Tezpur, Assam, India.	sankar@tezu.ernet.in	Deka, Sankar Chandra Chandra/A-2605-2016		Defence Research and Development Organization (DRDO), New Delhi [ERIP/ER/1203059/M/0/15111]	Defence Research and Development Organization (DRDO), New Delhi(Defence Research & Development Organisation (DRDO))	This work was supported by the Defence Research and Development Organization (DRDO), New Delhi under Grant No. ERIP/ER/1203059/M/0/15111 Dated 28th January, 2014.	Abdullah SA, 2017, NAT PROD RES, V31, P1113, DOI 10.1080/14786419.2016.1222387; Aron PM, 2010, J I BREWING, V116, P369, DOI 10.1002/j.2050-0416.2010.tb00788.x; Callemien D, 2007, J AGR FOOD CHEM, V55, P9066, DOI 10.1021/jf0716230; COOTE N, 1976, J I BREWING, V82, P149, DOI 10.1002/j.2050-0416.1976.tb03739.x; Cushnie TPT, 2005, INT J ANTIMICROB AG, V26, P343, DOI 10.1016/j.ijantimicag.2005.09.002;…	17	0	0	1	18	TAYLOR & FRANCIS LTD	ABINGDON	2-4 PARK SQUARE, MILTON PARK, ABINGDON OR14 4RN, OXON, ENGLAND	1478-6419	1478-6427		NAT PROD RES	Nat. Prod. Res.	2024-11-02	2019	33	21
J	Lowe, DP; Ulmer, HM; Barta, RC; Goode, DL; Arendt, EK				Lowe, DP; Ulmer, HM; Barta, RC; Goode, DL; Arendt, EK			Biological acidification of a mash containing 20% barley using <i>Lactobacillus amylovorus</i> FST 1.1:: Its effects on Wort and beer quality	JOURNAL OF THE AMERICAN SOCIETY OF BREWING CHEMISTS			English	Article						malted barley; proteolytic/amylolytic activity; unmalted barley	CHEMICAL-COMPOSITION; ENDOSPERM; CHEMISTRY; MODEL; MALT	This study evaluates the influence of biological mash and wort acidification using a thermophilic proteolytic/amylolytic active Lactobacillus amylovorus on brews containing 20% (wt/wt) unmalted barley in laboratory-scale trials as well as 10-hL pilot-scale brews. The biologically acidified mash was compared with a chemically acidified mash, 100% malt mash unacidified, and 80% malt (wt/wt)/20% (wt…	Natl Univ Ireland Univ Coll Cork, Dept Food & Nutrit Sci, Cork, Ireland; Natl Univ Ireland Univ Coll Cork, Natl Food Biotechnol Ctr, Cork, Ireland; Univ Bodenkultur Wien, Inst Appl Microbiol, A-1180 Vienna, Austria	University College Cork; University College Cork; University of Natural Resources & Life Sciences, Vienna	Arendt, EK (corresponding author), Natl Univ Ireland Univ Coll Cork, Dept Food & Nutrit Sci, Cork, Ireland.	e.arendt@ucc.ie	Ulmer, Hanno/S-6615-2019	Ulmer, Hanno/0000-0001-5911-1002				AMAN P, 1987, J AGR FOOD CHEM, V35, P704, DOI 10.1021/jf00077a016; BACIC A, 1981, AUST J PLANT PHYSIOL, V8, P475, DOI 10.1071/PP9810475; BACK W, 1995, BRAUWELT, V135, P2068; Back W., 1995, ABRISS BIERBRAUEREI; Back W, 1994, FARBATLAS HDB GETRAN, V1; Bamforth C. W., 1982, Brewers' Digest, V57, P22; BAMFORTH CW, 1985, J I BREWING, V91, P154, DOI 10.1002/j.2050-0416.1985.tb04322.x; BATHGATE GN, 1975…	62	16	17	0	22	TAYLOR & FRANCIS LTD	ABINGDON	2-4 PARK SQUARE, MILTON PARK, ABINGDON OR14 4RN, OXON, ENGLAND	0361-0470	1943-7854		J AM SOC BREW CHEM	J. Am. Soc. Brew. Chem.		2005	63	3
J	Zhang, TY; Zhang, HJ; Yang, Z; Wang, YR; Li, HJ				Zhang, Tianyu; Zhang, Haijing; Yang, Zhe; Wang, Yiran; Li, Hongjun			Black rice addition prompted the beer quality by the extrusion as pretreatment	FOOD SCIENCE & NUTRITION			English	Article; Early Access						amino acid; extruded black rice adjunct beer; HS-SPME-GC-MS; nitrogenous substances	BIOGENIC-AMINES; PROTEIN; FLAVOR; IMPROVEMENT; ACIDS	Flavor compounds, including total polyphenols, amino acids, and protein, in beer with extruded black rice as adjunct were detected and analyzed. Beer brewing technique has been intensively investigated in the past century. The chase of beer quality, including the color, flavor, foam, nutrition, and functionality, attracted considerable attention. Hence, headspace solid-phase microextraction in co…	[Zhang, Tianyu; Zhang, Haijing; Yang, Zhe; Li, Hongjun] Shandong Univ Technol, Sch Agr Engn & Food Sci, Zibo, Peoples R China; [Wang, Yiran] Shandong Drug & Food Vocat Coll, Zibo, Peoples R China	Shandong University of Technology	Li, HJ (corresponding author), Shandong Univ Technol, Sch Agr Engn & Food Sci, Zibo, Peoples R China.	Hongjunli1351@hotmail.com	zhang, tian/GZK-6001-2022; Wu, Yiping/JJF-6185-2023; wang, yi/KBB-3614-2024; Wang, Yixuan/GZK-6559-2022; Wang, yanru/JAX-5241-2023; wang, yiran/IAP-0414-2023; wang, ya/HQZ-7558-2023; wang, yixuan/GXW-2866-2022; Wang, Yin/HCI-9352-2022; wang, yi/GVT-8516-2022; Wang, Yijun/GXW-1763-2022; wang, yi/HOF-6668-2023; Wang, Yiru/JMB-2281-2023; Wang, Yu/GZL-9655-2022	Wu, Yiping/0009-0000-6223-5786; Zhang, Tianyu/0000-0001-7359-6456				Abdel-Aal ESM, 2006, J AGR FOOD CHEM, V54, P4696, DOI 10.1021/jf0606609; Callemien D, 2010, FOOD REV INT, V26, P1, DOI 10.1080/87559120903157954; Ceccaroni D, 2019, LWT-FOOD SCI TECHNOL, V99, P299, DOI 10.1016/j.lwt.2018.09.060; Crépin L, 2012, APPL ENVIRON MICROB, V78, P8102, DOI 10.1128/AEM.02294-12; da Silva GC, 2015, FOOD CHEM, V167, P71, DOI 10.1016/j.foodchem.2014.06.033; DALE CJ, 1989, J I…	40	7	8	2	28	WILEY	HOBOKEN	111 RIVER ST, HOBOKEN 07030-5774, NJ USA	2048-7177			FOOD SCI NUTR	Food Sci. Nutr.	2019 NOV	2019	7	11
J	Trummer, J; Watson, H; De Clippeleer, J; Poreda, A				Trummer, Jonas; Watson, Hellen; De Clippeleer, Jessika; Poreda, Aleksander			Brewing with 10% and 20% Malted Lentils-Trials on Laboratory and Pilot Scales	APPLIED SCIENCES-BASEL			English	Article						lentil malt; beer; adjunct; novel raw material	LENS-CULINARIS MEDIK; BARLEY MALT; METAL-IONS; FUNCTIONAL-PROPERTIES; UNMALTED OATS; AVENA-SATIVA; RAW-MATERIAL; YEAST; QUALITY; PROTEIN	Lentils, a popular foodstuff worldwide, are gaining more interest for their use in alternative diets. In addition, we are observing an ever-growing demand for new raw materials in the malting and brewing industry and an overall rising interest in a low-gluten lifestyle. Therefore, in this study, malt was produced from green lentils and used in both laboratory- and pilot-scale brewing trials. Malt…	[Trummer, Jonas; Poreda, Aleksander] Agr Univ Krakow, Dept Fermentat Technol & Microbiol, Balicka 122, PL-30149 Krakow, Poland; [Watson, Hellen; De Clippeleer, Jessika] Univ Ghent, Innovat Ctr Brewing & Fermentat IBF, Fac Biosci Engn, Dept Biotechnol, Valentin Vaerwyckweg 1, B-9000 Ghent, Belgium; [De Clippeleer, Jessika] HOGENT Univ Appl Sci & Arts, AgroFoodNature, Innovat Ctr Brewing & Fermenta…	Agricultural University Krakow; Ghent University; HOGENT University College of Applied Sciences & Arts	Trummer, J (corresponding author), Agr Univ Krakow, Dept Fermentat Technol & Microbiol, Balicka 122, PL-30149 Krakow, Poland.	hellen.watson@ugent.be; jessika.declippeleer@ugent.be	; Poreda, Aleksander/P-9301-2016	Trummer, Jonas/0000-0001-5072-4312; Poreda, Aleksander/0000-0002-8255-2743	European Union [722166]; Marie Curie Actions (MSCA) [722166] Funding Source: Marie Curie Actions (MSCA)	European Union(European Union (EU)); Marie Curie Actions (MSCA)(Marie Curie Actions)	This project has received funding from the European Union's Horizon 2020 Research and Innovation Programme under the Marie Sklodowska-Curie grant agreement No 722166.	Aleksander P, 2009, J I BREWING, V115, P78, DOI 10.1002/j.2050-0416.2009.tb00347.x; Amarowicz R, 2010, FOOD CHEM, V121, P705, DOI 10.1016/j.foodchem.2010.01.009; Andjelkovic M, 2006, FOOD CHEM, V98, P23, DOI 10.1016/j.foodchem.2005.05.044; Anger H.-M, 2006, MITTELEUROPAISCHE BR, P137; Annemuller G., 2009, GARUNG REIFUNG BIERE, V1, P492; Arendt E. K., 2013, Cereal grains for the food and beverage …	77	5	5	0	7	MDPI	BASEL	ST ALBAN-ANLAGE 66, CH-4052 BASEL, SWITZERLAND		2076-3417		APPL SCI-BASEL	Appl. Sci.-Basel	NOV	2021	11	21
J	Zhuang, SW; Shetty, R; Hansen, M; Fromberg, A; Hansen, PB; Hobley, TJ				Zhuang, Shiwen; Shetty, Radhakrishna; Hansen, Mikkel; Fromberg, Arvid; Hansen, Preben Boje; Hobley, Timothy John			Brewing with 100 % unmalted grains: barley, wheat, oat and rye	EUROPEAN FOOD RESEARCH AND TECHNOLOGY			English	Article						Beer; Exogenous enzymes; Fermentation; Flavour; Wort	SACCHAROMYCES-CEREVISIAE; GLUTEN; BEER; ALCOHOLS; QUALITY; YEAST; WORT; MALT	Whilst beers have been produced using various levels of unmalted grains as adjuncts along with malt, brewing with 100 % unmalted grains in combination with added mashing enzymes remains mostly unknown. The aim of this study was to investigate the brewing potential of 100 % unmalted barley, wheat, oat and rye in comparison with 100 % malt. To address this, identical brewing methods were adopted at…	[Zhuang, Shiwen; Shetty, Radhakrishna; Hansen, Mikkel; Fromberg, Arvid; Hansen, Preben Boje; Hobley, Timothy John] Tech Univ Denmark, Natl Food Inst, DK-2800 Lyngby, Denmark	Technical University of Denmark	Hobley, TJ (corresponding author), Tech Univ Denmark, Natl Food Inst, DK-2800 Lyngby, Denmark.	tjho@food.dtu.dk	; Hobley, Timothy John/M-9654-2015	Shetty, Radhakrishna/0000-0003-1393-1712; Hobley, Timothy John/0000-0002-1355-6214; Hansen, Mikkel/0000-0002-0534-1029; Zhuang, Shiwen/0000-0002-8224-7749; Fromberg, Arvid/0000-0001-6524-4979				Aastrup S., 2010, Scandinavian Brewers' Review, V67, P28; Agu RC, 2012, J AGR FOOD CHEM, V60, P10147, DOI 10.1021/jf3028039; Boulton C, 2001, BREW YEAST FERMENT, P371; Boulton C., 2014, NITROGEN ENCYCL BREW, P50; Dickinson JR, 1997, J BIOL CHEM, V272, P26871, DOI 10.1074/jbc.272.43.26871; Dickinson JR, 2003, J BIOL CHEM, V278, P8028, DOI 10.1074/jbc.M211914200; Garsed K, 2007, SCAND J GASTROENTER…	23	23	24	1	101	SPRINGER	NEW YORK	233 SPRING ST, NEW YORK, NY 10013 USA	1438-2377	1438-2385		EUR FOOD RES TECHNOL	Eur. Food Res. Technol.	MAR	2017	243	3
J	Dugulin, CA; Muñoz, LMA; Buyse, J; De Rouck, G; Bolat, I; Cook, DJ				Dugulin, Celina A.; Acuna Munoz, Luisa M.; Buyse, Jasper; De Rouck, Gert; Bolat, Irina; Cook, David J.			Brewing with 100% green malt - process development and key quality indicators	JOURNAL OF THE INSTITUTE OF BREWING			English	Article; Early Access						green malt; brewing; sustainable brewing; lipoxygenase; DMS control; beer colour	DIMETHYL SULFIDE PRECURSOR; LIPOXYGENASE ISOENZYMES; STALING ALDEHYDES; BARLEY; WORT; PURIFICATION; REMOVAL; DMS	Brewing with undried, germinated (green) malt has the potential to lower energy and water usage in the malting and brewing chain. However, doing so introduces technical and biochemical (flavour) challenges. Beers were brewed using 100% green malt (n = 3) or kilned pilsner malt (n = 3), prepared from the same batch in each case, utilising the pilot brewery at KU Leuven (2.5 hL). Three further pair…	[Dugulin, Celina A.; Cook, David J.] Univ Nottingham, Sch Biosci, Int Ctr Brewing Sci, Sutton Bonington Campus, Loughborough, Leics, England; [Acuna Munoz, Luisa M.; Buyse, Jasper; De Rouck, Gert] Katholieke Univ Leuven, Bioengn Technol TC, Ghent Technol Campuses,Gebroeders Smetstr, B-9000 Ghent, Belgium; [Bolat, Irina] Boortmalt NV, Zandvoort 1,Haven 350,Bus 1, B-2030 Antwerp, Belgium	University of Nottingham; KU Leuven	Cook, DJ (corresponding author), Univ Nottingham, Sch Biosci, Int Ctr Brewing Sci, Sutton Bonington Campus, Loughborough, Leics, England.	david.cook@nottingham.ac.uk			European Union's Horizon 2020 research and innovation programme under the Marie Skodowska-Curie grant [722166]	European Union's Horizon 2020 research and innovation programme under the Marie Skodowska-Curie grant	We would like to thank Boortmalt Antwerp and the production team, for their great support within this project and their kindness in providing the green and kilned malt samples. This project received funding from the European Union's Horizon 2020 research and innovation programme under the Marie Skodowska-Curie grant agreement No. 722166.	ANNESS BJ, 1979, J I BREWING, V85, P346, DOI 10.1002/j.2050-0416.1979.tb03940.x; Baert JJ, 2012, J AGR FOOD CHEM, V60, P11449, DOI 10.1021/jf303670z; Bamforth C. W., 2004, Technical Quarterly, Master Brewers' Association of the Americas, V41, P97; BATESMIT.EC, 1973, PHYTOCHEMISTRY, V12, P907, DOI 10.1016/0031-9422(73)80701-0; Briggs DE, 1981, MALTS MALTING MALT S, P92; Carbon Trust, 2011, MALT SE…	48	5	5	2	38	INST BREWING	LONDON	33 CLARGES STREET, LONDON W1Y 8EE, ENGLAND	0046-9750	2050-0416		J I BREWING	J. Inst. Brew.	2020	2020	126	4
J	Ciocan, ME; Salamon, RV; Ambrus, A; Codina, GG; Chetrariu, A; Dabija, A				Ciocan, Marius Eduard; Salamon, Rozalia Veronika; Ambrus, Agota; Codina, Georgiana Gabriela; Chetrariu, Ancuta; Dabija, Adriana			Brewing with Unmalted and Malted Sorghum: Influence on Beer Quality	FERMENTATION-BASEL			English	Article						gluten-free beer; unmalted sorghum; sorghum malt; sensory and nutritional properties	LAGER BEER; OPAQUE BEER; BARLEY; HYDROLYSIS; AMYLASE; BICOLOR; MAIZE; WORTS	One of the earliest biotechnological processes is brewing, which uses conventional raw materials like barley malt and, to a lesser extent, wheat malt. Today, adjuncts are used in the brewing of 85-90% of the world's beer, with significant regional differences. The results of this study's brewing were compared to those of beer made only from malted barley. Malted and unmalted sorghum were suggeste…	[Ciocan, Marius Eduard; Codina, Georgiana Gabriela; Chetrariu, Ancuta; Dabija, Adriana] Stefan Cel Mare Univ Suceava, Fac Food Engn, Suceava 720229, Romania; [Salamon, Rozalia Veronika] Sapientia Hungarian Univ Transylvania, Fac Econ Socio Human Sci & Engn, Dept Food Sci, Miercurea Ciuc 530104, Romania; [Ambrus, Agota] Univ Pecs, Fac Nat Sci, Doctoral Sch Chem, H-7624 Pecs, Hungary		Dabija, A (corresponding author), Stefan Cel Mare Univ Suceava, Fac Food Engn, Suceava 720229, Romania.	marius_ec@yahoo.com; salamonrozalia@uni.sapientia.ro; codina@fia.usv.ro; adriana.dabija@fia.usv.ro		DABIJA, Adriana/0000-0002-1877-9142; Gabriela Codina, Georgiana/0000-0002-6575-0078; Salamon, Rozalia Veronika/0000-0002-3497-6859	project "PROINVENT" - Human Capital Operational Programme 2014-2020 (POCU), Romania [POCU/993/6/13, 153299]; Ministry of Research, Innovation and Digitalization within Program 1-Development of national research and development system, Subprogram 1.2-Institutional Performance-RDI excellence funding projects [10PFE/2021]	project "PROINVENT" - Human Capital Operational Programme 2014-2020 (POCU), Romania; Ministry of Research, Innovation and Digitalization within Program 1-Development of national research and development system, Subprogram 1.2-Institutional Performance-RDI excellence funding projects	The work of the author Marius Eduard Ciocan was supported by the project "PROINVENT", POCU/993/6/13-Code 153299, financed by The Human Capital Operational Programme 2014-2020 (POCU), Romania. This work was funded by the Ministry of Research, Innovation and Digitalization within Program 1-Development of national research and development system, Subprogram 1.2-Institutional Performance-RDI excellen…	`	80	2	2	7	16	MDPI	BASEL	ST ALBAN-ANLAGE 66, CH-4052 BASEL, SWITZERLAND		2311-5637		FERMENTATION-BASEL	FERMENTATION	2024-05-20	2023	9	5
J	Parker, D; Taylor, M; Johnson, JR; Thomas, KR				Parker, Daniel; Taylor, Michael; Johnson, Julio Romero; Thomas, Keith Robert			British beer styles. Where are they heading?	BRITISH FOOD JOURNAL			English	Article						Colour; Craft beers; Beer styles; Bitterness; Cask ales; Sour beer	CRAFT BEER; PERCEPTIONS	Purpose The purpose of this paper is to analyse data from routine quality control samples of beer over a ten year period to provide comparisons with a previous study in 2006 and apply interpretations to the contemporary beer market. Design/methodology/approach Data from laboratory analysis of 1,469 beers submitted for due diligence quality assurance from commercial microbreweries were analysed. A…	[Parker, Daniel; Thomas, Keith Robert] Univ Sunderland, Fac Appl Sci, Sunderland, England; [Taylor, Michael] Newcastle Univ, Fac Sci Agr & Engn, Newcastle Upon Tyne, Tyne & Wear, England; [Johnson, Julio Romero; Thomas, Keith Robert] Brewlab Ltd, Sunderland, England	University of Sunderland; Newcastle University - UK	Thomas, KR (corresponding author), Univ Sunderland, Fac Appl Sci, Sunderland, England.; Thomas, KR (corresponding author), Brewlab Ltd, Sunderland, England.	keith.thomas@sunderland.ac.uk		Parker, Daniel/0000-0003-4326-0841				Alonso AD, 2017, INT J WINE BUS RES, V29, P140, DOI [10.1108/IJWBR-03-2016-0011, 10.1108/ijwbr-03-2016-0011]; [Anonymous], 2008, CONS PROT UNF TRAD R; Babb M. C., 2000, Technical Quarterly, Master Brewers' Association of the Americas, V37, P293; Bamforth CW, 2007, J AM SOC BREW CHEM, V65, P67, DOI 10.1094/ASBCJ-2007-0306-01; Biancolillo A, 2014, ANAL CHIM ACTA, V820, P23, DOI 10.1016/j.aca.2014.0…	49	6	6	6	38	EMERALD GROUP PUBLISHING LTD	BINGLEY	HOWARD HOUSE, WAGON LANE, BINGLEY BD16 1WA, W YORKSHIRE, ENGLAND	0007-070X	1758-4108		BRIT FOOD J	Br. Food J.	2024-10-04	2019	122	1
J	Sánchez-Bravo, P; Abellán, A; Zapata, PJ; García-Viguera, C; Domínguez-Perles, R; Giménez, MJ				Sanchez-Bravo, Paola; Abellan, Angel; Zapata, Pedro J.; Garcia-Viguera, Cristina; Dominguez-Perles, Raul; Jose Gimenez, Maria			Broccoli products supplemented beers provide a sustainable source of dietary sulforaphane	FOOD BIOSCIENCE			English	Article; Early Access						Healthy foods; Beverages; Brassica; Isothiocyanates; UHPLC-ESI-MS; MS; Sensory properties	ISOTHIOCYANATES; BIOAVAILABILITY; CONSUMPTION; MYROSINASE; VOLATILE	Broccoli is a highly consumed vegetable due to its content of bioactive nutrients and non-nutrients, including glucosinolates and isothiocyanates. Also, the consumption of craft beer has been boosted by the seek for enhanced sensory and functional properties. In this frame, broccoli have been proven as an ingredient to develop healthy beverages. The objective of the work was to evaluate alternati…	[Sanchez-Bravo, Paola; Abellan, Angel; Garcia-Viguera, Cristina; Dominguez-Perles, Raul] Ctr Edafol & Biol Apliada Segura CEBAS CSIC, Lab Fitoquim & Alimentos Saludables LabFAS, Univ Campus 25, Murcia 30100, Spain; [Sanchez-Bravo, Paola; Zapata, Pedro J.; Jose Gimenez, Maria] Univ Miguel Hernandez, Dept Food Technol, EPSO, Ctra Beniel Km 3-2, Alicante 03312, Spain	Universidad Miguel Hernandez de Elche	Domínguez-Perles, R (corresponding author), Ctr Edafol & Biol Apliada Segura CEBAS CSIC, Lab Fitoquim & Alimentos Saludables LabFAS, Univ Campus 25, Murcia 30100, Spain.	rdperles@cebas.csic.es	GARCIA-VIGUERA, CRISTINA/AAH-2013-2021	GARCIA-VIGUERA, CRISTINA/0000-0002-4751-3917	European Union-Next Generation EU [04912/2021]; Ministry of Universities of Spain	European Union-Next Generation EU; Ministry of Universities of Spain	Paola Sanchez-Bravo was funded by the grant for the recall of the Spanish university system for the training of young doctors (Margarita Salas, 04912/2021) funded by the European Union-Next Generation EU and the Ministry of Universities of Spain.	Abellán A, 2021, FOOD BIOSCI, V39, DOI 10.1016/j.fbio.2020.100814; Aguiar J, 2021, MOLECULES, V26, DOI 10.3390/molecules26123653; Aguilar-Hernández MG, 2020, FOODS, V9, DOI 10.3390/foods9020241; Agulló V, 2021, NUTRIENTS, V13, DOI 10.3390/nu13020312; Agulló V, 2020, MOLECULES, V25, DOI 10.3390/molecules25020371; Albaser A, 2016, J AGR FOOD CHEM, V64, P1520, DOI 10.1021/acs.jafc.5b05381; Angelino …	41	3	3	4	16	ELSEVIER	AMSTERDAM	RADARWEG 29, 1043 NX AMSTERDAM, NETHERLANDS	2212-4292	2212-4306		FOOD BIOSCI	Food Biosci.	2023 FEB	2023	51
J	Fierens, T; Van Holderbeke, M; Cornelis, C; Jacobs, G; Sioen, I; De Maeyer, M; Vinkx, C; Vanermen, G				Fierens, T.; Van Holderbeke, M.; Cornelis, C.; Jacobs, G.; Sioen, I.; De Maeyer, M.; Vinkx, C.; Vanermen, G.			Caramel colour and process contaminants in foods and beverages: Part II - Occurrence data and exposure assessment of 2-acetyl-4-(1,2,3,4-tetrahydroxybutyl)imidazole (THI) and 4-methylimidazole (4-MEI) in Belgium	FOOD CHEMISTRY			English	Article						2-acetyl-4-(1,2,3,4-tetrahydroxybutyl)imidazole; 4-methylimidazole; Belgium; Caramel colours; Dietary intake; Food; E 150	4(5)-METHYLIMIDAZOLE; COFFEE	In Europe, 2-acetyl-4-(1,2,3,4-tetrahydroxybutyl)imidazole (THI) and 4-methylimidazole (4-MEI) are - to a certain level - allowed to be present in the food colours ammonia caramel (E 150c) and sulphite ammonia caramel (E 150d). Besides their presence in food colours, exposure to these contaminants may also include other dietary sources. This study describes the occurrence of THI and 4-MEI in a wi…	[Fierens, T.; Van Holderbeke, M.; Cornelis, C.] Flemish Inst Technol Res VITO, Unit Environm Risk & Hlth, Boeretang 200, B-2400 Mol, Belgium; [Jacobs, G.; Vanermen, G.] Flemish Inst Technol Res VITO, Unit Separat & Convers Technol, Boeretang 200, B-2400 Mol, Belgium; [Sioen, I.] Univ Ghent, Dept Food Safety & Food Qual, Coupure Links 653, B-9000 Ghent, Belgium; [Sioen, I.; De Maeyer, M.] Univ Ghe…	VITO; VITO; Ghent University; Ghent University; Ghent University Hospital	Fierens, T (corresponding author), Flemish Inst Technol Res VITO, Unit Environm Risk & Hlth, Boeretang 200, B-2400 Mol, Belgium.	tine.fierens@vito.be		Jacobs, Griet/0000-0001-8010-0527; Van Holderbeke, Mirja/0000-0003-2759-8017	Belgian Federal Public Service of Health, Food Chain Safety and Environment (Brussels, Belgium) [224102/L220/CV]	Belgian Federal Public Service of Health, Food Chain Safety and Environment (Brussels, Belgium)	This study was supported by the Belgian Federal Public Service of Health, Food Chain Safety and Environment (Contract number 224102/L220/CV; Brussels, Belgium). The Scientific Institute of Public Health (Brussels, Belgium) is acknowledged for giving access to the data of the Belgian National Food Consumption Survey of 2004.	[Anonymous], 2011, EFSA J, V9, DOI 10.2903/j.efsa.2011.2481; [Anonymous], 2009, USERS GUIDE ANAL USU; Brussaard J, 2002, EUR J CLIN NUTR, V56, pS4, DOI 10.1038/sj.ejcn.1601422; Brussaard JH, 2002, EUR J CLIN NUTR, V56, pS89, DOI 10.1038/sj.ejcn.1601432; Casal S, 2002, J CHROMATOGR A, V976, P285, DOI 10.1016/S0021-9673(02)01154-8; Cunha C, 2014, FOOD ANAL METHOD, V7, P1519, DOI 10.1007/s12161-013-…	33	19	19	0	36	ELSEVIER SCI LTD	OXFORD	THE BOULEVARD, LANGFORD LANE, KIDLINGTON, OXFORD OX5 1GB, OXON, ENGLAND	0308-8146	1873-7072		FOOD CHEM	Food Chem.	2024-07-30	2018	255
J	Gasior, J; Kawa-Rygielska, J; Kucharska, AZ				Gasior, Justyna; Kawa-Rygielska, Joanna; Kucharska, Alicja Z.			Carbohydrates Profile, Polyphenols Content and Antioxidative Properties of Beer Worts Produced with Different Dark Malts Varieties or Roasted Barley Grains	MOLECULES			English	Article						antioxidants; polyphenols; melanoidins; wort; malt; specialty malt; dark malt; beer; barley; roasting	MAILLARD REACTION; PHENOLIC CONTENT; SPECIALTY MALTS; POWER FRAP; MELANOIDINS; ACID; ABTS; CONSTITUENTS; DEGRADATION; CAPACITY	The aim of this study was to assess the possibility of shaping properties of beers at the stage of brewing wort production with the use of various types of special malts (chocolate pale, chocolate dark, wheat chocolate, brown barley) and roasted barley grains. The carbohydrate profile, polyphenols content, antioxidant capacity, 5-hydroxymethylfurfural content, and the browning index level were an…	[Gasior, Justyna; Kawa-Rygielska, Joanna] Wroclaw Univ Environm & Life Sci, Fac Biotechnol & Food Sci, Dept Fermentat & Cereals Technol, Chelmonskiego 37, PL-51630 Wroclaw, Poland; [Kucharska, Alicja Z.] Wroclaw Univ Environm & Life Sci, Fac Biotechnol & Food Sci, Dept Fruit Vegetable & Plant Nutraceut Technol, Chelmonskiego 37, PL-51630 Wroclaw, Poland	Wroclaw University of Environmental & Life Sciences; Wroclaw University of Environmental & Life Sciences	Gasior, J (corresponding author), Wroclaw Univ Environm & Life Sci, Fac Biotechnol & Food Sci, Dept Fermentat & Cereals Technol, Chelmonskiego 37, PL-51630 Wroclaw, Poland.	justyna.gasior@upwr.edu.pl; joanna.kawa-rygielska@upwr.edu.pl; alicja.kucharska@upwr.edu.pl	Kawa-Rygielska, Joanna/B-5006-2017; Kucharska, Alicja Z./A-1488-2017					Adamenko K, 2020, FOOD CHEM, V312, DOI 10.1016/j.foodchem.2019.125968; Akillioglu HG, 2011, FOOD ADDIT CONTAM A, V28, P1629, DOI 10.1080/19440049.2011.609491; Aljahdali N, 2020, NUTRIENTS, V12, DOI 10.3390/nu12010241; Almaguer C, 2014, J I BREWING, V120, P289, DOI 10.1002/jib.160; Alves V, 2020, FOOD CHEM, V326, DOI 10.1016/j.foodchem.2020.126856; [Anonymous], **NON-TRADITIONAL**; Baewicz J., 201…	65	24	26	9	41	MDPI	BASEL	ST ALBAN-ANLAGE 66, CH-4052 BASEL, SWITZERLAND		1420-3049		MOLECULES	Molecules	SEP	2020	25	17
J	Kemp, O; Hofmann, S; Braumann, I; Jensen, S; Fenton, A; Oladokun, O				Kemp, Oliver; Hofmann, Saskia; Braumann, Ilka; Jensen, Sidsel; Fenton, Adam; Oladokun, Olayide			Changes in key hop-derived compounds and their impact on perceived dry-hop flavour in beers after storage at cold and ambient temperature	JOURNAL OF THE INSTITUTE OF BREWING			English	Article; Early Access						dry hopped beer; dry hopping; dry hop flavour; scalping; storage stability; hop creep; Napping (R); CATA; perceived bitterness; pasteurisation	PROFILES; SUBSTANCES; BITTERNESS; STABILITY; ALCOHOLS; ESTERS; YEAST	Changes in hop-derived compounds of beer were evaluated over 10 months of storage at 3 and 20 degrees C, revealing significant changes in the beers stored warm. Beer pH and colour increased, together with 'hop creep' through storage of unpasteurised dry-hopped beers. Hop bitter acids decreased moderately during storage at 20 degrees C but not at 3 degrees C and hop aroma compounds - key contribut…	[Kemp, Oliver; Braumann, Ilka; Fenton, Adam; Oladokun, Olayide] Carlsberg AS, Carlsberg Res Lab, JC Jacobsen Gade 4, DK-1799 Copenhagen V, Denmark; [Hofmann, Saskia; Jensen, Sidsel] Carlsberg Breweries AS, Grp Dev, JC Jacobsen Gade 1, DK-1799 Copenhagen V, Denmark; [Fenton, Adam] EyeBrow Consulting Ltd, Windsor SL4 3DT, England		Oladokun, O (corresponding author), Carlsberg AS, Carlsberg Res Lab, JC Jacobsen Gade 4, DK-1799 Copenhagen V, Denmark.	olayide.oladokun@carlsberg.com			Carlsberg Foundation	Carlsberg Foundation(Carlsberg Foundation)	The authors thank the Carlsberg Foundation for providing funds towards this research. The authors also acknowledge the assistance and support of individuals within the relevant breweries from which the selected dry-hopped beers investigated in this study were sourced, as well as internal reviewers of the manuscript.	Algazzali V, 2016, J AM SOC BREW CHEM, V74, P36, DOI 10.1094/ASBCJ-2016-1130-01; Almaguer C, 2014, J I BREWING, V120, P289, DOI 10.1002/jib.160; Ares G., 2015, RAPID SENSORY PROFIL, V1st, P227, DOI DOI 10.1533/9781782422587.2.227; Barnette BM, 2019, J AM SOC BREW CHEM, V77, P179, DOI 10.1080/03610470.2019.1603002; Barth-Haas Group, 2020, HOP AROM STAND KIT; Brendel S, 2020, FOOD PROD PROCESS NU, …	31	8	8	5	32	INST BREWING	LONDON	33 CLARGES STREET, LONDON W1Y 8EE, ENGLAND	0046-9750	2050-0416		J I BREWING	J. Inst. Brew.	2021	2021	127	4
J	Antonov, M; Lenhardt, L; Manojlovic, D; Milicevic, B; Zekovic, I; Dramicanin, MD				Antonov, Milica; Lenhardt, Lea; Manojlovic, Dragica; Milicevic, Bojana; Zekovic, Ivana; Dramicanin, Miroslav D.			Changes of Color and Fluorescence of Resin Composites Immersed in Beer	JOURNAL OF ESTHETIC AND RESTORATIVE DENTISTRY			English	Article							STABILITY; SILORANE; DRINKS	ObjectiveThe aim of this study was to evaluate changes of color and fluorescence of resin based composite exposed to beer. Materials and Methods84 samples (13 mm in diameter and 1.5 mm thick) of microhybrid composite Gradia Direct(TM) extra bleach white were immersed in 5 different beers (dark and light) or distilled water. Color and fluorescence were measured prior and after 1-, 7-, and 14-day i…	[Antonov, Milica; Lenhardt, Lea; Milicevic, Bojana; Zekovic, Ivana] Univ Belgrade, Vinca Inst Nucl Sci, POB 522, Belgrade 11001, Serbia; [Manojlovic, Dragica] Univ Belgrade, Sch Dent Med, Dept Restorat Dent & Endodont, Rankeova 4, Belgrade 11000, Serbia; [Dramicanin, Miroslav D.] Univ Belgrade, Vinca Inst Nucl Sci, Fac Phys, POB 522, Belgrade 11001, Serbia; [Dramicanin, Miroslav D.] Univ Belgrade…	University of Belgrade; University of Belgrade; University of Belgrade; University of Belgrade	Dramicanin, MD (corresponding author), Univ Belgrade, Vinca Inst Nucl Sci, POB 522, Belgrade 11001, Serbia.	dramican@gmail.com	Dramicanin, Miroslav D/C-8671-2011; Lenhardt Ackovic, Lea/R-4242-2017	Dramicanin, Miroslav D/0000-0003-4750-5359; Milicevic, Bojana/0000-0003-2870-2728; Lenhardt Ackovic, Lea/0000-0002-3586-885X; Dervisevic, Milica/0000-0003-2614-3336; zekovic, ivana/0000-0001-5596-2897; Manojlovic, Dragica/0000-0002-9653-4255	Ministry of Education, Science, and Technological Development of the Republic of Serbia [45020, 172007]	Ministry of Education, Science, and Technological Development of the Republic of Serbia	Financial support for this study was granted by the Ministry of Education, Science, and Technological Development of the Republic of Serbia (grant numbers 45020 and 172007).	[Anonymous], 2004, PUBL CIE CENTR BUR, V15; [Anonymous], DENT UPDATE; [Anonymous], DENT UPDATE; Arocha MA, 2013, CLIN ORAL INVEST, V17, P1481, DOI 10.1007/s00784-012-0837-7; Asghar S, 2010, JCPSP-J COLL PHYSICI, V20, P639, DOI 10.2010/JCPSP.639643; ASMUSSEN E, 1983, ACTA ODONTOL SCAND, V41, P11, DOI 10.3109/00016358309162298; Bagheri R, 2005, J DENT, V33, P389, DOI 10.1016/j.jdent.2004.10.018; Ba…	31	8	9	0	13	WILEY	HOBOKEN	111 RIVER ST, HOBOKEN 07030-5774, NJ USA	1496-4155	1708-8240		J ESTHET RESTOR DENT	J. Esthet. Restor. Dent.	SEP-OCT	2016	28	5
J	Jehle, D; Lund, MN; Ogendal, LH; Andersen, ML				Jehle, Doris; Lund, Marianne N.; Ogendal, Lars H.; Andersen, Mogens L.			Characterisation of a stable radical from dark roasted malt in wort and beer	FOOD CHEMISTRY			English	Article						Beer; Malt; Wort; Stable radical; Electron spin resonance spectroscopy; Light scattering; Melanoidins	MELANOIDINS; MAILLARD; COFFEE; MODEL; FRACTIONATION; OXIDATION; CHEMISTRY; PRODUCTS; PROTEINS; COLOR	An exceptionally stable radical was detected by electron spin resonance (ESR) spectroscopy at room temperature directly in dark beers and in sweet wort produced with dark malt. The ESR spectrum was a broad singlet signal without any hyperfine structure and a g-value of 2.0040. The radical was detected at the initial step of the mashing process and the radical intensity increased with higher propo…	[Jehle, Doris; Lund, Marianne N.; Andersen, Mogens L.] Univ Copenhagen, Dept Food Sci, Frederiksberg, Denmark; [Ogendal, Lars H.] Univ Copenhagen, Dept Basic Sci & Environm, Frederiksberg, Denmark	University of Copenhagen; University of Copenhagen	Andersen, ML (corresponding author), Univ Copenhagen, Dept Food Sci, Rolighedsvej 30, Frederiksberg, Denmark.		Øgendal, Lars/M-4644-2014; Lund, Marianne/F-3003-2014; Andersen, Mogens L./M-9742-2014	Øgendal, Lars/0000-0003-0609-3669; Lund, Marianne/0000-0001-8708-2210; Andersen, Mogens L./0000-0003-4694-486X	Danish Ministry of Food Agriculture and Fisheries	Danish Ministry of Food Agriculture and Fisheries	This work was financed through the Danish Ministry of Food Agriculture and Fisheries	Ames J. M., 2001, Cerevisia, V26, P210; Andersen ML, 1998, J AGR FOOD CHEM, V46, P1272, DOI 10.1021/jf9708608; ANDERSEN ML, 2006, MODERN MAGNETIC RESO, P1839; Anese M, 2003, J AGR FOOD CHEM, V51, P942, DOI 10.1021/jf025859+; Bekedam EK, 2006, J AGR FOOD CHEM, V54, P7658, DOI 10.1021/jf0615449; Bright D, 1999, J AM SOC BREW CHEM, V57, P133; Cantrell I. C., 1996, Technical Quarterly, Master Brewers…	35	14	16	0	43	ELSEVIER SCI LTD	OXFORD	THE BOULEVARD, LANGFORD LANE, KIDLINGTON, OXFORD OX5 1GB, OXON, ENGLAND	0308-8146	1873-7072		FOOD CHEM	Food Chem.	2024-03-15	2011	125	2
J	Ofoedu, CE; Akosim, CQ; Iwouno, JO; Obi, CD; Shorstkii, I; Okpala, COR				Ofoedu, Chigozie E.; Akosim, Chibugo Q.; Iwouno, Judo O.; Obi, Chioma D.; Shorstkii, Ivan; Okpala, Charles Odilichukwu R.			Characteristic changes in malt, wort, and beer produced from different Nigerian rice varieties as influenced by varying malting conditions	PEERJ			English	Article						Malting conditions; Rice malt; Rice beer; Rice wort; Mashing process	BARLEY VARIETIES; AMYLASE ACTIVITY; SORGHUM; GERMINATION; STARCH; MILLET; CARBOHYDRATE; IMPACT; HAZE; EXTRACTABILITY	Gluten-free beer could be produced with rice, although the latter would primarily serve as adjunct in combination with barley malt in today's brewing. However, the recent growing realisation of the potential and applications of rice malt for brewing an all-rice malt beer through varying malting conditions cannot be overlooked. In this study, therefore, the characteristic changes in malt, wort, an…	[Ofoedu, Chigozie E.; Akosim, Chibugo Q.; Iwouno, Judo O.] Fed Univ Technol Owerri, Sch Engn & Engn Technol, Dept Food Sci & Technol, Owerri, Imo, Nigeria; [Obi, Chioma D.] Nnamdi Azikiwe Univ, Dept Food Sci & Technol, Awka, Anambra, Nigeria; [Shorstkii, Ivan] Kuban State Technol Univ, Dept Technol Equipment & Life Support Syst, Krasnodar, Russia; [Okpala, Charles Odilichukwu R.] Wroclaw Univ Env…	Kuban State Technological University; Wroclaw University of Environmental & Life Sciences	Ofoedu, CE (corresponding author), Fed Univ Technol Owerri, Sch Engn & Engn Technol, Dept Food Sci & Technol, Owerri, Imo, Nigeria.; Okpala, COR (corresponding author), Wroclaw Univ Environm & Life Sci, Fac Biotechnol & Food Sci, Dept Funct Food Prod Dev, Wroclaw, Poland.	chigozie.ofoedu@futo.edu.ng; charlesokpala@gmail.com	Okpala, Charles/GQI-4266-2022; Shorstkii, Ivan/M-6663-2016; Iwouno, Jude Olu/CAF-8423-2022; Ofoedu, Chigozie Emmanuel/AAG-2581-2021	Shorstkii, Ivan/0000-0001-5804-7950; Ofoedu, Chigozie Emmanuel/0000-0002-0835-5872; Iwouno, Jude/0000-0002-5866-2360; Okpala, Charles Odilichukwu R./0000-0003-4475-8887	project UPWR 2.0: international and interdisciplinary programme of development of Wroclaw University of Environmental and Life Sciences; European Social Fund under the Operational Program Knowledge Education Development [POWR.03.05.00-00-Z062/18]	project UPWR 2.0: international and interdisciplinary programme of development of Wroclaw University of Environmental and Life Sciences; European Social Fund under the Operational Program Knowledge Education Development	Publication was financed by the project UPWR 2.0: international and interdisciplinary programme of development of Wroclaw University of Environmental and Life Sciences, co-financed by the European Social Fund under the Operational Program Knowledge Education Development, under contract No. POWR.03.05.00-00-Z062/18 of 4 June 2019. The funders had no role in study design, data collection and analys…	Ackley D., 2018, DEFINITION CHART; Adebowale A. A., 2010, International Food Research Journal, V17, P83; Agbale M. C., 2007, Journal of the Ghana Science Association, V9, P146; Agu RC, 2001, J I BREWING, V107, P93, DOI 10.1002/j.2050-0416.2001.tb00081.x; AGU RC, 1995, PROCESS BIOCHEM, V30, P311, DOI 10.1016/0032-9592(94)00004-2; Agu RC., 2009, TECHNICAL Q MASTER B, V46, P1, DOI [10.1094/TQ-46-1-0…	125	13	13	0	17	PEERJ INC	LONDON	341-345 OLD ST, THIRD FLR, LONDON, EC1V 9LL, ENGLAND	2167-8359			PEERJ	PeerJ	2024-03-19	2021	9
J	Cioch-Skoneczny, M; Królak, K; Tworzydlo, Z; Satora, P; Skoneczny, S				Cioch-Skoneczny, Monika; Krolak, Katarzyna; Tworzydlo, Zuzanna; Satora, Pawel; Skoneczny, Szymon			Characteristics of beer brewed with unconventional yeasts and addition of grape must, pulp and marc	EUROPEAN FOOD RESEARCH AND TECHNOLOGY			English	Article; Early Access						Beer; Grape marc; Grape pulp; Organic acids; Non-Saccharomyces yeasts	NON-SACCHAROMYCES YEASTS; WINE AROMA; REDUCTION	The aim of the paper was to determine potential of using grape pulp, marc and must in the beer production process. Samples were fermented using non-Saccharomyces yeasts (Dekkera bruxellensis 3429, Metschnikowia pulcherrima MG970690) and Saccharomyces cerevisiae Safale US-05 was used as a control. Grape marc was obtained by pressing grape must with a press. Subsequently, the grape marc, must and p…	[Cioch-Skoneczny, Monika; Krolak, Katarzyna; Tworzydlo, Zuzanna; Satora, Pawel] Agr Univ Krakow, Dept Fermentat Technol & Microbiol, Ul Balicka 122, PL-30149 Krakow, Poland; [Skoneczny, Szymon] Cracow Univ Technol, Fac Chem Engn & Technol, Dept Chem & Proc Engn, Warszawska 24, PL-31155 Krakow, Poland	Agricultural University Krakow; Cracow University of Technology	Cioch-Skoneczny, M (corresponding author), Agr Univ Krakow, Dept Fermentat Technol & Microbiol, Ul Balicka 122, PL-30149 Krakow, Poland.	monika.cioch@urk.edu.pl	Skoneczny, Szymon/A-8510-2013	Cioch-Skoneczny, Monika/0000-0002-5327-9637				[Anonymous], 2015, ADV BIOPROCESS TECHN, DOI DOI 10.1007/978-3-319-17915-5_20; Bamforth CW, 2005, J I BREWING, V111, P259, DOI 10.1002/j.2050-0416.2005.tb00681.x; Basso RF, 2016, FOOD RES INT, V86, P112, DOI 10.1016/j.foodres.2016.06.002; Beltran G, 2004, FEMS YEAST RES, V4, P625, DOI 10.1016/j.femsyr.2003.12.004; Blanco CA, 2014, INT J FOOD SCI NUTR, V65, P655, DOI 10.3109/09637486.2014.893285; …	49	1	1	10	16	SPRINGER	NEW YORK	ONE NEW YORK PLAZA, SUITE 4600, NEW YORK, NY, UNITED STATES	1438-2377	1438-2385		EUR FOOD RES TECHNOL	Eur. Food Res. Technol.	2023 MAR	2023	249	3
J	Han, H; Kim, J; Choi, E; Ahn, H; Kim, WJ				Han, Hojong; Kim, Jinseon; Choi, Eunji; Ahn, Hyunwoo; Kim, Wang June			Characteristics of beer produced from Korean six-row barley with the addition of adjuncts	JOURNAL OF THE INSTITUTE OF BREWING			English	Article						Korean six-row barley; adjunct; rice; wheat; corn; potato; beer fermentation	YEAST; WORT; FERMENTATIONS; PEPTIDES; NITROGEN; QUALITY	In this study, the effect of the addition of various amounts of adjuncts (rice, wheat, corn and potato at 10 and 20%) on the fermentation period of beer produced from Korean six-row barley was examined. Korean six-row barley is not suitable for brewing because of its relatively high protein/starch ratio. However, this can be offset by partially replacing the barley with adjuncts. Adjunct-added sa…	[Han, Hojong; Kim, Jinseon; Choi, Eunji; Ahn, Hyunwoo; Kim, Wang June] Dongguk Univ, Dept Food Sci & Biotechnol, Coll Biosyst, 32 Dongguk Ro, Goyang Si 420810, Gyonggi Do, South Korea	Dongguk University	Kim, WJ (corresponding author), Dongguk Univ, Dept Food Sci & Biotechnol, Coll Biosyst, 32 Dongguk Ro, Goyang Si 420810, Gyonggi Do, South Korea.	wjkim@dongguk.edu			Ministry of Agriculture, Food and Rural Affairs	Ministry of Agriculture, Food and Rural Affairs	This work was performed as a research project of the IPET (Korea Institute of Planning and Evaluation for Technology of Food, Agriculture, Forestry and Fisheries), supported by the Ministry of Agriculture, Food and Rural Affairs.	Boulton C., 2006, BREWING YEAST FERMEN, P406; Boulton C. A., 1991, BREW GUARDIAN, V120, P25; Briggs D. E, 2004, BREWING SCI PRACTICE, P34; Cho H.C., 2004, BREW YOUR OWN BEER, P82; CLAPPERTON JF, 1971, J I BREWING, V77, P177, DOI 10.1002/j.2050-0416.1971.tb03371.x; Crumplen R. M., 1997, LAB METHODS CRAFT BR, p[9, 35]; Depraetere SA, 2004, J I BREWING, V110, P200, DOI 10.1002/j.2050-0416.2004.tb002…	40	9	9	2	26	INST BREWING	LONDON	33 CLARGES STREET, LONDON W1Y 8EE, ENGLAND	0046-9750	2050-0416		J I BREWING	J. Inst. Brew.		2016	122	3
J	Granato, D; Branco, GF; Faria, JDF; Cruz, AG				Granato, Daniel; Branco, Gabriel Favalli; Fonseca Faria, Jose de Assis; Cruz, Adriano Gomes			Characterization of Brazilian lager and brown ale beers based on color, phenolic compounds, and antioxidant activity using chemometrics	JOURNAL OF THE SCIENCE OF FOOD AND AGRICULTURE			English	Article						beer; phenolic compounds; antioxidant activity; ORAC; DPPH; multivariate statistics	CAPACITY; OXYGEN	BACKGROUND: Epidemiological studies have shown that beer has positive effects on inhibiting atherosclerosis, decreasing the content of serum low-density lipoprotein cholesterol and triglycerides, by acting as in vivo free radical scavenger. In this research, the antioxidant activity of commercial Brazilian beers (n = 29) was determined by the oxygen radical absorbance capacity (ORAC) and 1,1 -dip…	[Granato, Daniel; Branco, Gabriel Favalli] Univ Sao Paulo, Fac Pharmaceut Sci, Dept Food & Expt Nutr, BR-05508000 Sao Paulo, Brazil; [Fonseca Faria, Jose de Assis; Cruz, Adriano Gomes] Univ Estadual Campinas, Fac Food Engn, Dept Food Technol, Sao Paulo, Brazil	Universidade de Sao Paulo; Universidade Estadual de Campinas	Granato, D (corresponding author), Univ Sao Paulo, Fac Pharmaceut Sci, Dept Food & Expt Nutr, Av Prof Lineu Prestes 580,B14, BR-05508000 Sao Paulo, Brazil.	mestradoalimentos@gmail.com	Granato, Daniel/AAC-6151-2019; Gomes da Cruz, Adriano/W-1485-2017	Granato, Daniel/0000-0002-4533-1597; Gomes da Cruz, Adriano/0000-0002-9285-9669				AOAC, 2005, OFF METH AN AOAC INT; Arnold J. P., 2005, Origin and History of Beer and Brewing: From Prehistoric Times to the Beginning of Brewing Science and Technology, VReprint Ed.; Bamforth C. W., 1993, Journal of the American Society of Brewing Chemists, V51, P79; Bamforth CW, 2002, NUTR RES, V22, P227, DOI 10.1016/S0271-5317(01)00360-8; Berrueta LA, 2007, J CHROMATOGR A, V1158, P196, DOI 10.1…	33	94	100	4	43	WILEY-BLACKWELL PUBLISHING, INC	MALDEN	COMMERCE PLACE, 350 MAIN ST, MALDEN 02148, MA USA	0022-5142			J SCI FOOD AGR	J. Sci. Food Agric.	FEB	2011	91	3
J	Cai, GL; Gu, H; Han, BX; Yang, H; Li, XM; Lu, J				Cai, Guolin; Gu, Hong; Han, Bingxin; Yang, Hua; Li, Xiaomin; Lu, Jian			Characterization of the aroma compounds in crystal malt	JOURNAL OF FOOD SCIENCE			English	Article; Early Access						aldehyde; aroma compounds; crystal malt	GAS-CHROMATOGRAPHY; FLAVOR; OLFACTOMETRY; OPTIMIZATION; EXTRACTION; BARLEY	Crystal malt, the most popular type of specialty malt used in beer brewing, plays a vital role in forming complex flavor and color. Nevertheless, crystal malt is only defined based on the malting process, and there is not any standard to evaluate its quality. In the current study, the volatile aroma constituents of commercial crystal malt samples were analyzed with headspace solid-phase microextr…	[Cai, Guolin; Lu, Jian] Jiangnan Univ, Key Lab Ind Biotechnol, Minist Educ, Wuxi, Peoples R China; [Cai, Guolin; Gu, Hong; Yang, Hua; Li, Xiaomin; Lu, Jian] Jiangnan Univ, Natl Engn Res Ctr Cereal Fermentat & Food Biomfg, Wuxi, Peoples R China; [Cai, Guolin] Jiangnan Univ, Jiangsu Prov Res Ctr Bioact Prod Proc Technol, Wuxi, Peoples R China; [Cai, Guolin; Han, Bingxin] Jiangnan Univ, Sch Biotechn…	Jiangnan University; Jiangnan University; Jiangnan University; Jiangnan University; Jiangnan University	Cai, GL (corresponding author), Jiangnan Univ, Key Lab Ind Biotechnol, Minist Educ, 1800 Lihu Rd, Wuxi 214122, Peoples R China.	glcai@jiangnan.edu.cn	Wang, Jing/IQW-3496-2023	Wang, Jing/0000-0002-8296-2961	National Natural Science Foundation of China; Program of Introducing Talents of Discipline to Universities (111 Project); [31871785]; [111-2-06]	National Natural Science Foundation of China(National Natural Science Foundation of China (NSFC)); Program of Introducing Talents of Discipline to Universities (111 Project)(Ministry of Education, China - 111 Project); ;	ACKNOWLEDGMENTS This work was supported by the National Natural Science Foundation of China (31871785) and the Program of Introducing Talents of Discipline to Universities (111 Project) (111-2-06).	ALLEN MS, 1994, J AGR FOOD CHEM, V42, P1734, DOI 10.1021/jf00044a030; BEAL AD, 1994, J AGR FOOD CHEM, V42, P2880, DOI 10.1021/jf00048a043; Briess R. C., 1986, Brewers' Digest, V61, P20; Carvalho DO, 2016, COMPR REV FOOD SCI F, V15, P927, DOI 10.1111/1541-4337.12218; Chen XH, 2019, FOOD CHEM, V274, P130, DOI 10.1016/j.foodchem.2018.08.124; Coghe S, 2004, J AM SOC BREW CHEM, V62, P79; Coghe S, 2006…	25	1	1	6	17	WILEY	HOBOKEN	111 RIVER ST, HOBOKEN 07030-5774, NJ USA	0022-1147	1750-3841		J FOOD SCI	J. Food Sci.	2023 JAN	2023	88	1
J	Flores-Calderón, AMD; Hernández-Carapia, MA; Luna, H; Escalona-Buendía, HB; Verde-Calvo, JR				Flores-Calderon, Alex Maria Daniela; Hernandez-Carapia, Miguel angel; Luna, Hector; Escalona-Buendia, Hector Bernardo; Verde-Calvo, Jose Ramon			Chemical analysis of blue corn base malt and the effect of malting and roasting of blue corn malts on color and antioxidant compounds associated with antioxidant capacity	EMIRATES JOURNAL OF FOOD AND AGRICULTURE			English	Article						Antioxidant capacity; Base malt; Blue corn; Caramel malt; Phenolic compounds	ZEA-MAYS L.; PHENOLIC-COMPOUNDS; RICE MALT; ANTHOCYANINS; PURPLE; BARLEY; MELANOIDINS; MAIZE; RED; IDENTIFICATION	The objectives of this research were to carry out a chemical analysis of the base malts, to evaluate the effect of malting and roasting on both color and compounds associated with the antioxidant capacity (anthocyanins, phenolic compounds, melanoidins), and the capacity itself by ABTS and DPPH assays in base malt and caramel malt of blue corn. In order to provide styles of beers with different se…	[Flores-Calderon, Alex Maria Daniela; Hernandez-Carapia, Miguel angel; Verde-Calvo, Jose Ramon] Univ Autonoma Metropolitana Iztapalapa, Biotechnol Dept, Enol & Fermented Foods Lab, Ave San Rafael Atlixco 186, Mexico City 09340, Mexico; [Luna, Hector] Univ Autonoma Metropolitana Xochimilco, Biol Syst Dept, Appl Biocatalysis Lab, Calzada Hueso 1100, Mexico City 04960, Mexico; [Escalona-Buendia, Hec…	Universidad Autonoma Metropolitana - Mexico; Universidad Autonoma Metropolitana - Mexico; Universidad Autonoma Metropolitana - Mexico	Verde-Calvo, JR (corresponding author), Univ Autonoma Metropolitana Iztapalapa, Biotechnol Dept, Enol & Fermented Foods Lab, Ave San Rafael Atlixco 186, Mexico City 09340, Mexico.	jrvc@xanum.uam.mx	Hernández-Carapia, Miguel Ángel/ISU-8266-2023	Hernández-Carapia, Miguel Ángel/0000-0002-2085-9109	CONACYT (National Council of Science and Technology of Mexico) [001465]	CONACYT (National Council of Science and Technology of Mexico)(Consejo Nacional de Ciencia y Tecnologia (CONACyT))	A. M. D. Flores-Caldern wish to thank CONACYT (National Council of Science and Technology of Mexico) for the PhD fellowship given in the Biotecnology Postgraduate Program (PNPC reference No. 001465) .	Abdel-Aal ESM, 2006, J AGR FOOD CHEM, V54, P4696, DOI 10.1021/jf0606609; Abdel-Aal ESM, 1999, CEREAL CHEM, V76, P350, DOI 10.1094/CCHEM.1999.76.3.350; Acosta-Estrada BA, 2014, FOOD CHEM, V152, P46, DOI 10.1016/j.foodchem.2013.11.093; Adom KK, 2002, J AGR FOOD CHEM, V50, P6182, DOI 10.1021/jf0205099; AOAC, 2002, OFFICIAL METHODS ANA, V16th ed.; Carciochi RA, 2016, J FOOD SCI TECH MYS, V53, P3978, …	61	0	0	5	8	UNITED ARAB EMIRATES UNIV	AL AIN	P. O. BOX 17551, AL AIN, U ARAB EMIRATES	2079-052X	2079-0538		EMIR J FOOD AGR	Emir. J. Food Agric.	NOV	2022	34	11
J	Mikyska, A; Psota, V				Mikyska, Alexandr; Psota, Vratislav			Chemical and sensory profiles of beers from barley varieties registered in the Czech Republic	JOURNAL OF FOOD AND NUTRITION RESEARCH			English	Article						barley varieties; malt; beer; sensory quality	HEAD RETENTION; PROTEINS; MALT	Though detailed analysis of malt provides information on its suitability for processing in the brewery, unequivocal relationship between the quality characteristics of the malt and the sensory properties of the beer is not clear. Pilot brewing tests with twelve malting barley varieties registered in the Czech Republic with detailed chemical and sensory analysis were repeated for four years. The r…	[Mikyska, Alexandr] Res Inst Brewing & Malting, Lipova 15, Prague 12000 2, Czech Republic; [Psota, Vratislav] Res Inst Brewing & Malting, Mostecka 7, Brno 61400, Czech Republic	Research Institute of Brewing & Malting (VUPS); Research Institute of Brewing & Malting (VUPS)	Mikyska, A (corresponding author), Res Inst Brewing & Malting, Lipova 15, Prague 12000 2, Czech Republic.	mikyska@beerresearch.cz	Psota, Vratislav/ABC-6724-2020	Psota, Vratislav/0000-0001-6292-8646	Ministry of Education, Youth and Sports of the Czech Republic [LO1312]	Ministry of Education, Youth and Sports of the Czech Republic(Ministry of Education, Youth & Sports - Czech Republic)	This study was supported by the Ministry of Education, Youth and Sports of the Czech Republic, project LO1312. Authors thank Pavel Cejka for PCA of experimental data.	Almaguer C, 2014, J I BREWING, V120, P289, DOI 10.1002/jib.160; [Anonymous], 2018, RAW MAT COLL BREW AN; [Anonymous], 2013, WORT BEER BEER BAS B; Basarova G., 2010, PIVOVARSTVI TEORIE P; Benismail N., 2003, EUR BREW CONV P 29 C, V14, P192; Clark RA, 2011, CHEMOSENS PERCEPT, V4, P42, DOI 10.1007/s12078-011-9087-3; Czech Hydrometeorological Institute, TERR PREC; Czech Hydrometeorological Institute,…	33	5	5	0	5	VUP FOOD RESEARCH INST, BRATISLAVA	BRATISLAVA 26	PRIEMYSELNA 4, PO BOX 25, BRATISLAVA 26, SK-824 75, SLOVAKIA	1336-8672	1338-4260		J FOOD NUTR RES-SLOV	J. Food Nutr. Res.		2019	58	4
J	Neto, DMC; Ferreira, LLP; Sad, CMS; Borges, WS; Castro, EVR; Filgueiras, PR; Lacerda, V				Coelho Neto, Dorval M.; Ferreira, Laysa L. P.; Sad, Cristina M. S.; Borges, Warley S.; Castro, Eustaquio V. R.; Filgueiras, Paulo R.; Lacerda Jr, Valdemar			Chemical Concepts Involved in Beer Production: A Review	REVISTA VIRTUAL DE QUIMICA			Portuguese	Article						Beer; production; chemical processes; analytical techniques; biological activity	NUCLEAR-MAGNETIC-RESONANCE; SULFIDE STRIPPING BEHAVIOR; HORDEUM-VULGARE L.; IN-VITRO; H-1-NMR SPECTROSCOPY; ALCOHOL-CONSUMPTION; MASS-SPECTROMETRY; MULTIVARIATE-ANALYSIS; ANTIOXIDANT ACTIVITY; VARIABLE SELECTION	Beer is one of the oldest alcoholic beverages consumed by humanity, having been discovered about 7.000 years ago. When consumed in moderate quantities, beer can bring similar health benefits to wine. Despite the great economic, cultural and scientific importance of beer, there are few reports in Portuguese literature focused on the topic. In this sense, the main objective of this paper is to gath…	[Coelho Neto, Dorval M.; Ferreira, Laysa L. P.; Sad, Cristina M. S.; Borges, Warley S.; Castro, Eustaquio V. R.; Filgueiras, Paulo R.; Lacerda Jr, Valdemar] Univ Fed Espirito Santo, Dept Quim, Av Fernando Ferrari 514, BR-29075910 Vitoria, ES, Brazil	Universidade Federal do Espirito Santo	Lacerda, V (corresponding author), Univ Fed Espirito Santo, Dept Quim, Av Fernando Ferrari 514, BR-29075910 Vitoria, ES, Brazil.	vljuniorqui@gmail.com	CASTRO, EUSTAQUIO/KAM-4834-2024; Filgueiras, Paulo Roberto/AAI-5614-2021; borges, warley/Y-4827-2019; Lacerda Jr., Valdemar/F-9567-2012	Lacerda Jr., Valdemar/0000-0002-8257-5443				Adair-Rohani H., 2018, Air Pollution And Child Health: Prescribing Clean Air; Almeida C, 2006, J AGR FOOD CHEM, V54, P700, DOI 10.1021/jf0526947; Alworth J., 2015, BEER BIBLE; Andrés-Iglesias C, 2014, FOOD CHEM, V157, P205, DOI 10.1016/j.foodchem.2014.01.123; [Anonymous], 2004, BEER HLTH NUTR; Araújo AS, 2005, ANALYST, V130, P884, DOI 10.1039/b415252b; Ayabe T, 2018, SCI REP-UK, V8, DOI 10.1038/s…	145	2	2	13	57	BRAZILIAN CHEMICAL SOC	NITEROI	SECRETERIA REGIONAL RIO DO JANEIRO, UNIV FED FLUMINENSE, NITEROI, RJ 24020-141, BRAZIL	1984-6835			REV VIRTUAL QUIM	Rev. Virtual Quim.	JAN-FEB	2020	12	1
J	Wang, O; Gellynck, X; Verbeke, W				Wang, Ou; Gellynck, Xavier; Verbeke, Wim			Chinese consumers and European beer: Associations between attribute importance, socio-demographics, and consumption	APPETITE			English	Article						Attributes; China; Consumer; European beer; Socio-demographics	FOOD; WINE; ORIGIN; PERCEPTIONS; BRAND; PREFERENCES; KNOWLEDGE; HEALTH; PATTERNS; MOTIVES	The demand for western alcoholic beverages in China has increased tremendously in recent years. However, there is still a lack of understanding with regard to the behaviour of Chinese consumers towards European beer, which is a common western alcoholic beverage. This study explores associations between beer attribute importance scores, socio-demographic factors, general beer consumption frequency…	[Wang, Ou; Gellynck, Xavier; Verbeke, Wim] Univ Ghent, Dept Agr Econ, Coupure Links 653, B-9000 Ghent, Belgium; [Wang, Ou] Dalhousie Univ, Dept Business & Social Sci, POB 550, Truro, NS B2N 5E3, Canada	Ghent University; Dalhousie University	Verbeke, W (corresponding author), Univ Ghent, Dept Agr Econ, Coupure Links 653, B-9000 Ghent, Belgium.	Wim.Verbeke@UGent.be	Wang, Ou/H-6346-2014; Verbeke, Wim/F-8373-2010	Wang, Ou/0000-0002-7976-3232; Verbeke, Wim/0000-0002-9967-7104				Alinna, 2013, CHINA HAS BECOME BIG; [Anonymous], GLOBAL WEALTH 2015 U; ATKIN CK, 1984, ADV CONSUM RES, V11, P688; Bai JunFei, 2011, The economics of beer, P267; Balestrini P, 2006, BRIT FOOD J, V108, P396, DOI 10.1108/00070700610661367; Barton D., 2013, Mapping China's middle class; Bei D., 2013, WINE WORLD, V5, P52; Bruwer J, 2014, INT J WINE BUS RES, V26, P97, DOI 10.1108/IJWBR-05-2013-0020; Br…	76	20	22	2	55	ACADEMIC PRESS LTD- ELSEVIER SCIENCE LTD	LONDON	24-28 OVAL RD, LONDON NW1 7DX, ENGLAND	0195-6663	1095-8304		APPETITE	Appetite	2024-01-01	2017	108
J	Gassara, F; Antzak, C; Ajila, CM; Sarma, SJ; Brar, SK; Verma, M				Gassara, Fatma; Antzak, Candice; Ajila, Chandran Matheyambath; Sarma, Saurabh Jyoti; Brar, Satinder Kaur; Verma, M.			Chitin and chitosan as natural flocculants for beer clarification	JOURNAL OF FOOD ENGINEERING			English	Article						Beer; Chitin; Chitosan; Flocculation; Haze formation	OIL MILL EFFLUENT; COAGULATION	Flocculation plays a central role in the way beer is produced. The primary function of flocculation is particle removal that can impart color to beer, create turbidity, and/or retain bacterial organisms. This study was carried out to investigate if carbon chitin and chitosan can be used as heterogeneous flocculants in the treatment of beer. A series of experiments were conducted in which the effi…	[Gassara, Fatma; Ajila, Chandran Matheyambath; Sarma, Saurabh Jyoti; Brar, Satinder Kaur] Univ Quebec, INRS ETE, Quebec City, PQ G1K 9A9, Canada; [Antzak, Candice] Ecole Biol Ind, F-95000 Cergy, France; [Verma, M.] CO2 Solut Inc, Quebec City, PQ G2C 1T9, Canada	University of Quebec; Institut national de la recherche scientifique (INRS)	Brar, SK (corresponding author), Univ Quebec, INRS ETE, 490 Couronne, Quebec City, PQ G1K 9A9, Canada.	satinder.brar@ete.inrs.ca	VERMA, MAUSAM/W-4489-2019; Sarma, Saurabh Jyoti/GRN-7642-2022	VERMA, MAUSAM/0000-0001-7616-5002;	NSERC - Canada [355254]	NSERC - Canada(Natural Sciences and Engineering Research Council of Canada (NSERC))	The authors are sincerely thankful to the NSERC - Canada (Discovery Grant 355254 and Engage grants programme) for financial support. We thank La Barberie Inc., especially the master brewer, Mr. Bastien Tetu who has been a keen participant in this venture and who let us use their facility to carry out the industrial scale flocculation tests. The views or opinions expressed in this article are thos…	Ahmad AL, 2006, CHEM ENG J, V118, P99, DOI 10.1016/j.cej.2006.02.001; [Anonymous], 1992, US GEOLOGICAL SURVEY; [Anonymous], 2005, ASSESSING EFFECTIVEN; Ariffin A, 2005, DESALINATION, V173, P201, DOI 10.1016/j.desal.2004.02.107; Bergamasco R, 2011, CHEM ENG J, V166, P483, DOI 10.1016/j.cej.2010.10.076; Cepicka J, 2002, CHEM LISTY, V96, P90; Divakaran R, 2002, WATER RES, V36, P2414, DOI 10.1016/S00…	23	42	48	6	148	ELSEVIER SCI LTD	OXFORD	THE BOULEVARD, LANGFORD LANE, KIDLINGTON, OXFORD OX5 1GB, OXON, ENGLAND	0260-8774	1873-5770		J FOOD ENG	J. Food Eng.	DEC	2015	166
J	Medina, K; Giannone, N; Dellacassa, E; Schinca, C; Carrau, F; Boido, E				Medina, Karina; Giannone, Nicolas; Dellacassa, Eduardo; Schinca, Cecilia; Carrau, Francisco; Boido, Eduardo			Commercial craft beers produced in Uruguay: Volatile profile and physicochemical composition	FOOD RESEARCH INTERNATIONAL			English	Article; Early Access						Beer; Blond beer; IPA beer; Craft beer; Chemical characterization; Aroma	FLAVOR-ACTIVE ESTERS; BINARY-MIXTURES; WINE; CONSUMPTION; YEASTS; ACIDS	Even beer being the most consumed alcoholic beverage around the world, there is not enough information generated for craft beers produced in Latin America, for either volatile profiles or physicochemical studies. In this work, the chemical and volatile components of ten commercial Blond Ale and nine Indian Pale Ale (IPA) beers from the Uruguayan market were studied using GC-MS. Principal componen…	[Medina, Karina; Giannone, Nicolas; Schinca, Cecilia; Carrau, Francisco] Univ Republica, Area Enol & Biotecnol Fermentac, Dept Ciencia & Tecnol Alimentos, Fac Quim, Gral Flores 2124, Montevideo 11800, Uruguay; [Dellacassa, Eduardo; Boido, Eduardo] Univ Republica, Lab Biotecnol Aromas, Dept Quim Organ, Fac Quim, Gral Flores 2124, Montevideo 11800, Uruguay	Universidad de la Republica, Uruguay; Universidad de la Republica, Uruguay	Boido, E (corresponding author), Univ Republica, Lab Biotecnol Aromas, Dept Quim Organ, Fac Quim, Gral Flores 2124, Montevideo 11800, Uruguay.	eboido@fq.edu.uy			ANII Postgraduate Grant [POS_NAC_2016_1_130811]; PEDECIBA program (Chemistry Area)	ANII Postgraduate Grant; PEDECIBA program (Chemistry Area)	The authors wish to thank the following agencies for financial support: ANII Postgraduate Grant POS_NAC_2016_1_130811 and the PEDECIBA program (Chemistry Area) .	Adams R. P., 2007, Identification of essential oils components by gas chromatography. Quadruple mass spectroscopy, V4th; American Society of Brewing Chemists, 2019, METH AN BEER; Aquilani B, 2015, FOOD QUAL PREFER, V41, P214, DOI 10.1016/j.foodqual.2014.12.005; Atanasova B, 2005, CHEM SENSES, V30, P209, DOI 10.1093/chemse/bji016; Beer Judge Certification Program, 2021, BJCP STYL GUID; Boido E, 20…	55	2	2	6	15	ELSEVIER	AMSTERDAM	RADARWEG 29, 1043 NX AMSTERDAM, NETHERLANDS	0963-9969	1873-7145		FOOD RES INT	Food Res. Int.	2023 FEB	2023	164
J	Shopska, V; Denkova-Kostova, R; Dzhivoderova-Zarcheva, M; Teneva, D; Denev, P; Kostov, G				Shopska, Vesela; Denkova-Kostova, Rositsa; Dzhivoderova-Zarcheva, Mina; Teneva, Desislava; Denev, Petko; Kostov, Georgi			Comparative Study on Phenolic Content and Antioxidant Activity of Different Malt Types	ANTIOXIDANTS			English	Article						malt; antioxidant capacity; principal component analysis; phenolic compounds; 2,2 '-diphenyl-1-picrylhydrazyl (DPPH); 2,2 '-azinobis-(3-ethylbenzothiazoline-6-sulfonate (ABTS); ferric reducing ability of plasma (FRAP); cupric reducing antioxidant capacity (CUPRAC); Oxygen Radical Absorbance Capacity (ORAC)	BARLEY HORDEUM-VULGARE; DARK SPECIALTY MALTS; FERULIC ACID; MAILLARD REACTION; IN-VITRO; BEER; WORT; ANTHOCYANINS; MELANOIDINS; RELEASE	Malt is the main raw material for beer production, which determines not only its taste and aroma profile, but to a large extent its biological value, as well. The aim of the present research was to determine the antioxidant profile of different malt types as a basis for the development of new types of beer with increased antioxidant activity. In the present study the main brewing characteristics,…	[Shopska, Vesela; Kostov, Georgi] Univ Food Technol Plovdiv, Dept Technol Wine & Beer, 26 Maritza Blvd, Plovdiv 4002, Bulgaria; [Denkova-Kostova, Rositsa] Univ Food Technol Plovdiv, Dept Biochem & Mol Biol, 26 Maritza Blvd, Plovdiv 4002, Bulgaria; [Dzhivoderova-Zarcheva, Mina] Univ Food Technol Plovdiv, Dept Technol Tobacco Sugar Vegetable & Essential, 26 Maritza Blvd, Plovdiv 4002, Bulgaria; [Te…	University of Food Technology - Bulgaria; University of Food Technology - Bulgaria; University of Food Technology - Bulgaria; Bulgarian Academy of Sciences	Kostov, G (corresponding author), Univ Food Technol Plovdiv, Dept Technol Wine & Beer, 26 Maritza Blvd, Plovdiv 4002, Bulgaria.	vesi_nevelinova@abv.bg; rositsa_denkova@mail.bg; minadj@abv.bg; desislava.teneva@orgchm.bas.bg; petko.denev@orgchm.bas.bg; george_kostov2@abv.bg	Shopska, Vesela/R-3176-2019; Denev, Petko/I-7274-2012; Teneva, Desislava/ABB-9622-2021; Kostov, Georgi/AAC-5457-2020	Denev, Petko/0000-0002-2290-791X; Teneva, Desislava/0000-0003-3109-2238; Kostov, Georgi/0000-0003-4661-0421; Shopska, Vesela/0000-0002-4492-5094; Denkova-Kostova, Rositsa/0000-0001-9727-235X	National Science Fund, Bulgaria [KP06-M27/3]; project Strengthening the research excellence and innovation capacity of the University of Food Technologies-Plovdiv, through the sustainable development of tailor-made food systems with programmable properties, part of the European Scientific Networks Nat [A01-288/07.10.2020]	National Science Fund, Bulgaria(National Science Fund of Bulgaria); project Strengthening the research excellence and innovation capacity of the University of Food Technologies-Plovdiv, through the sustainable development of tailor-made food systems with programmable properties, part of the European Scientific Networks Nat	This research was funded by the National Science Fund, Bulgaria, grant number KP06-M27/3 Technological and microbiological approaches for the production of new types lowalcohol and non-alcoholic drinks with increased biological value. Part of APC was funded by the project Strengthening the research excellence and innovation capacity of the University of Food Technologies-Plovdiv, through the sust…	Apak R, 2006, INT J FOOD SCI NUTR, V57, P292, DOI 10.1080/09637480600798132; Bartolome B, 1996, BIOCHEM SOC T, V24, pS379, DOI 10.1042/bst024379s; Benzie IFF, 1996, ANAL BIOCHEM, V239, P70, DOI 10.1006/abio.1996.0292; Carvalho DO, 2014, FOOD CHEM, V160, P127, DOI 10.1016/j.foodchem.2014.03.074; Cechovská L, 2012, CZECH J FOOD SCI, V30, P548, DOI 10.17221/288/2012-CJFS; Chandra C.S., 2001, 2412 BR…	52	17	18	1	20	MDPI	BASEL	ST ALBAN-ANLAGE 66, CH-4052 BASEL, SWITZERLAND		2076-3921		ANTIOXIDANTS-BASEL	Antioxidants	JUL	2021	10	7
J	Koren, D; Lorincz, L; Kovacs, S; Kun-Farkas, G; Hegyes, BV; Sipos, L				Koren, Daniel; Lorincz, Laura; Kovacs, Sandor; Kun-Farkas, Gabriella; Hegyes, Beata Vecserine; Sipos, Laszlo			Comparison of supervised learning statistical methods for classifying commercial beers and identifying patterns	JOURNAL OF CHEMOMETRICS			English	Article; Proceedings Paper	37th Meeting of Hungarian Chemometricians	SEP 08-12, 2019	Karcag, HUNGARY			beer; error estimation; fruit beer; learning algorithms; multiple factor analysis (MFA)	CHEMOMETRICS; PERFORMANCE; PREDICTION	In this study, 13 properties (alcohol-, real extract-, flavonoid-, anthocyanin, glucose, fructose, maltose, sucrose content, EBC [European Brewery Convention] and L*a*b* color, bitterness) of 21 beers (alcohol-free pale lagers, alcohol-free beer-based mixed drinks, beer-based mixed drinks, international lagers, wheat beers, stouts, fruit beers) were determined. In the first step, multiple factor …	[Koren, Daniel; Kun-Farkas, Gabriella; Hegyes, Beata Vecserine] Szent Istvan Univ, Fac Food Sci, Dept Brewing & Distilling, Budapest, Hungary; [Lorincz, Laura] Egis Pharmaceut PLC, Budapest, Hungary; [Kovacs, Sandor] Univ Debrecen, Fac Econ & Business, Inst Stat & Methodol, Dept Econ & Financial Math, 138 Boszormenyi Ut, H-4032 Debrecen, Hungary; [Sipos, Laszlo] Szent Istvan Univ, Fac Food Sci, D…	Hungarian University of Agriculture & Life Sciences; Servier; University of Debrecen; Hungarian University of Agriculture & Life Sciences	Kovacs, S (corresponding author), Univ Debrecen, Fac Econ & Business, Inst Stat & Methodol, Dept Econ & Financial Math, 138 Boszormenyi Ut, H-4032 Debrecen, Hungary.	kovacs.sandor@econ.unideb.hu	Kun-Farkas, Gabriella/HNI-3585-2023	Kovacs, Sandor/0000-0002-1216-346X; Sipos, Laszlo/0000-0002-4584-6697	A MAGYAR ZOLDSEG-ES GYUMOLCSTERMESZTES AGROOKOLOGIAI ES BIOLOGIAI EROFORRA SAINAK OPTIMA LIS KIAKNAZASA TECHNOLOGIAI, EREDETVEDELMI ES PIACFEJLESZTESI ESZKOZOKKEL [VEKOP2.3.3-15-2017-00022]; Tudomanyos utanpotlas erositese a hallgatok tudomanyos muhelyeinek es programjainak tamogatasaval, a mentoralas folyamatanak kidolgozasaval [EFOP3.6.3-VEKOP-16-2017-00005]; Janos Bolyai Research Scholarship	A MAGYAR ZOLDSEG-ES GYUMOLCSTERMESZTES AGROOKOLOGIAI ES BIOLOGIAI EROFORRA SAINAK OPTIMA LIS KIAKNAZASA TECHNOLOGIAI, EREDETVEDELMI ES PIACFEJLESZTESI ESZKOZOKKEL; Tudomanyos utanpotlas erositese a hallgatok tudomanyos muhelyeinek es programjainak tamogatasaval, a mentoralas folyamatanak kidolgozasaval; Janos Bolyai Research Scholarship(Hungarian Academy of Sciences)	A MAGYAR ZOLDSEG-ES GYUMOLCSTERMESZTES AGROOKOLOGIAI ES BIOLOGIAI EROFORRA SAINAK OPTIMA LIS KIAKNAZASA TECHNOLOGIAI, EREDETVEDELMI ES PIACFEJLESZTESI ESZKOZOKKEL, Grant/Award Number: VEKOP2.3.3-15-2017-00022; Tudomanyos utanpotlas erositese a hallgatok tudomanyos muhelyeinek es programjainak tamogatasaval, a mentoralas folyamatanak kidolgozasaval, Grant/Award Number: EFOP3.6.3-VEKOP-16-2017-0000…	Arfelli G, 2014, FOOD CHEM, V142, P152, DOI 10.1016/j.foodchem.2013.07.008; *BEER JUDG CERT PR, 2019, STYL GUID; Bello-Cerezo R, 2016, J ELECTRON IMAGING, V25, DOI 10.1117/1.JEI.25.6.061406; Biancolillo A, 2014, ANAL CHIM ACTA, V820, P23, DOI 10.1016/j.aca.2014.02.024; Cetó X, 2013, FOOD CHEM, V141, P2533, DOI 10.1016/j.foodchem.2013.05.091; Chen GX, 2002, STAT SINICA, V12, P241; Fernandes AJD, 2…	27	7	7	0	14	WILEY	HOBOKEN	111 RIVER ST, HOBOKEN 07030-5774, NJ USA	0886-9383	1099-128X		J CHEMOMETR	J. Chemometr.	APR	2020	34	4
J	Lukinac, J; Mastanjevic, K; Mastanjevic, K; Nakov, G; Jukic, M				Lukinac, Jasmina; Mastanjevic, Kristina; Mastanjevic, Kresimir; Nakov, Gjore; Jukic, Marko			Computer Vision Method in Beer Quality Evaluation-A Review	BEVERAGES			English	Review						beer; computer vision; image analysis; quality	COLOR MEASUREMENT; FOAM QUALITY; BUBBLE-SIZE; INSPECTION; PROTEINS; SYSTEM; IDENTIFICATION; SPECTROMETRY; NUCLEATION; PRODUCTS	Beers are differentiated mainly according to their visual appearance and their fermentation process. The main quality characteristics of beer are appearance, aroma, flavor, and mouthfeel. Important visual attributes of beer are foam appearance (volume and persistence), as well as the color and clarity. To replace manual inspection, automatic, objective, rapid and repeatable external quality inspe…	[Lukinac, Jasmina; Mastanjevic, Kristina; Mastanjevic, Kresimir; Jukic, Marko] Josip Juraj Strossmayer Univ Osijek, Fac Food Technol Osijek, Franje Kuhaca 20, Osijek 31000, Croatia; [Nakov, Gjore] Univ Ruse Angel Kanchev, Dept Biotechnol & Food Technol, Branch Razgrad, Aprilsko Vastanie Blvd 47, Razgrad 7200, Bulgaria	University of JJ Strossmayer Osijek; University of Ruse	Mastanjevic, K (corresponding author), Josip Juraj Strossmayer Univ Osijek, Fac Food Technol Osijek, Franje Kuhaca 20, Osijek 31000, Croatia.	ptfosptfos2@gmail.com; kristinahabschied@gmail.com; kmastanj@gmail.com; gore_nakov@hotmail.com; ptfosptfos@gmail.com	Nakov, Gjore/F-5314-2018; Nakov, Gjore/P-6456-2016; Lukinac, Jasmina/AAE-3377-2019; Mastanjevi?, Krešimir/N-9613-2019; Jukic, Marko/Q-5635-2018	Nakov, Gjore/0000-0002-3780-8412; Nakov, Gjore/0000-0002-3780-8412; Lukinac, Jasmina/0000-0002-0998-0258; Mastanjevi?, Krešimir/0000-0002-2110-6141; Jukic, Marko/0000-0001-8790-5256; Mastanjevic, Kristina/0000-0001-9404-5688				Abdullah MZ, 2016, COMPUTER VISION TECHNOLOGY FOR FOOD QUALITY EVALUATION, 2ND EDITION, P3, DOI 10.1016/B978-0-12-802232-0.00001-3; Abdullah MZ, 2000, J FOOD QUALITY, V23, P39, DOI 10.1111/j.1745-4557.2000.tb00194.x; [Anonymous], 1957, J I BREWING, DOI [DOI 10.1002/J.2050-0416.1957.TB06291.X, 10.1002/j.2050-0416.1957.tb06291.x/abstract, DOI 10.1002/J.2050-0416.1957.TB06291.X/ABSTRACT]; [Anonymous…	69	25	26	3	53	MDPI	BASEL	ST ALBAN-ANLAGE 66, CH-4052 BASEL, SWITZERLAND	2306-5710			BEVERAGES	Beverages	JUN	2019	5	2
J	Moreno, SR; Curtis, SJ; Sarkhosh, A; Sarnoski, PJ; Sims, CA; Dreyer, E; Rudolph, AB; Thompson-Witrick, KA; MacIntosh, AJ				Moreno, Skylar R.; Curtis, Savanna J.; Sarkhosh, Ali; Sarnoski, Paul J.; Sims, Charles A.; Dreyer, Eric; Rudolph, Arthur B.; Thompson-Witrick, Katherine A.; MacIntosh, Andrew J.			Considerations When Brewing with Fruit Juices: A Review and Case Study Using Peaches	FERMENTATION-BASEL			English	Review						brewing; fermentation; fruit; juice; peaches	ANTIOXIDANT ACTIVITY; FLAVOR CHARACTERISTICS; COLOR; BEER; QUALITY; SUGAR; STABILITY; CONSUMER; ENZYME; TOMATO	Beer is traditionally brewed using barley, hops, water, and yeast. Historically, fruit has been utilized in brewing operations as a source of carbohydrates, color, and/or flavor. This practice has been increasing in recent years due to economic and market factors. While many scientific studies have shown that it is both possible and desirable to include fruits in brewing operations, there is litt…	[Moreno, Skylar R.; Curtis, Savanna J.; Sarnoski, Paul J.; Sims, Charles A.; Dreyer, Eric; Thompson-Witrick, Katherine A.; MacIntosh, Andrew J.] Univ Florida, Food Sci & Human Nutr Dept, Gainesville, FL 32601 USA; [Sarkhosh, Ali] Univ Florida, Hort Sci Dept, Gainesville, FL 32611 USA; [Rudolph, Arthur B.] Univ Florida, Dept Biol, Gainesville, FL 32611 USA	State University System of Florida; University of Florida; State University System of Florida; University of Florida; State University System of Florida; University of Florida	MacIntosh, AJ (corresponding author), Univ Florida, Food Sci & Human Nutr Dept, Gainesville, FL 32601 USA.	andrewmacintosh@ufl.edu		Thompson-Witrick, Katherine/0000-0002-6188-5442; MacIntosh, Andrew/0000-0002-9558-041X; Kaplan Moreno, Skylar/0009-0006-8604-4726	University of Florida's Food Science and Human Nutrition Department, Horticultural Sciences Department; First Magnitude Brewing Company	University of Florida's Food Science and Human Nutrition Department, Horticultural Sciences Department; First Magnitude Brewing Company	This study was supported by the University of Florida's Food Science and Human Nutrition Department, Horticultural Sciences Department, and the First Magnitude Brewing Company, who made donations of the resources necessary for the completion of the project.	Aguiar J, 2021, MOLECULES, V26, DOI 10.3390/molecules26123653; Ahmed J, 2005, FOOD BIOPROD PROCESS, V83, P198, DOI 10.1205/fbp.04312; Alderees F, 2021, BEVERAGES, V7, DOI 10.3390/beverages7030067; [Anonymous], TGSC FLAVOR FRAGRANC; [Anonymous], Market Data forecast, Polyolefins Market-By Type (Polyethylene, Polypropylene, and Functional Polyolefins), By Application (Film Sheet, Injection Molding,…	142	2	2	9	46	MDPI	BASEL	ST ALBAN-ANLAGE 66, CH-4052 BASEL, SWITZERLAND		2311-5637		FERMENTATION-BASEL	FERMENTATION	OCT	2022	8	10
J	Poreda, A; Czarnik, A; Zdaniewicz, M; Jakubowski, M; Antkiewicz, P				Poreda, Aleksander; Czarnik, Agata; Zdaniewicz, Marek; Jakubowski, Marek; Antkiewicz, Piotr			Corn grist adjunct - application and influence on the brewing process and beer quality	JOURNAL OF THE INSTITUTE OF BREWING			English	Article						adjunct; corn grist; wort; beer; DMS; FAN	SORGHUM; MAIZE; BARLEY; RICE	In the brewing industry, barley malt is often partially replaced with adjuncts (unmalted barley, wheat, rice, sorghum and corn in different forms). It is crucial, however, to preserve constant quality in the beer to meet the expectations of consumers. In this work, how the addition of corn grist (10 and 20%) influences the quality of wort and beer was examined. The following parameters were analy…	[Poreda, Aleksander; Czarnik, Agata; Zdaniewicz, Marek; Antkiewicz, Piotr] Agr Univ Krakow, Dept Fermentat Technol & Tech Microbiol, PL-30149 Krakow, Poland; [Jakubowski, Marek] Koszalin Univ Technol, Dept Food Ind Proc & Facil, PL-75620 Koszalin, Poland	Agricultural University Krakow; Koszalin University of Technology	Poreda, A (corresponding author), Agr Univ Krakow, Dept Fermentat Technol & Tech Microbiol, Ul Balicka 122, PL-30149 Krakow, Poland.	a.poreda@ur.krakow.pl	Jakubowski, Marek/L-3268-2013; Poreda, Aleksander/P-9301-2016	Jakubowski, Marek/0000-0002-1273-7224; Poreda, Aleksander/0000-0002-8255-2743; Zdaniewicz, Marek/0000-0001-6075-6078				Agu RC, 2002, J I BREWING, V108, P19, DOI 10.1002/j.2050-0416.2002.tb00115.x; Agu RC, 1998, WORLD J MICROB BIOT, V14, P43, DOI 10.1023/A:1008868315633; Analytica EBC, 2004, AN EBC; Baca E., 2001, P SCH FERM TECHN SZC, P113; Baewicz J., 2006, P SCH FERM TECHN OD, P132; Da-Moraes L.B., 2013, J FOOD SCI ENG, V3, P9; Debourg A, 1996, P SCH FERM TECHN WRO, P34; Dhellot J., 2013, ADV J FOOD SCI TECHN, …	35	44	48	3	66	INST BREWING	LONDON	33 CLARGES STREET, LONDON W1Y 8EE, ENGLAND	0046-9750	2050-0416		J I BREWING	J. Inst. Brew.	JAN	2014	120	1
J	Rosales, A; Talaverano, MI; Lozano, J; Sánchez-Vicente, C; Santamaría, O; García-Latorre, C; Rodrigo, S				Rosales, Alicia; Talaverano, M. Inmaculada; Lozano, Jesus; Sanchez-Vicente, Carlos; Santamaria, Oscar; Garcia-Latorre, Carlos; Rodrigo, Sara			Craft beer vs industrial beer: chemical and sensory differences	BRITISH FOOD JOURNAL			English	Article; Early Access						Quality; Sensory analysis; Craft beer; Antioxidants; Electronic nose	SULFUR-DIOXIDE; ANTIOXIDANT	Purpose The aim of this paper is to determine chemical and sensory differences of between craft and industrial/or commercial beers. Beer market is nowadays booming and consumers are in the search of new and healthier products. Design/smethodology/approach Here, commercial and craft beers were chemically analyzed and sensory evaluated. Chemical analysis included pH, bitterness, color, total polyph…	[Rosales, Alicia; Talaverano, M. Inmaculada; Garcia-Latorre, Carlos; Rodrigo, Sara] Univ Extremadura, Escuela Ingn Agr, Badajoz, Spain; [Lozano, Jesus; Sanchez-Vicente, Carlos] Univ Extremadura, Ind Engn Sch, Badajoz, Spain; [Sanchez-Vicente, Carlos] UpDevices & Technol, Madrid, Spain; [Santamaria, Oscar] Univ Salamanca, Dept Construct & Agron, Zamora, Spain	Universidad de Extremadura; Universidad de Extremadura; University of Salamanca	Rodrigo, S (corresponding author), Univ Extremadura, Escuela Ingn Agr, Badajoz, Spain.	alicia_93rm@hotmail.com; inma.talaverano@gmail.com; jesuslozano@unex.es; carlos@updevices.com; osantama@usal.es; carloslatorre5@gmail.com; saramrodrigo@gmail.com	García-Latorre, Carlos/AAY-3647-2021; Lozano, Jesús/F-6197-2016; rodrigo, sara/L-6541-2014; Santamaría, Oscar/L-8979-2014	García-Latorre, Carlos/0000-0003-1256-6186; Lozano, Jesús/0000-0003-0905-9546; Santamaría, Oscar/0000-0001-5087-6519; Rosales, Alicia/0000-0002-1717-9487; rodrigo, sara/0000-0002-2807-4912; Sanchez Vicente, Carlos/0000-0002-7665-1075				Abu-Serie MM, 2018, BMC COMPLEM ALTERN M, V18, DOI 10.1186/s12906-018-2218-5; Ano Y, 2019, FRONT AGING NEUROSCI, V11, DOI 10.3389/fnagi.2019.00016; [Anonymous], 1994, 11035 ISO IRAM I ARG; [Anonymous], 1996, TECHNOLOGY BREWING M; [Anonymous], 2007, Sensory analysis: general guidance for the design of test rooms = Analyse sensorielle: directives generales pour la conception de locaux destines ? l'…	43	8	10	22	122	EMERALD GROUP PUBLISHING LTD	BINGLEY	HOWARD HOUSE, WAGON LANE, BINGLEY BD16 1WA, W YORKSHIRE, ENGLAND	0007-070X	1758-4108		BRIT FOOD J	Br. Food J.	2021 NOV 2	2021	123	12
J	Reinoso-Carvalho, F; Dakduk, S; Wagemans, J; Spence, C				Reinoso-Carvalho, Felipe; Dakduk, Silvana; Wagemans, Johan; Spence, Charles			Dark vs. light drinks: The influence of visual appearance on the consumer's experience of beer	FOOD QUALITY AND PREFERENCE			English	Article						Beer; Flavor; Color; Crossmodal correspondences; Sensory marketing; Multisensory	FOOD COLOR EXPERIMENTATION; COMMERCIAL LAGER BEERS; HEDONIC RATINGS; PERCEPTION; IDENTIFICATION; EXPECTATION; CUES; DISCRIMINATION; COMMUNICATION; PREFERENCES	We report evidence concerning how the visual appearance of a drink (dark vs. light pale/amber beer) can influence the consumer's tasting experience. Two experiments were designed to study the effect of visual appearance on people's hedonic and sensory judgments of beer. Importantly, the beers were indistinguishable in terms of their flavor when tasted in the absence of visual cues. Participants r…	[Reinoso-Carvalho, Felipe; Dakduk, Silvana] Univ Los Andes, Sch Management Colombia, Bogota, Colombia; [Reinoso-Carvalho, Felipe; Wagemans, Johan] Katholieke Univ Leuven, Brain & Cognit, Leuven, Belgium; [Spence, Charles] Univ Oxford, Crossmodal Res Lab, Oxford, England	Universidad de los Andes (Colombia); KU Leuven; University of Oxford	Reinoso-Carvalho, F (corresponding author), Univ Los Andes, Calle 21 1-20,Edificio SD,Room 1011, Bogota, Colombia.	f.reinosoc@uniandes.edu.co	REINOSO-CARVALHO, FELIPE/AAB-9332-2019	REINOSO-CARVALHO, FELIPE/0000-0002-9969-9338; Spence, Charles/0000-0003-2111-072X; Dakduk, Silvana/0000-0003-4700-5354; Wagemans, Johan/0000-0002-7970-1541	KU Leuven IOF internal funding scheme [C32/17/005]; Universidad de los Andes' FAPA [32]; Flemish Methusalem program [METH/14/02]	KU Leuven IOF internal funding scheme; Universidad de los Andes' FAPA; Flemish Methusalem program	FR and JW were supported by KU Leuven IOF internal funding scheme (C32/17/005). FR was individually supported by Universidad de los Andes' FAPA internal funding scheme (FAPA n. 32). JW was also supported by the Flemish Methusalem program (METH/14/02).	Aarts AA, 2015, SCIENCE, V349, DOI 10.1126/science.aac4716; ALLISON RI, 1964, J MARKETING RES, V1, P36, DOI 10.2307/3150054; Barnett A., 2016, Nutrition and Food Technology, V2, DOI [10.16966/2470-6086.132, DOI 10.16966/2470-6086.132]; Barnett A, 2017, BEVERAGES, V3, DOI 10.3390/beverages3020026; British Standard I. S. O., 2004, SENS AN METH TRIANGL; Carvalho FR, 2017, APPETITE, V108, P383, DOI 1…	48	26	27	3	90	ELSEVIER SCI LTD	OXFORD	THE BOULEVARD, LANGFORD LANE, KIDLINGTON, OXFORD OX5 1GB, OXON, ENGLAND	0950-3293	1873-6343		FOOD QUAL PREFER	Food. Qual. Prefer.	JUN	2019	74
J	Yazdanshenas, M; Nejad, SART; Soltanieh, M; Tavakkoli, A; Babaluo, AA; Fillaudeau, L				Yazdanshenas, M.; Nejad, S. A. R. Tabatabaei; Soltanieh, M.; Tavakkoli, A.; Babaluo, A. A.; Fillaudeau, L.			Dead-end Microffltration of Rough Nonalcoholic Beer by Different Polymeric Membranes	JOURNAL OF THE AMERICAN SOCIETY OF BREWING CHEMISTS			English	Article						Clarification; Haze-active proteins; Malt beverage; Nonalcoholic beer; Polyphenols; Pore size	BETA-GLUCANS; MICROFILTRATION; FILTRATION; HAZE; CLARIFICATION; PERFORMANCE; MECHANISMS; RETENTION; PARTICLES; QUALITY	Clarification of rough nonalcoholic beer using microfiltration as an alternative to conventional filtration with filter aids presents scientific and technical challenges for the brewing industry. An experimental pilot plant was used to evaluate the permeability and selectivity of polymeric membranes in the clarification process. Cellulose acetate (CA) with pore sizes of 0.2, 0.45. 0.8. and 1.2 mu…	[Yazdanshenas, M.; Nejad, S. A. R. Tabatabaei] Sahand Univ Technol, Dept Chem Engn, Tabriz, Iran; [Soltanieh, M.] Sharif Univ Technol, Dept Chem & Petr Engn, Tehran, Iran; [Tavakkoli, A.; Babaluo, A. A.] Sahand Univ Technol, Dept Polymer Engn, Tabriz, Iran; [Fillaudeau, L.] INSA, INRA, CNRS,UMR792, Lab Ingn Syst Biol & Procedes,UMR5504, Toulouse, France	Sahand University of Technology; Sharif University of Technology; Sahand University of Technology; INRAE; Centre National de la Recherche Scientifique (CNRS); CNRS - Institute for Engineering & Systems Sciences (INSIS); Universite de Toulouse; Universite Federale Toulouse Midi-Pyrenees (ComUE); Institut National des Sciences Appliquees de Toulouse	Yazdanshenas, M (corresponding author), Sahand Univ Technol, Dept Chem Engn, Tabriz, Iran.	yazdn@yahoo.com		babaluo, ali akbar/0000-0002-6985-4149	Iranian Ministry of Industries and Mines	Iranian Ministry of Industries and Mines	This project was funded by the Iranian Ministry of Industries and Mines (Applied Research Project). We would like to thank the management of Iran Behnoush Co., K. Bayrami for his support, and A. R. Bakhtiari for his professional advice.	Bamforth CW, 1999, J AM SOC BREW CHEM, V57, P81; Briggs DE., 2004, BREWING SCI PRACTICE, DOI [10.1533/9781855739062, DOI 10.1533/9781855739062]; Czekaj P, 2000, J MEMBRANE SCI, V166, P199, DOI 10.1016/S0376-7388(99)00261-6; *EUR, 2006, WORLD MARK BEER; *EUR BREW CONV, 1999, BEER FILTR STAB STER; *EUR BREW CONV, 1998, AN EBC BEER METH 9 6; Fillaudeau L, 2006, J CLEAN PROD, V14, P463, DOI 10.1016/j…	25	3	3	0	21	AMER SOC BREWING CHEMISTS INC	ST PAUL	3340 PILOT KNOB RD, ST PAUL, MN 55121-2097 USA	0361-0470	1943-7854		J AM SOC BREW CHEM	J. Am. Soc. Brew. Chem.		2010	68	2
J	Spessoto, FA; Fonteles, NT; Pizato, S; Vega-Herrera, SS; Paredes-Mur, JS; Cortez-Vega, WR				Spessoto, Fernando Ajala; Fonteles, Nayane Tinno; Pizato, Sandriane; Vega-Herrera, Sergio Sebastian; Sulivan Paredes-Mur, Javier; Cortez-Vega, William Renzo			Determination of anthocyanins content and antioxidant activity of beer from Chicha Morada obtained of the purple corn (<i>Zea mays</i> L.)	JOURNAL OF BIOENERGY AND FOOD SCIENCE			English	Article						Anthocyanins; antioxidant activity; purple corn; Chicha Morada beer	WAXY CORN; EXTRACTION; COLOR; INHIBITION; PHENOLICS	Beer is the most preferred alcoholic drink in Latin America. Craft-beer adds novel ingredients such as spices, cereals, fruits or herbs. Purple corn (Zea mays L.) grown in Andes peruvian is the main ingredient used for made a typical non-alcoholic drink called "Chicha Morada". Anthocyanins are responsible of purple coloration and have healthy properties for human acting as bioactive compounds. Th…	[Spessoto, Fernando Ajala; Fonteles, Nayane Tinno; Pizato, Sandriane; Vega-Herrera, Sergio Sebastian; Cortez-Vega, William Renzo] Fundacao Univ Fed Grande Dourados, Rod Dourados Km 12, BR-79804970 Dourados, MS, Brazil	Universidade Federal da Grande Dourados	Pizato, S (corresponding author), Fundacao Univ Fed Grande Dourados, Rod Dourados Km 12, BR-79804970 Dourados, MS, Brazil.	sandrianepizato@yahoo.com.br	CORTEZ-VEGA, WILLIAM RENZO W. R. Cortez-Vega/L-3285-2015					Aguilar-Hernández Ángel Daniel, 2019, Rev. Mex. Cienc. Agríc, V10, P1071, DOI 10.29312/remexca.v10i5.1828; Almeida C, 2006, J AGR FOOD CHEM, V54, P700, DOI 10.1021/jf0526947; Aoki H., 2002, FOODS FOOD INGREDIEN, V199, P41; Bertuzzi T, 2020, FOOD CHEM, V310, DOI 10.1016/j.foodchem.2019.125935; Buemann B, 2002, NUTR RES REV, V15, P91, DOI 10.1079/NRR200235; de Pascual-Teresa S, 2002, J SCI FOOD AGR…	35	2	2	0	19	FEDERAL INST AMAPA, CAMPUS MACAPA-IFAP	MACAPA	RODOVIA BR 210 KM 3, S-N BAIRRO BRASIL NOVO, MACAPA, CEP68909-398, BRAZIL		2359-2710		J BIOENERGY FOOD SCI	J. BIOENERGY FOOD SCI.		2020	7	4
J	Sun, FX; Chang, YW; Zhou, ZM; Yu, YF				Sun, FX; Chang, YW; Zhou, ZM; Yu, YF			Determination of beer color using image analysis	JOURNAL OF THE AMERICAN SOCIETY OF BREWING CHEMISTS			English	Article						colorimetry; saturation	VISION	An image analysis method was developed to determine beer color on the basis of the European Brewery Convention (EBC) colorimetry. Saturation. a feature of the image analysis method, showed a positive correlation with EBC color (r > 0.998). A model was built to measure beer color in the image analysis method. Seventy-six beer samples differing in location of production, categories of beers, streng…	Tianjin Univ, Coll Pharmaceut & Biotechnol, Tianjin 300072, Peoples R China; Hebei Sci & Technol Univ, Coll Chem & Pharmaceut Engn, Shijiazhuang, Hebei Province, Peoples R China; Qual Inspect Inst Henan Prov, Zhengzhou, Henan Province, Peoples R China; Zhengzhou Engn Coll, Zhengzhou, Henan Province, Peoples R China	Tianjin University; Hebei University of Science & Technology	Sun, FX (corresponding author), Tianjin Univ, Coll Pharmaceut & Biotechnol, Tianjin 300072, Peoples R China.	fxsun@hebust.edu.cn						*AM SOC BREW CHEM, 1992, METH AN; *CHIN NAT QUAL SUP, 1991, GB492791 CHIN NAT QU; *CHIN NAT QUAL SUP, 1991, GB492891 CHIN NAT QU; European Brewery Convention, 1998, AN EBC; *FAC PROB STAT TIA, 1990, PROB STAT; FENGXIA S, 1999, Patent No. 99238381; FENGXIA S, 2002, J CHINA OIL FATS, V27, P7; Fengxia Sun, 2001, Journal of the American Oil Chemists' Society, V78, P749, DOI 10.1007/s11746-001-0337-5;…	14	4	4	0	13	AMER SOC BREWING CHEMISTS INC	ST PAUL	3340 PILOT KNOB RD, ST PAUL, MN 55121-2097 USA	0361-0470			J AM SOC BREW CHEM	J. Am. Soc. Brew. Chem.		2004	62	4
J	Goscinny, S; Hanot, V; Trabelsi, H; Van Loco, J				Goscinny, Severine; Hanot, Vincent; Trabelsi, Hasna; Van Loco, Joris			Determination of caramel colorants' by-products in liquid foods by ultra-high-performance liquid chromatography-tandem mass spectrometry (UPLC-MS/MS)	FOOD ADDITIVES AND CONTAMINANTS PART A-CHEMISTRY ANALYSIS CONTROL EXPOSURE & RISK ASSESSMENT			English	Article						UPLC-MS/MS; caramel colours; standard addition; beverages; imidazole derivatives; sauces	MAILLARD REACTION-PRODUCT; SOLID-PHASE EXTRACTION; 4-METHYLIMIDAZOLE; 4(5)-METHYLIMIDAZOLE; QUANTIFICATION; 2-ACETYL-4-(1,2,3,4-TETRAHYDROXYBUTYL)IMIDAZOLE; 2-METHYLIMIDAZOLE; BEVERAGES; COFFEE; CELLS	2-Methylimidazole, 4-methylimidazole (2-MI and 4-MI), 2-acetyl-4-(1,2,3,4-tetrahydroxybutyl) imidazole (THI) and 5-hydroxymethylfurfural (5-HMF) are neo-formed compounds generated during the manufacture of caramel colours and are transferred to the processed food. These contaminants are known to have a toxicological profile that may pose health risks. Hence, to characterise THI, 2- and 4-MI and 5…	[Goscinny, Severine; Hanot, Vincent; Van Loco, Joris] Sci Inst Publ Hlth, Dept Food Med & Consumer Safety, B-1050 Brussels, Belgium; [Trabelsi, Hasna] Univ Paris 05, Dept UFR Biomed, F-75006 Paris, France	Universite Paris Cite	Goscinny, S (corresponding author), Sci Inst Publ Hlth, Dept Food Med & Consumer Safety, B-1050 Brussels, Belgium.	severine.goscinny@wiv-isp.be	Van Loco, Joris/D-1907-2015	Van Loco, Joris/0000-0001-8439-3371				Abraham K, 2011, MOL NUTR FOOD RES, V55, P667, DOI 10.1002/mnfr.201000564; Akpinar K, 2011, FOOD CHEM, V128, P790, DOI 10.1016/j.foodchem.2011.03.060; Bradbury MG, 1996, IMMUNOLOGY, V87, P80; Capuano E, 2011, LWT-FOOD SCI TECHNOL, V44, P793, DOI 10.1016/j.lwt.2010.11.002; Casal S, 2002, J CHROMATOGR A, V976, P285, DOI 10.1016/S0021-9673(02)01154-8; Commission Directive, 2009, OFFICIAL J EUROPEA L…	36	16	16	1	71	TAYLOR & FRANCIS LTD	ABINGDON	4 PARK SQUARE, MILTON PARK, ABINGDON OX14 4RN, OXON, ENGLAND	1944-0049	1944-0057		FOOD ADDIT CONTAM A	Food Addit. Contam. Part A-Chem.	2024-10-03	2014	31	10
J	Stachová, I; Lhotská, I; Solich, P; Satínsky, D				Stachova, Ivana; Lhotska, Ivona; Solich, Petr; Satinsky, Dalibor			Determination of green, blue and yellow artificial food colorants and their abuse in herb-coloured green Easter beers on tap	FOOD ADDITIVES AND CONTAMINANTS PART A-CHEMISTRY ANALYSIS CONTROL EXPOSURE & RISK ASSESSMENT			English	Article						Synthetic dye; Brilliant blue; Tartrazine; Indigo carmine; green beer; chromatography	PERFORMANCE LIQUID-CHROMATOGRAPHY; COMMERCIAL SOFT DRINKS; DIODE-ARRAY DETECTOR; SYNTHETIC DYES; AZO DYES; ADDITIVES; FOODSTUFFS; PRODUCTS; CHILDREN; SAMPLES	Beer is one of the most popular alcoholic beverages worldwide. For consumer acceptance, significant factors are its taste, flavour and colour. This study determines selected synthetic green, blue and yellow food colorants in popular Easter herb-coloured green beers on tap produced in breweries on Holy Thursday. The abuse of beer colouring with Tartrazine (E 102), Quinoline yellow (E 104), Sunset …	[Stachova, Ivana; Lhotska, Ivona; Solich, Petr; Satinsky, Dalibor] Charles Univ Prague, Fac Pharm, Dept Analyt Chem, Heyrovskeho 1203, Hradec Kralove 50005, Czech Republic	Charles University Prague	Satínsky, D (corresponding author), Charles Univ Prague, Fac Pharm, Dept Analyt Chem, Heyrovskeho 1203, Hradec Kralove 50005, Czech Republic.	satinsky@faf.cuni.cz	Lhotská, Ivona/X-1905-2019; Lhotská, Ivona/S-7730-2017; Satinsky, Dalibor/T-8349-2017; Solich, Petr/B-1851-2009	Lhotská, Ivona/0000-0002-0017-5869; Lhotská, Ivona/0000-0002-0017-5869; Satinsky, Dalibor/0000-0002-4057-9542; Solich, Petr/0000-0003-4611-2051	Charles University [SVV 260 292]; Grant Agency of Charles University; Czech Science Foundation (GACR) [15-10781S]	Charles University; Grant Agency of Charles University; Czech Science Foundation (GACR)(Grant Agency of the Czech Republic)	I. Lhotska acknowledges the financial support from Charles University [grant number SVV 260 292]. This work was also supported by the Grant Agency of Charles University; The Czech Science Foundation (GACR) [grant number 15-10781S].	Ahlström LH, 2005, TRAC-TREND ANAL CHEM, V24, P49, DOI 10.1016/j.trac.2004.09.004; Alves SP, 2008, FOOD CHEM, V107, P489, DOI 10.1016/j.foodchem.2007.07.054; Bonan S, 2013, DYES PIGMENTS, V99, P36, DOI 10.1016/j.dyepig.2013.03.029; de Andrade FI, 2014, FOOD CHEM, V157, P193, DOI 10.1016/j.foodchem.2014.01.100; Dixit S, 2010, J AOAC INT, V93, P1503; Dossi N, 2006, CHROMATOGRAPHIA, V63, P557, DOI 1…	22	18	19	1	58	TAYLOR & FRANCIS LTD	ABINGDON	2-4 PARK SQUARE, MILTON PARK, ABINGDON OR14 4RN, OXON, ENGLAND	1944-0049	1944-0057		FOOD ADDIT CONTAM A	Food Addit. Contam. Part A-Chem.	JUL	2016	33	7
J	Cortés, N; Kunz, T; Suárez, AF; Hughes, P; Methner, FJ				Cortes, Natalia; Kunz, Thomas; Suarez, Andres Furukawa; Hughes, Paul; Methner, Frank-Juergen			Development and Correlation Between the Organic Radical Concentration in Different Malt Types and Oxidative Beer Stability	JOURNAL OF THE AMERICAN SOCIETY OF BREWING CHEMISTS			English	Article						Electron spin resonance spectroscopy; Flavor stability; Maillard reaction products; Malting process; Organic radicals; Specialty malts	ANTIOXIDANT; MAILLARD	An optimized version of the patented electron spin resonance spectroscopy method, using a novel internal standard (Cr-52:MgO), was used to monitor the development of organic radicals during the malting process and the radical content in different commercial specialty malts. The temperature during the withering and kilning steps in malt production had a direct influence on the generation of stable…	[Cortes, Natalia; Kunz, Thomas; Methner, Frank-Juergen] TU Berlin, Inst Biotechnol, Berlin, Germany; [Suarez, Andres Furukawa; Hughes, Paul] Heriot Watt Univ, Int Ctr Brewing & Distilling, Edinburgh EH14 4AS, Midlothian, Scotland	Technical University of Berlin; Heriot Watt University	Kunz, T (corresponding author), TU Berlin, Inst Biotechnol, Berlin, Germany.	thomas.kunz@tu-berlin.de		Svedlund, Natalia/0009-0005-8968-4991				*AM SOC BREW CHEM, 2009, J AM SOC BREW CHEM, V67, P245; *AM SOC BREW CHEM, 2008, 21 AM SOC BREW CHEM; Bamforth C. W., 1993, Journal of the American Society of Brewing Chemists, V51, P79; Bright D, 1999, J AM SOC BREW CHEM, V57, P133; Cantrell I. C., 1996, Technical Quarterly, Master Brewers' Association of the Americas, V33, P82; Coghe S, 2006, J I BREWING, V112, P148, DOI 10.1002/j.2050-0416.200…	25	35	37	0	29	AMER SOC BREWING CHEMISTS INC	ST PAUL	3340 PILOT KNOB RD, ST PAUL, MN 55121-2097 USA	0361-0470	1943-7854		J AM SOC BREW CHEM	J. Am. Soc. Brew. Chem.		2010	68	2
J	Fulgêncio, ACC; Araújo, VPT; Pereira, HV; Botelho, BG; Sena, MM				Fulgencio, Ana Carolina C.; Araujo, Vinicius P. T.; Pereira, Hebert V.; Botelho, Bruno G.; Sena, Marcelo M.			Development of a Simple and Rapid Method for Color Determination in Beers Using Digital Images	FOOD ANALYTICAL METHODS			English	Article; Early Access						RGB histograms; Image analysis; PLS; Multivariate calibration; Beer quality control; Chemometrics	ANALYTICAL VALIDATION; ALLURA RED; MILK; QUANTIFICATION	Color is an important sensory parameter required for the quality control of beers. A new multivariate image analysis method for the color determination of beers was proposed and validated. Reference color values were determined using the SRM (standard reference method) system, which is based on absorbance measurements at 430 nm. Digital images were obtained with an iPhone 7 smartphone. The obtain…	[Fulgencio, Ana Carolina C.; Araujo, Vinicius P. T.; Pereira, Hebert V.; Botelho, Bruno G.; Sena, Marcelo M.] Univ Fed Minas Gerais, ICEx, Dept Quim, BR-31270901 Belo Horizonte, MG, Brazil; [Sena, Marcelo M.] Inst Nacl Ciencia & Tecnol Bioanalit INCT Bio, BR-13083970 Campinas, SP, Brazil	Universidade Federal de Minas Gerais	Sena, MM (corresponding author), Univ Fed Minas Gerais, ICEx, Dept Quim, BR-31270901 Belo Horizonte, MG, Brazil.; Sena, MM (corresponding author), Inst Nacl Ciencia & Tecnol Bioanalit INCT Bio, BR-13083970 Campinas, SP, Brazil.	marcsen@ufmg.br	Botelho, Bruno/AAD-9080-2019	Sena, Marcelo/0000-0001-5693-9015; Botelho, Bruno/0000-0002-8396-9049; Botelho, Bruno/0000-0003-3961-1194	CNPq; CAPES [001]; FAPEMIG; CAPES	CNPq(Conselho Nacional de Desenvolvimento Cientifico e Tecnologico (CNPQ)); CAPES(Coordenacao de Aperfeicoamento de Pessoal de Nivel Superior (CAPES)); FAPEMIG(Fundacao de Amparo a Pesquisa do Estado de Minas Gerais (FAPEMIG)); CAPES(Coordenacao de Aperfeicoamento de Pessoal de Nivel Superior (CAPES))	The authors want to thank the Brazilian agencies CNPq, CAPES (Finance Code 001), and FAPEMIG for financial support. A. C. C. F., H. V. P., and V. P. T. A. particularly acknowledge fellowships from CAPES and CNPq.	Acevedo CA, 2009, LWT-FOOD SCI TECHNOL, V42, P1444, DOI 10.1016/j.lwt.2009.03.013; [Anonymous], 2002, Off. J. Eur. Comm, VL221, P8; [Anonymous], 2011, MAN GAR QUAL, P227; [Anonymous], 2015, METH AN TRIST AN COL; Blanco CA, 2015, J FOOD ENG, V157, P57, DOI 10.1016/j.jfoodeng.2015.02.018; Böck FC, 2018, FOOD ANAL METHOD, V11, P1951, DOI 10.1007/s12161-018-1167-4; Borin A, 2007, ANAL BIOANAL CHEM, V…	39	8	8	1	22	SPRINGER	NEW YORK	ONE NEW YORK PLAZA, SUITE 4600, NEW YORK, NY, UNITED STATES	1936-9751	1936-976X		FOOD ANAL METHOD	Food Anal. Meth.	2020 JAN	2020	13	1
J	Cela, N; Galgano, F; Di Cairano, M; Condelli, N; Scarpa, T; Marconi, O; Alfeo, V; Perretti, G				Cela, Nazarena; Galgano, Fernanda; Di Cairano, Maria; Condelli, Nicola; Scarpa, Teresa; Marconi, Ombretta; Alfeo, Vincenzo; Perretti, Giuseppe			Development of gluten-free craft beer: Impact of brewing process on quality attributes and consumer expectations for sensory properties	JOURNAL OF FOOD SCIENCE			English	Article; Early Access						craft beer; gluten-free beer	MINIMIZATION TREATMENTS	To date, few studies investigated the differences between the two main gluten-free (GF) brewing techniques, such as the use of enzymes and the use of unconventional GF grains in brewing, by consumer perspective. In this study a GF beer brewed with sorghum and quinoa, as brewing adjuncts, was compared to the enzymatic-treated counterpart, in order to evaluate the effect of deglutinization treatmen…	[Cela, Nazarena] Univ Gastron Sci, Bra, CN, Italy; [Galgano, Fernanda; Di Cairano, Maria; Condelli, Nicola; Scarpa, Teresa] Univ Basilicata, Sch Agr Forestry Food & Environm Sci SAFE, Potenza, Italy; [Marconi, Ombretta; Alfeo, Vincenzo] Univ Perugia, Italian Brewing Res Ctr, Perugia, Italy; [Perretti, Giuseppe] Univ Perugia, Dept Agr Food & Environm Sci, Perugia, Italy; [Condelli, Nicola] Univ Ba…	University of Gastronomic Sciences; University of Basilicata; University of Perugia; University of Perugia; University of Basilicata	Condelli, N (corresponding author), Univ Basilicata, Sch Agr Forestry Food & Environm Sci SAFE, Viale Ateneo Lucano 10, I-85100 Potenza, Italy.	nicola.condelli@unibas.it			The authors would like to thank Birrificio 79 srl (Matera, Italy), as partner of the industrial Ph.D. project. The authors are also grateful to Basilicata Region for providing the scholarship to the Ph.D. student working on the project.; Basilicata Region	The authors would like to thank Birrificio 79 srl (Matera, Italy), as partner of the industrial Ph.D. project. The authors are also grateful to Basilicata Region for providing the scholarship to the Ph.D. student working on the project.; Basilicata Region(Regione Basilicata)	The authors would like to thank Birrificio 79 srl (Matera, Italy), as partner of the industrial Ph.D. project. The authors are also grateful to Basilicata Region for providing the scholarship to the Ph.D. student working on the project.	Aquilani B, 2015, FOOD QUAL PREFER, V41, P214, DOI 10.1016/j.foodqual.2014.12.005; Baiano A, 2021, COMPR REV FOOD SCI F, V20, P1829, DOI 10.1111/1541-4337.12693; Betancur MI, 2020, FOOD RES INT, V137, DOI 10.1016/j.foodres.2020.109367; Blanco CA, 2016, CRIT REV FOOD SCI, V56, P1379, DOI 10.1080/10408398.2012.733979; Caporale G, 2004, FOOD QUAL PREFER, V15, P271, DOI 10.1016/S0950-3293(03)00067-3;…	46	0	0	4	4	WILEY	HOBOKEN	111 RIVER ST, HOBOKEN 07030-5774, NJ USA	0022-1147	1750-3841		J FOOD SCI	J. Food Sci.	2023 DEC	2023	88	12
J	De Fusco, DO; Madaleno, LL; Del Bianchi, VL; Bernardo, AD; Assis, RR; Teixeira, GHD				De Fusco, Deborah Oliveira; Madaleno, Leonardo Lucas; Del Bianchi, Vanildo Luiz; Bernardo, Aline da Silva; Assis, Rafael Roberto; de Almeida Teixeira, Gustavo Henrique			Development of low-alcohol isotonic beer by interrupted fermentation	INTERNATIONAL JOURNAL OF FOOD SCIENCE AND TECHNOLOGY			English	Article						Isotonic; low-alcohol beer; osmolality; sports drinks	SPORTS DRINK; BEVERAGES; WINE	Alcohol-free beer with isotonic properties is getting more popular and its production can be carried out by different production strategies; however, interrupted fermentation is still a challenge. Therefore, the objective of this study was to develop a low-alcohol isotonic beer (<0.5% v/v) by interrupted fermentation. Moreover, the major objective is to compare the developed product to commercial…	[De Fusco, Deborah Oliveira] Univ Estadual Paulista UNESP, Fac Ciencias Farmaceut FCFAR, Dept Alimentos & Nutr, Campus Araraquara,Rodovia Araraquara Jau,Km 1, BR-14800903 Araraquara, SP, Brazil; [Madaleno, Leonardo Lucas; Bernardo, Aline da Silva; Assis, Rafael Roberto] Fac Tecnol Jaboticabal Nilo De Stefani FATEC, Via Acesso Prof Paulo Donato Castellane S-N, BR-14884900 Jaboticabal, SP, Brazil; …	Universidade Estadual Paulista; Universidade Estadual Paulista; Universidade Estadual Paulista	Teixeira, GHD (corresponding author), Univ Estadual Paulista UNESP, FCAV, Campus Jaboticabal, BR-14884900 Jaboticabal, SP, Brazil.	gustavo@fcav.unesp.br	Madaleno, Leonardo L/I-4097-2013; De Fusco, Deborah/X-1615-2019; Teixeira, Gustavo/C-1511-2014	De Fusco, Deborah/0000-0001-8403-7932; del bianchi, vanildo luiz/0000-0003-0367-4417; Teixeira, Gustavo/0000-0002-7179-080X	Coordenacao de Aperfeicoamento de Pessoal de Nivel Superior - Brasil (CAPES) [001]	Coordenacao de Aperfeicoamento de Pessoal de Nivel Superior - Brasil (CAPES)(Coordenacao de Aperfeicoamento de Pessoal de Nivel Superior (CAPES))	This study was financed in part by the CoordenacAo de Aperfeicoamento de Pessoal de Nivel Superior - Brasil (CAPES) - Finance Code 001.	[Anonymous], 2011, NSCAS GUIDE SPORT EX; AOAC, 2012, OFFICIAL METHOD CE 2, V19th; ARMSTRONG LE, 2000, PERFORMING EXTREME E; Arranz S, 2012, NUTRIENTS, V4, P759, DOI 10.3390/nu4070759; Back W., 2005, COLOUR ATLAS HDB BEV; Beer and Healthy, 2018, HLTH ASP NON BEER; Bleoanca I., 2013, ROM BIOTECH LETT, V18, P5; Boulton M, 2001, ROY S MED S, P1; Brányik T, 2012, J FOOD ENG, V108, P493, DOI 10.1016/j.…	38	5	5	4	40	WILEY	HOBOKEN	111 RIVER ST, HOBOKEN 07030-5774, NJ USA	0950-5423	1365-2621		INT J FOOD SCI TECH	Int. J. Food Sci. Technol.	JUL	2019	54	7
J	Coghe, S; Gheeraert, B; Michiels, A; Delvaux, FR				Coghe, Stefan; Gheeraert, Bert; Michiels, Ann; Delvaux, Freddy R.			Development of Maillard reaction related characteristics during malt roasting	JOURNAL OF THE INSTITUTE OF BREWING			English	Article						antioxidant; colour; dark specialty malt; flavour; non-enzymatic browning	COLOR; FLAVOR; ANTIOXIDANT; BEER	Roasting trials with a modified coffee roaster revealed that the attained end-temperature is the key parameter for control of nonenzymatic browning during malt production. The development of the main Maillard reaction related malt characteristics (colour, antioxidative activity and flavour) was therefore assessed under mild, intermediate and intensive roasting conditions with end-temperatures of …	Katholieke Univ Leuven, Ctr Malting & Brewing Sci, B-3001 Heverlee, Belgium	KU Leuven	Coghe, S (corresponding author), Katholieke Univ Leuven, Ctr Malting & Brewing Sci, Kasteelpk Arenberg 22, B-3001 Heverlee, Belgium.	Coghe_Stefan@yahoo.com						Ames J. M., 1989, In 'Trends in food science', by Lien, W. S. et al. Conference. Singapore. 28 Sept.-2 Oct. 1987. Singapore 0409, Singapore; Singapore Institute of Food Science & Technology. ISBN 981-00-0949-6 [see FSTA (1990) 22 6A3]., P8; Ames JM, 2002, INT CONGR SER, V1245, P389, DOI 10.1016/S0531-5131(02)00877-4; Belitz H.D., 2004, FOOD CHEM, V3rd; Bemment D. W., 1985, Brewer, V71, P457; Brig…	25	64	85	3	65	INST BREWING	LONDON	33 CLARGES STREET, LONDON W1Y 8EE, ENGLAND	0046-9750	2050-0416		J I BREWING	J. Inst. Brew.		2006	112	2
J	Peukert, M; Weise, S; Röder, MS; Matthies, IE				Peukert, Manuela; Weise, Stephan; Roeder, Marion S.; Matthies, Inge E.			Development of SNP markers for genes of the phenylpropanoid pathway and their association to kernel and malting traits in barley	BMC GENETICS			English	Article						Phenylpropanoids; Barley; SNP; Haplotype; Associations; Malting quality parameters	FLAVONOID BIOSYNTHESIS; ANTIOXIDANT PROPERTIES; POPULATION-STRUCTURE; HAPLOTYPE DIVERSITY; CHALCONE SYNTHASE; QTL ANALYSIS; QUALITY; GENOME; POLYMORPHISMS; EXPRESSION	Background: Flavonoids are an important class of secondary compounds in angiosperms. Next to certain biological functions in plants, they play a role in the brewing process and have an effect on taste, color and aroma of beer. The aim of this study was to reveal the haplotype diversity of candidate genes involved in the phenylpropanoid biosynthesis pathway in cultivated barley varieties (Hordeum …	[Peukert, Manuela; Weise, Stephan; Roeder, Marion S.; Matthies, Inge E.] Leibniz Inst Plant Genet & Crop Plant Res IPK, OT Gatersleben, D-06466 Stadt Seeland, Germany	Leibniz Institut fur Pflanzengenetik und Kulturpflanzenforschung	Röder, MS (corresponding author), Leibniz Inst Plant Genet & Crop Plant Res IPK, OT Gatersleben, Corrensstr 3, D-06466 Stadt Seeland, Germany.	roder@ipk-gatersleben.de	Röder, Marion S/B-1448-2013; Weise, Stephan/GON-7527-2022	Weise, Stephan/0000-0003-4031-9131; Roder, Marion/0000-0002-9313-0650; Peukert, Manuela/0000-0003-1781-7722				Andersen O. M., 2010, ELS; Beattie AD, 2010, CROP SCI, V50, P1649, DOI 10.2135/cropsci2009.06.0334; Bradbury PJ, 2007, BIOINFORMATICS, V23, P2633, DOI 10.1093/bioinformatics/btm308; Bundock PC, 2004, THEOR APPL GENET, V109, P543, DOI 10.1007/s00122-004-1675-z; Butelli E, 2008, NAT BIOTECHNOL, V26, P1301, DOI 10.1038/nbt.1506; Christensen AB, 1998, PLANT MOL BIOL, V37, P849, DOI 10.1023/A:10060318…	51	18	21	2	49	BMC	LONDON	CAMPUS, 4 CRINAN ST, LONDON N1 9XW, ENGLAND	1471-2156			BMC GENET	BMC Genet.	2024-10-02	2013	14
J	Muy-Rangel, D; Urías-Orona, V; Heredia, JB; Hernández-García, L; Rubio-Carrasco, W; Contreras-Angulo, L; Contreras-Martínez, R; Niño-Medina, G				Muy-Rangel, Dolores; Urias-Orona, Vania; Heredia, Jose B.; Hernandez-Garcia, Luis; Rubio-Carrasco, Werner; Contreras-Angulo, Laura; Contreras-Martinez, Rosalba; Nino-Medina, Guillermo			DIFFERENCES IN PHYSICOCHEMICAL, MINERAL AND NUTRACEUTICAL PROPERTIES BETWEEN REGULAR, LIGHT AND ZERO BEERS	FARMACIA			English	Article						physicochemical parameters; mineral composition; nutraceutical properties; regular light and zero beers	ALCOHOL-FREE BEER; ANTIOXIDANT CAPACITY; CONSUMPTION	The differences in physicochemical, mineral and nutraceutical properties between regular, light and zero beers were evaluated. The pH, titratable acidity and colour values of all beers were in the range quality criteria of beer industry. On the other hand, zero beer showed the highest content of Ca, Mg, K and Na, light beer obtained the highest content in Cu, Zn and Fe, while Mn was detected only…	[Muy-Rangel, Dolores; Heredia, Jose B.; Rubio-Carrasco, Werner; Contreras-Angulo, Laura; Contreras-Martinez, Rosalba] Ctr Invest Alimentac & Desarrollo AC, Coordinac Culiacan, Lab Tecnol Alimentos, Carretera Culiacan El Dorado,Km 5-5, Culiacan 80129, Sinaloa, Mexico; [Urias-Orona, Vania] Univ Autonoma Nuevo Leon, Fac Salud Publ & Nutr, Lab Quim Alimentos, Av Dr Eduardo Aguirre Pequeno & Yuriria, …	CIAD - Centro de Investigacion en Alimentacion y Desarrollo; Universidad Autonoma de Nuevo Leon; Universidad Autonoma de Nuevo Leon	Niño-Medina, G (corresponding author), Univ Autonoma Nuevo Leon, Fac Agron, Lab Quim & Bioquim, Francisco Villa S-N, Gen Escobedo 66050, Nuevo Leon, Mexico.	guillermo.ninomd@uanl.edu.mx	Urías-Orona, Vania/GLQ-8271-2022; Hernandez-Garcia, Luis/B-3978-2015	Urías-Orona, Vania/0000-0003-0430-9438; Nino-Medina, Guillermo/0000-0003-3316-2316; Heredia, J. Basilio/0000-0003-1017-957X; Hernandez-Garcia, Luis/0000-0002-1043-2398				Alcázar A, 2002, TALANTA, V57, P45, DOI 10.1016/S0039-9140(01)00670-1; Astrup A, 2016, BEER AND HLTH, P1; Buiatti S, 2009, BEER IN HEALTH AND DISEASE PREVENTION, P213; Collin S., 2013, NATURAL PRODUCTS, P2333; de Gaetano G, 2016, NUTR METAB CARDIOVAS, V26, P443, DOI 10.1016/j.numecd.2016.03.007; Gerhäuser C, 2005, EUR J CANCER, V41, P1941, DOI 10.1016/j.ejca.2005.04.012; Helrich K, 1990, Official…	26	2	3	8	51	SOC STIINTE FARMACEUTICE ROMANIA	BUCURESTI	BUCURESTI, STR TRAIAN VUIA 6, SECT 1, BUCURESTI, 020956, ROMANIA	0014-8237	2065-0019		FARMACIA	Farmacia	JUL-AUG	2018	66	4
J	Gerhards, S; Talaverano, MI; Andrés, AI; Sánchez-Vicente, C; Lozano, J; García-Latorre, C; Petrón, MJ; Rodrigo, S				Gerhards, Sandra; Talaverano, Maria Inmaculada; Andres, Ana Isabel; Sanchez-Vicente, Carlos; Lozano, Jesus; Garcia-Latorre, Carlos; Petron, Maria Jesus; Rodrigo, Sara			Different dry hopping and fermentation methods: influence on beer nutritional quality	JOURNAL OF THE SCIENCE OF FOOD AND AGRICULTURE			English	Article; Early Access						hop; brewing; antioxidants; phenol compounds; electronic nose	LAGER YEAST STRAINS; ANTIOXIDANT ACTIVITY; SULFUR-DIOXIDE; PERFORMANCE; FLAVOR; PRENYLFLAVONOIDS; CHEMISTRY; IMPACT; MALT; HOPS	BACKGROUND Nowadays, the craft beer market is booming and the consumer trend for trying something new is increasing. Here, nine different treatments of a craft beer were realized in a pilot plant, studying fermentation and dry-hopping types. Quality parameters of the beer such as polyphenols, antioxidants, bitterness, colour and alcohol were analysed. In addition, an electronic nose was used to d…	[Gerhards, Sandra] Hsch Trier, BLV, Trier, Germany; [Talaverano, Maria Inmaculada; Andres, Ana Isabel; Garcia-Latorre, Carlos; Petron, Maria Jesus; Rodrigo, Sara] Univ Extremadura, Agr Engn Sch, Ave Adolfo Suarez S-N, Badajoz 06007, Spain; [Sanchez-Vicente, Carlos; Lozano, Jesus] Univ Extremadura, Ind Engn Sch, Badajoz, Spain; [Sanchez-Vicente, Carlos] UP Devices & Technol, Madrid, Spain	Universidad de Extremadura; Universidad de Extremadura	Rodrigo, S (corresponding author), Univ Extremadura, Agr Engn Sch, Ave Adolfo Suarez S-N, Badajoz 06007, Spain.	saramrodrigo@gmail.com	García-Latorre, Carlos/AAY-3647-2021; Lozano, Jesús/F-6197-2016; rodrigo, sara/L-6541-2014	García-Latorre, Carlos/0000-0003-1256-6186; Lozano, Jesús/0000-0003-0905-9546; Sanchez Vicente, Carlos/0000-0002-7665-1075; rodrigo, sara/0000-0002-2807-4912	BARLAB 2017 program of Mahou San Miguel	BARLAB 2017 program of Mahou San Miguel	The authors acknowledge BARLAB 2017 program of Mahou San Miguel for funding Updevices beer project, corresponding to the electronic nose experiments.	Aron PM, 2010, J I BREWING, V116, P369, DOI 10.1002/j.2050-0416.2010.tb00788.x; Arunachala C, 2011, ASIAN J PHARM CLIN R, V4, P29; Bettenhausen HM, 2018, FOOD RES INT, V113, P487, DOI 10.1016/j.foodres.2018.07.024; Bokulich NA, 2013, MICROBIOL MOL BIOL R, V77, P157, DOI 10.1128/MMBR.00060-12; BRAND-WILLIAMS W, 1995, FOOD SCI TECHNOL-LEB, V28, P25; Bushnell SE, 2003, J AM SOC BREW CHEM, V61, P133;…	43	5	6	8	64	WILEY	HOBOKEN	111 RIVER ST, HOBOKEN 07030-5774, NJ USA	0022-5142	1097-0010		J SCI FOOD AGR	J. Sci. Food Agric.	2021 MAY	2021	101	7
J	Passaghe, P; Tat, L; Goi, A; Vit, L; Buiatti, S				Passaghe, Paolo; Tat, Lara; Goi, Alba; Vit, Luca; Buiatti, Stefano			Dip Hopping Technique and Yeast Biotransformations in Craft Beer Productions	FERMENTATION-BASEL			English	Article						biotransformations; aroma; yeasts; fermentation; hop	ODOR-ACTIVE COMPOUNDS; ESSENTIAL OIL; VOLATILE PROFILE; BETA-CITRONELLOL; HOP PELLETS; AROMA; FERMENTATION; BITTERNESS; FLAVOR; IMPACT	This paper evaluates the effects of an alternative hopping technique, called dip hopping, on beer. This technique involves infusing hops in hot water (or in a portion of wort) and subsequently combining the infusion with the wort (after wort cooling) directly in the fermenter when the yeast is added for fermentation. The reference beers were produced employing the "traditional" late hopping techn…	[Passaghe, Paolo; Tat, Lara; Goi, Alba; Vit, Luca; Buiatti, Stefano] Univ Udine, Dept Agr Food Environm & Anim Sci, Via Sondrio 2-a, I-33100 Udine, Italy	University of Udine	Passaghe, P (corresponding author), Univ Udine, Dept Agr Food Environm & Anim Sci, Via Sondrio 2-a, I-33100 Udine, Italy.	paolo.passaghe@uniud.it; lara.tat@uniud.it; goi.alba@spes.uniud.it; vitluca00@gmail.com; stefano.buiatti@uniud.it						[Anonymous], 2014, UNI EN ISO 8589:2014; Biendl M., 2003, P 29 C EUROPEAN BREW, P1; Brendel S, 2020, FOOD PROD PROCESS NU, V2, DOI 10.1186/s43014-020-00030-0; Cafcspa, Analisi Dell'acqua; Colomer MS, 2020, J I BREWING, V126, P280, DOI 10.1002/jib.610; Daenen L, 2008, J APPL MICROBIOL, V104, P478, DOI 10.1111/j.1365-2672.2007.03566.x; Dresel M, 2013, BREW SCI, V66, P162; Dresel M., 2013, P 34 C EU…	63	0	0	0	0	MDPI	BASEL	ST ALBAN-ANLAGE 66, CH-4052 BASEL, SWITZERLAND		2311-5637		FERMENTATION-BASEL	FERMENTATION	JAN	2024	10	1
J	Shaheen, S; Shorbagi, M; Lorenzo, JM; Farag, MA				Shaheen, Sherif; Shorbagi, Mohamed; Lorenzo, Jose M.; Farag, Mohamed A.			Dissecting dietary melanoidins: formation mechanisms, gut interactions and functional properties	CRITICAL REVIEWS IN FOOD SCIENCE AND NUTRITION			English	Review; Early Access						Melanoidins; Maillard reaction; dietary sources; metabolism; gut microbiota; functional properties	MAILLARD REACTION-PRODUCTS; TRADITIONAL BALSAMIC VINEGAR; SIMULATED GASTRIC DIGESTION; BIOLOGICAL-PROPERTIES; CHEMICAL-CHARACTERIZATION; HETEROCYCLIC AMINES; LIPID-PEROXIDATION; COFFEE MELANOIDINS; END-PRODUCTS; HEPG2 CELLS	Dietary melanoidins are late stage Maillard reaction products (MRPs), browning colorants and predominantly high molecular weight (HMW) chemicals. They originate through polycondensation reactions of reducing sugars and proteins or amino acids upon thermal processing. Their presence in several daily food and beverages (i.e. coffee, beer, honey, bakery products, chocolate, grilled meat) contribute …	[Shaheen, Sherif] Univ Coll Dublin, UCD Sch Agr & Food Sci, Belfield, Ireland; [Shaheen, Sherif] TEAGASC, Meat Chem Dept, Food Res Ctr, Dublin 15, Ireland; [Shorbagi, Mohamed] Benha Univ, Fac Sci, Dept Special Chem, Al Qalyubia Governorate, Egypt; [Lorenzo, Jose M.] Meat Technol Ctr Galicia CTC, Orense, Spain; [Lorenzo, Jose M.] Univ Vigo, Fac Sci Ourense, Food Technol Dept, Orense, Spain; [Farag…	University College Dublin; Teagasc; Egyptian Knowledge Bank (EKB); Benha University; Centre de Recerca en Agrotecnologia (Agrotecnio); Universidade de Vigo; Egyptian Knowledge Bank (EKB); Cairo University; Egyptian Knowledge Bank (EKB); American University Cairo	Farag, MA (corresponding author), Cairo Univ, Coll Pharm, Pharmacognosy Dept, Cairo, Egypt.; Farag, MA (corresponding author), Amer Univ Cairo, Sch Sci & Engn, Dept Chem, New Cairo, Egypt.	Mohamed.Farag@pharma.cu.edu.eg	Lorenzo, Jose Manuel/K-6375-2014	Lorenzo, Jose Manuel/0000-0002-7725-9294; Shaheen, Sherif/0000-0003-0718-7704; Shorbagi, Mohamed/0000-0001-5314-3230	Alexander von Humboldt foundation; GAIN (Axencia Galega de Innovacion) [IN607A2019/01]	Alexander von Humboldt foundation(Alexander von Humboldt Foundation); GAIN (Axencia Galega de Innovacion)	Dr. Mohamed Farag thanks the Alexander von Humboldt foundation for supporting his laboratory at Cairo University. Thanks to GAIN (Axencia Galega de Innovacion) for supporting this review (grant number IN607A2019/01).	Adams A, 2005, J AGR FOOD CHEM, V53, P4136, DOI 10.1021/jf047903m; Adams A, 2010, FOOD RES INT, V43, P1517, DOI 10.1016/j.foodres.2010.04.033; Aktag IG, 2019, J FOOD COMPOS ANAL, V84, DOI 10.1016/j.jfca.2019.103308; Aljahdali N, 2020, NUTRIENTS, V12, DOI 10.3390/nu12010241; Alves G, 2020, J FOOD SCI TECH MYS, V57, P3119, DOI 10.1007/s13197-020-04346-0; Ames JM, 1999, BRIT J NUTR, V82, P489, DOI 1…	90	19	19	13	95	TAYLOR & FRANCIS INC	PHILADELPHIA	530 WALNUT STREET, STE 850, PHILADELPHIA, PA 19106 USA	1040-8398	1549-7852		CRIT REV FOOD SCI	Crit. Rev. Food Sci. Nutr.	2022 NOV 14	2022	62	32
J	Mazengia, G; Dessalegn, E; Dessalegn, T				Mazengia, Gedefaw; Dessalegn, Engeda; Dessalegn, Tilku			Effect of <i>Moringa stenopetala</i> leaf extracts on the physicochemical characteristics and sensory properties of lagered beer	FOOD SCIENCE & NUTRITION			English	Article; Early Access						haziness; lagered beer; Moringa stenopetala; natural antioxidant	ANTIOXIDANT ACTIVITY; QUALITY	Flavor instability resulting from beer storage and oxidation is the most important quality-related problem in the brewing industry. This study evaluated the influence of adding 80% ethanolic extract of Moringa stenopetala leaf to lagered beer at 400, 600, and 800 ppm concentrations for 30-, 60-, and 90-day storage time at room temperature. The effect of physicochemical properties of the beer inco…	[Mazengia, Gedefaw] BGI Ethiopia, Addis Ababa, Ethiopia; [Dessalegn, Engeda] Hawassa Coll Educ, Dept Chem, Hawassa, Ethiopia; [Dessalegn, Tilku] Hawassa Univ, Sch Nutr Food Sci & Technol, Hawassa, Ethiopia	Hawassa University	Dessalegn, T (corresponding author), Hawassa Univ, Sch Nutr Food Sci & Technol, Hawassa, Ethiopia.	dtilku@gmail.com	Dessalegn, Engeda/AEB-1541-2022		BGI Ethiopia	BGI Ethiopia	The authors would like to acknowledge all panelists who participate in sensory evaluation, Hawassa University for providing laboratory facilities, and BGI Ethiopia for financial support.	Aderinola TA, 2018, HELIYON, V4, DOI 10.1016/j.heliyon.2018.e00877; American Society of Brewing Chemists, 2008, SENS EV, V4, P1; American Society of Brewing Chemists, 2009, MANUAL ANAL METHODS; Bamforth C.W., 2018, J AM SOC BREW CHEM, V51, P79; Bamforth CW, 2003, J SCI FOOD AGR, V83, P1045, DOI 10.1002/jsfa.1503; Claudio D.M., 2019, ANN FOOD PROCESSING, V2, P129; Debebe Mikore, 2017, African Jour…	25	1	1	1	12	WILEY	HOBOKEN	111 RIVER ST, HOBOKEN 07030-5774, NJ USA	2048-7177			FOOD SCI NUTR	Food Sci. Nutr.	2022 FEB	2022	10	2
J	De Francesco, G; Bravi, E; Sanarica, E; Marconi, O; Cappelletti, F; Perretti, G				De Francesco, Giovanni; Bravi, Elisabetta; Sanarica, Emmanuel; Marconi, Ombretta; Cappelletti, Federica; Perretti, Giuseppe			Effect of Addition of Different Phenolic-Rich Extracts on Beer Flavour Stability	FOODS			English	Article						beer quality; phenolic extract; beer flavour stability; condensed tannins; antioxidant; ABTS; FRAP; DPPH; tea tannins; grape seed tannins; beer shelf life	ANTIOXIDANT PROPERTIES; ENOLOGICAL TANNINS; STALING ALDEHYDES; POLYPHENOLS; OXYGEN; PROTEINASE; WINE; EVOLUTION; QUALITY	Flavour stability is a key factor in the beer production process. The stabilizing effect of six commercial phenolic-rich extracts was studied. The extracts were added to beer before bottling. Quality parameters (colour, turbidity, foam and dissolved oxygen content), antioxidant activity by 2,2 '-Azino-bis(3-ethylbenzothiazoline-6-sulfonic acid) (ABTS), ferric reducing antioxidant power (FRAP), 1,…	[De Francesco, Giovanni; Bravi, Elisabetta; Marconi, Ombretta; Perretti, Giuseppe] Univ Perugia, Italian Brewing Res Ctr, I-06126 Perugia, Italy; [Sanarica, Emmanuel] Enolife Srl, Viale Ind, I-74020 Montemesola, Taranto, Italy; [Marconi, Ombretta; Cappelletti, Federica; Perretti, Giuseppe] Univ Perugia, Dept Agr Food & Environm Sci, I-06126 Perugia, Italy	University of Perugia; University of Perugia	Marconi, O (corresponding author), Univ Perugia, Italian Brewing Res Ctr, I-06126 Perugia, Italy.; Marconi, O (corresponding author), Univ Perugia, Dept Agr Food & Environm Sci, I-06126 Perugia, Italy.	gio.defrancesco@hotmail.it; e_bravi@yahoo.it; emmanuelsanarica@enolife.it; emmanuelsanarica@enolife.it; cappellettifederica@ymail.com; giuseppe.perretti@unipg.it	De Francesco, Giovanni/M-1262-2019	De Francesco, Giovanni/0000-0002-5069-8860				Aerts G., 2004, Technical Quarterly, Master Brewers' Association of the Americas, V41, P298; Aron PM, 2010, J I BREWING, V116, P369, DOI 10.1002/j.2050-0416.2010.tb00788.x; Baert JJ, 2012, J AGR FOOD CHEM, V60, P11449, DOI 10.1021/jf303670z; Bamforth CW, 1999, J AM SOC BREW CHEM, V57, P81; Benincasa P, 2020, ANN AGR SCI-CAIRO, V65, P68, DOI 10.1016/j.aoas.2020.02.001; Brenner M. W., 1976, Journal…	44	10	10	9	60	MDPI	BASEL	ST ALBAN-ANLAGE 66, CH-4052 BASEL, SWITZERLAND		2304-8158		FOODS	Foods	NOV	2020	9	11
J	Ren, YL; Demarchelier, J; Healy, P				Ren, Y. L.; Demarchelier, J.; Healy, P.			Effect of Carbonyl Sulphide (COS), Ethyl Formate (EF) and Carbon Disulphide (CS<sub>2</sub>) on the Malting Quality of Barley and the Flavour Profile of Beer	JOURNAL OF THE INSTITUTE OF BREWING			English	Article						barley; carbonyl sulphide; carbon disulphide; ethyl formate; fumigant; malting	GRAINS; WHEAT	J. Inst. Brew. 117(4), 593-599, 2011 New fumigants are needed to control grain insects because methyl bromide is being phased out as an ozone-depleting substance under the Montreal Protocol and because resistance to phosphine is increasing. Alternative fumigants also provide one strategy to manage resistance. To assess the effect of candidate fumigants on barley quality, malting and brewing trial…	[Ren, Y. L.] CRC Natl Plant Biosecur, Bruce, ACT 2617, Australia; [Ren, Y. L.] Murdoch Univ, Sch Biol Sci & Biotechnol, Murdoch, WA 6150, Australia; [Ren, Y. L.] Dept Agr & Food, S Perth, WA 6151, Australia; [Demarchelier, J.] CSIRO Entomol, Canberra, ACT 2601, Australia; [Healy, P.] Lion Nathan Australia Pty Ltd, Milton, Qld 2141, Australia	Murdoch University; Government of Western Australia; Department of Agriculture & Food - Western Australia; Commonwealth Scientific & Industrial Research Organisation (CSIRO)	Ren, YL (corresponding author), CRC Natl Plant Biosecur, LPO Box 5012, Bruce, ACT 2617, Australia.	y.ren@murdoch.edu.au			Australian Government; CSIRO Entomology; Grain Research Development Corporation (GRDC)	Australian Government(Australian Government); CSIRO Entomology; Grain Research Development Corporation (GRDC)(Grains R&D Corp)	The authors would like to acknowledge the support of the Australian Government's Cooperative Research Centres Program. We thank to the CSIRO Entomology and the Grain Research Development Corporation (GRDC) agreement for financial assistance and Dr Stephen Trowell for his technical advice and his helpful comments on the manuscript of this paper. We thank the Malting and Brewing Industry Barley Com…	Annis PC, 2000, J AGR FOOD CHEM, V48, P3646, DOI 10.1021/jf9908805; [Anonymous], 1998, ANAL EBC EUROPEAN BR; Banks H. J., 1993, International Patent Application, Patent No. [IPCT/AUS 93/00018, 9300018]; BOHMANN JJ, 1985, MONATSSCHR BRAUWISS, V38, P79; BREMNER JM, 1976, SOIL BIOL BIOCHEM, V8, P79, DOI 10.1016/0038-0717(76)90068-7; Collins PJ, 2003, ADVANCES IN STORED PRODUCT PROTECTION, P570, DOI …	35	0	0	1	17	INST BREWING	LONDON	33 CLARGES STREET, LONDON W1Y 8EE, ENGLAND	0046-9750	2050-0416		J I BREWING	J. Inst. Brew.		2011	117	4
J	Cimini, A; De Francesco, G; Perretti, G				Cimini, Alessio; De Francesco, Giovanni; Perretti, Giuseppe			Effect of crossflow microfiltration on the clarification and stability of beer from 100% low-?-glucan barley or malt	LWT-FOOD SCIENCE AND TECHNOLOGY			English	Article						Beer clarification; Ceramic hollow-fiber membrane; Exogenous enzymes; Low beta-glucan barley grains; Permeation flux	WATER; PROTEIN	The clarifying effect of crossflow microfiltration (CFMF) on two types of lager beers made of 100% low beta-glucan barley (LBGB), as such using the commercial Ondea (R) Pro enzyme preparation or pre-malted, was assessed and compared to that obtained using a commercial PHs Malt beer. All rough beers resulted to be quite similar with some differences in viscosity, color, and B-glucan, arabinoxylan,…	[Cimini, Alessio] Univ Tuscia, Dept Innovat Biol Agrofood & Forestry Syst, Via SC de Lellis, I-01100 Viterbo, Italy; [De Francesco, Giovanni; Perretti, Giuseppe] Univ Perugia, Italian Brewing Res Ctr CERB, Via San Costanzo, I-06126 Perugia, Italy	Tuscia University; University of Perugia	Cimini, A (corresponding author), Univ Tuscia, Dept Innovat Biol Agrofood & Forestry Syst, Via SC de Lellis, I-01100 Viterbo, Italy.	a.cimini@unitus.it	cimini, alessio/X-4801-2019; De Francesco, Giovanni/M-1262-2019	De Francesco, Giovanni/0000-0002-5069-8860; CIMINI, Alessio/0000-0002-6918-9441; PERRETTI, Giuseppe Italo Francesco/0000-0001-7090-2737	Italian Ministry of Instruction, University and Research, special grant PRIN [2010ST3AMX_003]	Italian Ministry of Instruction, University and Research, special grant PRIN(Ministry of Education, Universities and Research (MIUR))	This research was supported by the Italian Ministry of Instruction, University and Research, special grant PRIN 2010-2011 - prot. 2010ST3AMX_003.	Aastrup S., 2010, Scandinavian Brewers' Review, V67, P28; Aastrup S., 2000, BREWING REGIMES ENZY, V37, P85; Adamic E. B., 1977, PRACTICAL BREWERA MA; Analytica EBC, 2010, EUR BREW CONV NURNB; [Anonymous], 1957, J I BREWING, DOI [DOI 10.1002/J.2050-0416.1957.TB06291.X, 10.1002/j.2050-0416.1957.tb06291.x/abstract, DOI 10.1002/J.2050-0416.1957.TB06291.X/ABSTRACT]; [Anonymous], FOOD RES INT; [Anonymo…	44	5	9	0	36	ELSEVIER	AMSTERDAM	RADARWEG 29, 1043 NX AMSTERDAM, NETHERLANDS	0023-6438	1096-1127		LWT-FOOD SCI TECHNOL	LWT-Food Sci. Technol.	DEC	2017	86
J	Matukas, M; Starkute, V; Zokaityte, E; Zokaityte, G; Klupsaite, D; Mockus, E; Rocha, JM; Ruibys, R; Bartkiene, E				Matukas, Mazvydas; Starkute, Vytaute; Zokaityte, Egle; Zokaityte, Gintare; Klupsaite, Dovile; Mockus, Ernestas; Rocha, Joao Miguel; Ruibys, Romas; Bartkiene, Elena			Effect of Different Yeast Strains on Biogenic Amines, Volatile Compounds and Sensory Profile of Beer	FOODS			English	Article						yeast; beer; volatile compounds; biogenic amines; emotions induced for consumers	SACCHAROMYCES-BAYANUS; HISTAMINE; FOOD; CEREVISIAE; TYRAMINE; HYBRIDS; UVARUM; ACIDS; BRUXELLENSIS; RESPONSES	Nowadays, there are many sorts of beer, however, some of them, despite the good sensory and other quality indicators, could contain high concentrations of undesirable compounds, such biogenic amines (BA). The yeast strain (YS), used for fermentation, can cause desirable as well as undesirable changes in beer. The aim of this study was to evaluate the contribution of different YS (A-Saccharomyces …	[Matukas, Mazvydas; Starkute, Vytaute; Zokaityte, Egle; Bartkiene, Elena] Lithuanian Univ Hlth Sci, Vet Acad, Dept Food Safety & Qual, Tilzes Str 18, LT-47181 Kaunas, Lithuania; [Starkute, Vytaute; Zokaityte, Egle; Zokaityte, Gintare; Klupsaite, Dovile; Mockus, Ernestas; Bartkiene, Elena] Lithuanian Univ Hlth Sci, Fac Anim Sci, Inst Anim Rearing Technol, Tilzes Str 18, LT-47181 Kaunas, Lithuania;…	Lithuanian University of Health Sciences; Lithuanian University of Health Sciences; Universidade do Porto; Universidade do Porto; Vytautas Magnus University	Bartkiene, E (corresponding author), Lithuanian Univ Hlth Sci, Vet Acad, Dept Food Safety & Qual, Tilzes Str 18, LT-47181 Kaunas, Lithuania.; Bartkiene, E (corresponding author), Lithuanian Univ Hlth Sci, Fac Anim Sci, Inst Anim Rearing Technol, Tilzes Str 18, LT-47181 Kaunas, Lithuania.	mazvydas.matukas@stud.lsmu.lt; vytaute.starkute@lsmuni.lt; egle.zokaityte@lsmuni.lt; gintare.zokaityte@lsmuni.lt; dovile.klupsaite@lsmuni.lt; ernestas.mockus@lsmuni.lt; jmfrocha@fe.up.pt; romas.ruibys@vdu.lt; elena.bartkiene@lsmuni.lt	Onal, Armagan/AAD-5137-2020; Ferreira da Rocha, Joao Miguel/C-5252-2019	Onal, Armagan/0000-0001-8455-1173; Bartkiene, Elena/0000-0003-3706-1280; Ferreira da Rocha, Joao Miguel/0000-0002-0936-2003; Mockus, Ernestas/0009-0004-8490-9285; Zokaityte, Egle/0000-0001-8081-4482	COST (European Cooperation in Science and Technology); FCT/MCTES (PIDDAC) [LA/P/0045/2020, UIDB/00511/2020, UIDP/00511/2020]; Fundação para a Ciência e a Tecnologia [UIDP/00511/2020] Funding Source: FCT	COST (European Cooperation in Science and Technology)(European Cooperation in Science and Technology (COST)); FCT/MCTES (PIDDAC)(Fundacao para a Ciencia e a Tecnologia (FCT)); Fundação para a Ciência e a Tecnologia(Fundacao para a Ciencia e a Tecnologia (FCT))	The authors gratefully acknowledge COST Action 18101 SOURDOMICSSourdough biotechnology network towards novel, healthier and sustainable food and bioprocesses (https://sourdomics.com/; https://www.cost.eu/actions/CA18101/) (accessed on 29 May 2022); the author J.M.R. is the Chair and Grant Holder Scientific Representative, and the author E.B. is the Vice-Chair and the leader of the working group e…	Abernathy DG, 2009, J I BREWING, V115, P122, DOI 10.1002/j.2050-0416.2009.tb00356.x; Adform, 2019, FACT FICT BIOG AM BE; [Anonymous], 858611993 ISO; [Anonymous], 2005, Commission Regulation (EC) No. 1974/2005 amending Annexes X and XI to Regulation (EC) No. 999/2001 of the European Parliament and of the Council as regards national reference laboratories and spcecified risk material; [Anonymous], …	79	5	5	6	19	MDPI	BASEL	ST ALBAN-ANLAGE 66, CH-4052 BASEL, SWITZERLAND		2304-8158		FOODS	Foods	AUG	2022	11	15
J	Inns, EL; Buggey, LA; Booer, C; Nursten, HE; Ames, JM				Inns, Elizabeth L.; Buggey, Lesley A.; Booer, Christopher; Nursten, Harry E.; Ames, Jennifer M.			Effect of heat treatment on the antioxidant activity, color, and free phenolic acid profile of malt	JOURNAL OF AGRICULTURAL AND FOOD CHEMISTRY			English	Article						malt; kilning conditions; color; antioxidant activity; phenolic acids	BARLEY; POWER; ASSAY	Green malt was kilned at 95 degrees C following two regimens: a standard regimen (SKR) and a rapid regimen (RKR). Both resulting malts were treated further in a tray dryer heated to 120 degrees C, as was green malt previously dried to 65 degrees C (TDR). Each regimen was monitored by determining the color, antioxidant activity (by both ABTS(center dot+) and FRAP methods), and polyphenolic profile…	Univ Reading, Dept Food Biosci, Reading RG6 6AP, Berks, England; Lyttel Hall, Surrey RH1 4HY, England; Queens Univ, Sch Biol Sci, Belfast, Antrim, North Ireland; Queens Univ Belfast, Sch Biol Sci, Belfast BT9 5AG, Antrim, North Ireland	University of Reading; Queens University Belfast; Queens University Belfast	Ames, JM (corresponding author), Univ Reading, Dept Food Biosci, Reading RG6 6AP, Berks, England.	j.m.ames@qub.ac.uk						Bartolome B, 1996, BIOCHEM SOC T, V24, pS379, DOI 10.1042/bst024379s; Benzie IFF, 1999, METHOD ENZYMOL, V299, P15; Benzie IFF, 1996, ANAL BIOCHEM, V239, P70, DOI 10.1006/abio.1996.0292; Boivin P., 1996, 24th Convention of the Institute of Brewing Distilling Asia Pacific Section, V24, P110; Briggs D.E., 1998, Malts and malting; BUGGEY LA, 2000, P 9 J DECL CHAIR; Chandra GS, 1999, J SCI FOOD AGR, V…	30	29	32	0	24	AMER CHEMICAL SOC	WASHINGTON	1155 16TH ST, NW, WASHINGTON, DC 20036 USA	0021-8561	1520-5118		J AGR FOOD CHEM	J. Agric. Food Chem.	2024-08-08	2007	55	16
J	Buzrul, S; Alpas, H; Bozoglu, F				Buzrul, S; Alpas, H; Bozoglu, F			Effect of high hydrostatic pressure on quality parameters of lager beer	JOURNAL OF THE SCIENCE OF FOOD AND AGRICULTURE			English	Article						high hydrostatic pressure; quality parameters; lager beer	INACTIVATION	Unpasteurized lager beer samples from a commercial brewery were treated either by high hydrostatic pressure (HHP; 200, 250, 300, 3SOMPa for 3 and 5min at 20 degrees C) or by conventional heat pasteurization (60 degrees C for 15 min). The main attributes of the beer, such as ethanol content, extract and pH, were not affected by either treatment; however HHP and heat pasteurization affected colour,…	Middle E Tech Univ, Dept Food Engn, TR-06531 Ankara, Turkey	Middle East Technical University	Alpas, H (corresponding author), Middle E Tech Univ, Dept Food Engn, TR-06531 Ankara, Turkey.	imah@metu.edu.tr	Buzrul, Sencer/R-7487-2018; Buzrul, Sencer/AAE-8487-2022; Buzrul, Sencer/ABC-9666-2021; Alpas, Hami/A-1457-2017	Buzrul, Sencer/0000-0003-2272-3827; Alpas, Hami/0000-0002-7683-8796				Castellari M, 2000, J FOOD SCI, V65, P974, DOI 10.1111/j.1365-2621.2000.tb09402.x; Delfini C., 1995, Journal of Wine Research, V6, P143, DOI 10.1080/09571269508718031; European Brewery Convention, 1998, AN EBC; Fischer S, 1998, MONATSSCHR BRAUWISS, V51, P120; Gänzle MG, 2001, J FOOD SCI, V66, P1174; HARA A, 1990, NIPPON NOGEIK KAISHI, V64, P1025; Hayashi R., 1995, FOOD PROCESSING RECE, P185; HORN…	17	27	28	0	19	WILEY	HOBOKEN	111 RIVER ST, HOBOKEN 07030-5774, NJ USA	0022-5142	1097-0010		J SCI FOOD AGR	J. Sci. Food Agric.	2024-08-15	2005	85	10
J	Cechovská, L; Konecny, M; Velísek, J; Cejpek, K				Cechovska, Lucie; Konecny, Michael; Velisek, Jan; Cejpek, Karel			Effect of Maillard Reaction on Reducing Power of Malts and Beers	CZECH JOURNAL OF FOOD SCIENCES			English	Article						malting; brewing; electrochemical detection; electrochemical capacity; non-enzymatic browning; 2,3-dihydro-3,5-dihydroxy-6-methyl-(4H)-pyran-4-one	ANTIOXIDANT ACTIVITY; PHENOLIC-COMPOUNDS; BREWING PROCESS; BARLEY; POLYPHENOLS; MELANOIDINS; PROTEIN	CECHOVSKA L., KONECNY M., VELISEK J., CEJPEK K. (2012): Effect of Maillard reaction on reducing power of malts and beers. Czech J. Food Sci., 30: 548-556. HPLC with amperometric detection was used to evaluate the reducing power of 23 beers and aqueous extracts of 17 barley malts. While brew pale malts were only slightly higher in electrochemical reducing capacity than natural barleys (about 1.3 g…	[Cejpek, Karel] Inst Chem Technol, Ustav Anal Potravin & Vyzivy, Dept Food Anal & Nutr, Fac Food & Biochem Technol, CR-16628 Prague 6, Czech Republic	University of Chemistry & Technology, Prague	Cejpek, K (corresponding author), Inst Chem Technol, Ustav Anal Potravin & Vyzivy, Dept Food Anal & Nutr, Fac Food & Biochem Technol, CR-16628 Prague 6, Czech Republic.	karel.cejpek@vscht.cz	Cejpek, Karel/AAA-7399-2021		Ministry of Education, Youth and Sports of the Czech Republic [MSM 6046137305]	Ministry of Education, Youth and Sports of the Czech Republic(Ministry of Education, Youth & Sports - Czech Republic)	Partially supported by the Ministry of Education, Youth and Sports of the Czech Republic, Project No. MSM 6046137305.	Bamforth CW, 2002, NUTR RES, V22, P227, DOI 10.1016/S0271-5317(01)00360-8; Cechovská L, 2011, EUR FOOD RES TECHNOL, V233, P367, DOI 10.1007/s00217-011-1527-4; CEIPEK K., 2009, P EUROFOODCHEM 15 FO, V2, P77; Coghe S, 2006, J I BREWING, V112, P148, DOI 10.1002/j.2050-0416.2006.tb00244.x; Dvoráková M, 2008, J I BREWING, V114, P150; Dvoráková M, 2008, J I BREWING, V114, P27; Fumi MD, 2011, J FOOD COM…	30	18	21	0	70	CZECH ACADEMY AGRICULTURAL SCIENCES	PRAGUE	TESNOV 17, PRAGUE, 117 05, CZECH REPUBLIC	1212-1800	1805-9317		CZECH J FOOD SCI	Czech. J. Food Sci.		2012	30	6
J	Inns, EL; Buggey, LA; Booer, C; Nursten, HE; Ames, JM				Inns, Elizabeth L.; Buggey, Lesley A.; Booer, Christopher; Nursten, Harry E.; Ames, Jennifer M.			Effect of Modification of the Kilning Regimen on Levels of Free Ferulic Acid and Antioxidant Activity in Malt	JOURNAL OF AGRICULTURAL AND FOOD CHEMISTRY			English	Article						antioxidant activity; ferulic acid; kilning conditions; malt; Maillard reaction	BOUND PHENOLIC-ACIDS; HYDROXYCINNAMIC ACIDS; HEAT-TREATMENT; CELL-WALLS; BARLEY; ESTERASE; RELEASE; DEHYDRODIMERS; EXTRACTION; COLOR	Barley phenolic antioxidants change in response to the kilning regimen used to prepare malt. Green malt was kilned using four different regimens. There were no major differences among the finished malts in parameters routinely used by the malting industry, including, moisture, color, and diastatic activity. Ferulic acid, esterase activity and free ferulic acid were higher in malts subjected to th…	[Inns, Elizabeth L.; Nursten, Harry E.] Univ Reading, Dept Food Biosci, Reading RG6 6AP, Berks, England; [Ames, Jennifer M.] Northumbria Univ, Sch Life Sci, Newcastle Upon Tyne NE1 8ST, Tyne & Wear, England; [Buggey, Lesley A.; Booer, Christopher] Campden BRI, Surrey RH1 4HY, England	University of Reading; Northumbria University	Ames, JM (corresponding author), Northumbria Univ, Sch Life Sci, Newcastle Upon Tyne NE1 8ST, Tyne & Wear, England.	jenny.ames@northumbria.ac.uk			BBSRC; Campden BRI	BBSRC(UK Research & Innovation (UKRI)Biotechnology and Biological Sciences Research Council (BBSRC)); Campden BRI	We thank the BBSRC and Campden BRI for funding this work, via a CASE award to E.L.I.	AMES JM, 2000, CZECH J FOOD SCI, V18, P58; AMES JM, 2001, BELG J BREW BIOTECHN, V26, P210; ANDERSON RG, 1984, BREWERS GUARDIAN, P15; Araki S, 1999, J AM SOC BREW CHEM, V57, P34; Barberousse H, 2009, J SCI FOOD AGR, V89, P1634, DOI 10.1002/jsfa.3630; Bartolome B, 1996, BIOCHEM SOC T, V24, pS379, DOI 10.1042/bst024379s; Benzie IFF, 1996, ANAL BIOCHEM, V239, P70, DOI 10.1006/abio.1996.0292; Boivin P…	35	34	38	3	42	AMER CHEMICAL SOC	WASHINGTON	1155 16TH ST, NW, WASHINGTON, DC 20036 USA	0021-8561			J AGR FOOD CHEM	J. Agric. Food Chem.	2024-09-14	2011	59	17
J	Ciocan, M; Dabija, A; Codina, GG				Ciocan, Marius; Dabija, Adriana; Codina, Georgiana Gabriela			Effect of some unconventional ingredients on the production of black beer	UKRAINIAN FOOD JOURNAL			English	Article						Black beer; Acorn; Topinambur; Molasses	GLUTEN-FREE BEER; RICE MALT BEER; JERUSALEM-ARTICHOKE; FERMENTATION; TECHNOLOGY; BUCKWHEAT; TRENDS; BARLEY; INULIN	Introduction. The aim of this research is to determine the effect of some unconventional ingredients such as the acorn flour, topinambur flour and molasses in order to develop a beverage similar to black beer. Materials and methods. Black beer was obtained according to a conventional method of obtaining beer in a pilot scale brewery. In the manufacturing recipe, brown malt has been replaced with …	[Ciocan, Marius; Dabija, Adriana; Codina, Georgiana Gabriela] Stefan Cel Mare Univ Suceava, Suceava, Romania	Stefan cel Mare University of Suceava	Dabija, A (corresponding author), Stefan Cel Mare Univ Suceava, Suceava, Romania.	adriana.dabija@fia.usv.ro						Adiamo OQ, 2018, J CULIN SCI TECHNOL, V16, P311, DOI 10.1080/15428052.2017.1388896; Ajo RY, 2018, PAK J AGR SCI, V55, P913, DOI 10.21162/PAKJAS/18.6455; Al-Rousan WM, 2013, GRASAS ACEITES, V64, P554, DOI 10.3989/gya.023313; [Anonymous], 42302004 SR; [Anonymous], 1335511997 SR; [Anonymous], 1335562000 SR; Arshad M, 2017, BRAZ J MICROBIOL, V48, P403, DOI 10.1016/j.bjm.2017.02.003; Bogdan P, 2017, T…	40	5	5	5	31	NATL UNIV FOOD TECHNOLOGIES	KYIV	VUL VOLODYMYRSKA 68, KYIV, 01601, UKRAINE	2304-974X	2313-5891		UKR FOOD J	Ukr. Food J.		2020	9	2
J	Navarro, S; Vela, N; Pérez, G; Navarro, G				Navarro, Simon; Vela, Nuria; Perez, Gabriel; Navarro, Gines			Effect of sterol biosynthesis-inhibiting (SBI) fungicides on the fermentation rate and quality of young ale beer	FOOD CHEMISTRY			English	Article						Beer quality; Fermentable carbohydrates; Top-fermentation; Triazole fungicides	PESTICIDE-RESIDUES; LAGER BEER; FATE; METABOLITES; BEHAVIOR; COLOR; MALT; HOPS	The influence of five sterol biosynthesis-inhibiting (SBI) fungicides (cyproconazole, diniconazole, epoxiconazole, flutriafol, and tebuconazole) on the fermentation and quality of young ale beer was assessed. Fungicides were individually supplied to the brewer wort to obtain a concentration of 0.2 mu g/ml. A noticeable influence of the fungicide residues on the fermentation rate was observed in a…	[Navarro, Simon; Perez, Gabriel; Navarro, Gines] Univ Murcia, Fac Quim, Dept Quim Agr Geol & Edafol, E-30100 Murcia, Spain; [Vela, Nuria] Univ Catolica San Antonio Murcia, Fac Ciencias Salud, Murcia 30107, Spain	University of Murcia; Universidad Catolica de Murcia	Navarro, S (corresponding author), Univ Murcia, Fac Quim, Dept Quim Agr Geol & Edafol, Campus Univ Espinardo, E-30100 Murcia, Spain.	snavarro@um.es	LUCAS, GABRIEL PEREZ/L-6343-2014; NAVARRO GARCIA, GINES/L-7968-2014; NAVARRO, SIMON/B-4473-2012; Vela, Nuria/L-5843-2014	LUCAS, GABRIEL PEREZ/0000-0002-4799-3551; NAVARRO, SIMON/0000-0002-0543-7928; Vela, Nuria/0000-0002-9825-3326	Fundacion Seneca, Agencia Regional de Ciencia y Tecnologia de la Region de Murcia of Spain [3067/PI/05]	Fundacion Seneca, Agencia Regional de Ciencia y Tecnologia de la Region de Murcia of Spain(Fundacion Seneca)	We thank the Fundacion Seneca, Agencia Regional de Ciencia y Tecnologia de la Region de Murcia of Spain (Project 3067/PI/05) for financial support and the Brewers, Estrella de Levante, Fabrica de Cerveza (Murcia, Spain), for the technical assistance with this research.	[Anonymous], PEST PROP DATABASE P; Bisson LF, 1999, AM J ENOL VITICULT, V50, P107; Buchenauer H., 1987, Modern Selective Fungicides - Properties, Applications, Mechanisms of Action, P205; BUGGEY LA, 2001, BREWER INT, V4, P21; European Brewery Convention, 1998, AN EBC 5 SECT 4 MALT; Farris G. A., 1992, Italian Journal of Food Science, V4, P149; GLORIES Y, 1984, Connaissance de la Vigne et du Vin, …	34	12	12	0	19	ELSEVIER SCI LTD	OXFORD	THE BOULEVARD, LANGFORD LANE, KIDLINGTON, OXFORD OX5 1GB, OXON, ENGLAND	0308-8146	1873-7072		FOOD CHEM	Food Chem.	2024-05-15	2011	126	2
J	Gebremariam, MM; Zarnkow, M; Becker, T				Gebremariam, Mekonnen M.; Zarnkow, Martin; Becker, Thomas			Effect of teff (<i>Eragrostis tef</i>) variety and storage on malt quality attributes	JOURNAL OF THE INSTITUTE OF BREWING			English	Article						enzyme activity; malt quality; teff	STARCH GRANULES; ZUCC. TROTTER; RAW-MATERIAL; GELATINIZATION; TEMPERATURE; BEER; L.	Varieties of a cereal may have a considerable influence on malting qualities owing to variations in the physicochemical properties of the grains. This research was aimed at assessing the influence of five teff varieties on malt quality attributes. The teff samples were malted using previously optimized malting conditions and mashed with the congress mashing procedure. In this research, the Kuncho…	[Zarnkow, Martin] TUM, Ctr Life & Food Sci, Inst Brewing & Beverage Technol, Munich, Germany	Technical University of Munich	Zarnkow, M (corresponding author), TUM, Ctr Life & Food Sci, Inst Brewing & Beverage Technol, Munich, Germany.	martin.zarnkow@wzw.tum.de	; Gebremariam, Mekonnen/L-7996-2016	Becker, Thomas/0000-0001-6842-8300; Gebremariam, Mekonnen/0000-0002-1918-6330	Ethiopian Engineering Capacity Building Program	Ethiopian Engineering Capacity Building Program	We acknowledge the financial support of the Ethiopian Engineering Capacity Building Program administered by the German Academic Exchange Service and the graduate school of the Technische Universitat Munchen for teff sample collection from Ethiopia.	[Anonymous], BRAUTECHNISCHE ANALY; [Anonymous], AN EBC; Briggs D.E., 1981, MALTING BREWING SCI; Bultosa G, 2002, STARCH-STARKE, V54, P461, DOI 10.1002/1521-379X(200210)54:10<461::AID-STAR461>3.0.CO;2-U; Bultosa G., 2007, Journal of. Applied Science Research, V3, P2042; DHALIWAL YS, 1991, CEREAL CHEM, V68, P18; Edney M. J., 2005, Technical Quarterly, Master Brewers' Association of the Americas, V4…	47	12	13	2	22	INST BREWING	LONDON	33 CLARGES STREET, LONDON W1Y 8EE, ENGLAND	0046-9750	2050-0416		J I BREWING	J. Inst. Brew.		2013	119	2024-01-02
J	Herb, D; Filichkin, T; Fisk, S; Helgerson, L; Hayes, P; Meints, B; Jennings, R; Monsour, R; Tynan, S; Vinkemeier, K; Romagosa, I; Moscou, M; Carey, D; Thiel, R; Cistue, L; Martens, C; Thomas, W				Herb, Dustin; Filichkin, Tanya; Fisk, Scott; Helgerson, Laura; Hayes, Patrick; Meints, Brigid; Jennings, Rebecca; Monsour, Robert; Tynan, Sean; Vinkemeier, Kristi; Romagosa, Ignacio; Moscou, Matthew; Carey, Daniel; Thiel, Randy; Cistue, Luis; Martens, Christopher; Thomas, William			Effects of Barley (<i>Hordeum vulgare</i> L.) Variety and Growing Environment on Beer Flavor	JOURNAL OF THE AMERICAN SOCIETY OF BREWING CHEMISTS			English	Article						Barley; Beer; Flavor; Genetics; Malt; Terroir; Variety	ANJOU VINEYARD FRANCE; SENSORY CHARACTERIZATION; NIAGARA PENINSULA; CANADIAN TERROIR; MALTING QUALITY; YIELD; TEMPERATURE; VALIDATION; STABILITY; DORMANCY	This research tested the hypothesis that barley genotype can affect beer flavor and assessed the relative contributions of genotype and location to beer sensory descriptors. Golden Promise, Full Pint, 34 of their doubled haploid progeny, and CDC Copeland were grown at three locations in Oregon, U.S.A. Grain from these trials was micromalted and the resulting malts used for nano-brewing. Sensory e…	[Herb, Dustin; Filichkin, Tanya; Fisk, Scott; Helgerson, Laura; Hayes, Patrick] Oregon State Univ, Dept Crop & Soil Sci, Corvallis, OR 97331 USA; [Meints, Brigid] Washington State Univ, Dept Crop & Soil Sci, Mt Vernon, WA USA; [Jennings, Rebecca; Monsour, Robert; Tynan, Sean; Vinkemeier, Kristi] Rahr Malting Co, Shakopee, MN USA; [Romagosa, Ignacio] Univ Lleida, Lleida, Spain; [Moscou, Matthew] S…	Oregon State University; Washington State University; Universitat de Lleida; UK Research & Innovation (UKRI); Biotechnology and Biological Sciences Research Council (BBSRC); John Innes Center; Consejo Superior de Investigaciones Cientificas (CSIC); CSIC - Estacion Experimental de Aula Dei (EEAD); United States Department of Agriculture (USDA); James Hutton Institute	Herb, D (corresponding author), Oregon State Univ, Dept Crop & Soil Sci, Corvallis, OR 97331 USA.	Dustin.Herb@cpsagu.com	Romagosa, Ignacio/A-8701-2011; Moscou, Matthew/D-5266-2011	Romagosa, Ignacio/0000-0001-6676-2196; Moscou, Matthew/0000-0003-2098-6818	Bells Brewing; Deschutes Brewery; Firestone-Walker Brewing Co.; New Glarus Brewing Co.; Russian River Brewing Co.; Sierra Nevada Brewing Co.; Summit Brewing Co.; Brewers' Association; Gatsby Charitable Foundation; Scottish Government's Rural Affairs and the Environment Programme; Spanish Ministry of Economy and Competitiveness [AGL2015-69435-C3]	Bells Brewing; Deschutes Brewery; Firestone-Walker Brewing Co.; New Glarus Brewing Co.; Russian River Brewing Co.; Sierra Nevada Brewing Co.; Summit Brewing Co.; Brewers' Association; Gatsby Charitable Foundation; Scottish Government's Rural Affairs and the Environment Programme; Spanish Ministry of Economy and Competitiveness(Spanish Government)	We thank Seth Klann (Mecca Grade Estate Malt) and Matt Herb (OreGro Seeds, Inc.) for providing fields for the field trials, Patricia Aron, Paul Kramer, and Xiang Yin (Rahr Malting Co.) for malting, quality analysis, and nano-brewing, and Richard Goram at the John Innes Centre genotyping facility for KASP genotyping. This research was supported and funded by the Flavor 7-pack of breweries (John Ma…	Agu RC, 1997, PROCESS BIOCHEM, V32, P501, DOI 10.1016/S0032-9592(97)00002-2; American Society of Brewing Chemists, 1992, METHODS ANAL; Avelino J, 2005, J SCI FOOD AGR, V85, P1869, DOI 10.1002/jsfa.2188; Bernardo R, 2016, THEOR APPL GENET, V129, P2323, DOI 10.1007/s00122-016-2772-5; Bodin F, 2006, PLANT SOIL, V281, P37, DOI 10.1007/s11104-005-3768-0; Boer M., 2015, VSN INT; Bohmrich Roger, 1996, J…	41	33	38	1	27	AMER SOC BREWING CHEMISTS INC	ST PAUL	3340 PILOT KNOB RD, ST PAUL, MN 55121-2097 USA	0361-0470	1943-7854		J AM SOC BREW CHEM	J. Am. Soc. Brew. Chem.		2017	75	4
J	Wang, S; Zhao, CY; Wang, YR; Li, CW; Sun, ZA; Liu, XF; Yin, YQ; Yang, ZF; Fang, WM				Wang, Shuo; Zhao, Chuanyan; Wang, Yirong; Li, Chuanwei; Sun, Ziang; Liu, Xiaofang; Yin, Yongqi; Yang, Zhengfei; Fang, Weiming			Effects of crystal malts as adjunct on the quality of craft beers	JOURNAL OF FOOD PROCESSING AND PRESERVATION			English	Article; Early Access							VOLATILE COMPOUNDS; AROMA CHARACTERIZATION; FLAVOR STABILITY; SPECIALTY MALTS; COLOR; IDENTIFICATION; BARLEY; IMPACT	The objective of this study was to clarify the effects of crystal malts as adjunct on the quality of craft beers. By comparing the results of physicochemical properties, flavor compounds, and sensory evaluation, the optimal amount of crystal malts for brewing was 6% (w/w). Subsequently, three craft beers were prepared by using different types of crystal malts including one crystal malt developed …	[Wang, Shuo; Zhao, Chuanyan; Wang, Yirong; Li, Chuanwei; Sun, Ziang; Yin, Yongqi; Yang, Zhengfei; Fang, Weiming] Yangzhou Univ, Sch Food Sci & Engn, Yangzhou 225001, Jiangsu, Peoples R China; [Liu, Xiaofang] Yangzhou Univ, Sch Tourism & Cuisine, Yangzhou, Jiangsu, Peoples R China	Yangzhou University; Yangzhou University	Fang, WM (corresponding author), Yangzhou Univ, Sch Food Sci & Engn, Yangzhou 225001, Jiangsu, Peoples R China.	wmfang@yzu.edu.cn	wang, xu/IAN-4886-2023; Liu, Xiaofang/HIR-4659-2022	Liu, Xiaofang/0000-0001-5860-1181; Wang, Shuo/0000-0002-1006-7175; Yang, Zhengfei/0000-0001-6127-5778				Alves V, 2020, FOOD CHEM, V326, DOI 10.1016/j.foodchem.2020.126856; [Anonymous], 2008, 50092252016 GB; [Anonymous], 2008, 49282008 GBT; Chen S, 2013, J AGR FOOD CHEM, V61, P11295, DOI 10.1021/jf4030536; Coghe S, 2005, J I BREWING, V111, P51, DOI 10.1002/j.2050-0416.2005.tb00648.x; Coghe S, 2006, J I BREWING, V112, P148, DOI 10.1002/j.2050-0416.2006.tb00244.x; Colomer MS, 2019, CURR OPIN BIOTECH, …	34	2	2	4	22	WILEY	HOBOKEN	111 RIVER ST, HOBOKEN 07030-5774, NJ USA	0145-8892	1745-4549		J FOOD PROCESS PRES	J. Food Process Preserv.	2022 JUL	2022	46	7
J	Yao, JQ; Ma, ZY; Wang, YX; Wang, YT; Sun, LJ; Liu, XB				Yao, Jiangqi; Ma, Zhiyuan; Wang, Yuxuan; Wang, Yutang; Sun, Lijun; Liu, Xuebo			Effects of dandelion addition on antioxidant property, sensory characteristics and inhibitory activity against xanthine oxidase of beer	CURRENT RESEARCH IN FOOD SCIENCE			English	Article; Early Access						Craft beer; Dandelion; Chicoric acid; Antioxidant activity; Polyphenols; Xanthine oxidase	ACID; FLAVONOIDS; STABILITY; MECHANISM	The effects of dandelion addition (DA) on the physiochemical properties, antioxidant activity, inhibitory activity against xanthine oxidase (XOD) and flavor of craft beer were investigated. It was found that DA changed the pH value, total acid content, thiobarbituric-acid-value, sugar content and color of beer, and increased the contents of total polyphenols and flavonoids and thus the antioxidan…	[Yao, Jiangqi; Ma, Zhiyuan; Wang, Yuxuan; Wang, Yutang; Sun, Lijun; Liu, Xuebo] Northwest A&F Univ, Coll Food Sci & Engn, Yangling 712100, Peoples R China; [Sun, Lijun; Liu, Xuebo] Northwest A&F Univ, Coll Food Sci & Engn, Yangling 712100, Shaanxi, Peoples R China	Northwest A&F University - China; Northwest A&F University - China	Sun, LJ; Liu, XB (corresponding author), Northwest A&F Univ, Coll Food Sci & Engn, Yangling 712100, Shaanxi, Peoples R China.	lijunsun@nwafu.edu.cn; xueboliu@nwafu.edu.cn	Ma, ZhiYuan/GWN-1061-2022		Innovative Talent Promotion Program-Technology Innovation Team of Shaanxi [2019TD-006]; Shaanxi Keypoint Research and Development Program [2021NY-125]	Innovative Talent Promotion Program-Technology Innovation Team of Shaanxi; Shaanxi Keypoint Research and Development Program	Innovative Talent Promotion Program-Technology Innovation Team of Shaanxi (2019TD-006) , and Shaanxi Keypoint Research and Development Program (No. 2021NY-125) . The authors thank Jingyan Li (College of Food Science and Engineering, Northwest A & F University, China) for her precious help in the detection of phenolic acids by HPLC system (Shimadzu Corp., Japan) .	Ahmed QU, 2018, ANTIOXIDANTS-BASEL, V7, DOI 10.3390/antiox7100137; Baiano A, 2021, COMPR REV FOOD SCI F, V20, P1829, DOI 10.1111/1541-4337.12693; Bertuzzi T, 2020, FOOD CHEM, V310, DOI 10.1016/j.foodchem.2019.125935; Callemien D, 2010, FOOD REV INT, V26, P1, DOI 10.1080/87559120903157954; Ceccaroni D, 2019, LWT-FOOD SCI TECHNOL, V99, P299, DOI 10.1016/j.lwt.2018.09.060; Chen HJ, 2012, INT J MOL S…	45	1	1	6	26	ELSEVIER	AMSTERDAM	RADARWEG 29, 1043 NX AMSTERDAM, NETHERLANDS		2665-9271		CURR RES FOOD SCI	Curr. Res. Food Sci.	2022	2022	5
J	Olaniran, AO; Maharaj, YR; Pillay, B				Olaniran, Ademola O.; Maharaj, Yushir R.; Pillay, Balakrishna			Effects of fermentation temperature on the composition of beer volatile compounds, organoleptic quality and spent yeast density	ELECTRONIC JOURNAL OF BIOTECHNOLOGY			English	Article						beer volatile compounds; fermentation temperature; organoleptic quality; spent yeast density	SOLID-PHASE MICROEXTRACTION; BREWERS-YEAST; SACCHAROMYCES-CEREVISIAE; BETA-GLUCAN; GAS-CHROMATOGRAPHY; MASS-SPECTROMETRY; OPTIMIZATION; COMBINATION; PRODUCTS; GROWTH	Production of good quality beer is dependent largely on the fermentation temperature and yeast strains employed during the brewing process, among others. In this study, effects of fermentation temperatures and yeast strain type on beer quality and spent yeast density produced after wort fermentation by two commercial yeast strains were investigated. Beer samples were assessed for colour, clarity …	[Olaniran, Ademola O.; Maharaj, Yushir R.; Pillay, Balakrishna] Univ KwaZulu Natal, Fac Sci & Agr, Discipline Microbiol, Sch Biochem Genet & Microbiol, Durban, South Africa	University of Kwazulu Natal	Olaniran, AO (corresponding author), Univ KwaZulu Natal, Fac Sci & Agr, Discipline Microbiol, Sch Biochem Genet & Microbiol, Durban, South Africa.	olanirana@ukzn.ac.za	Olaniran, Ademola Olufolahan/AAU-6836-2021	Olaniran, Ademola/0000-0002-0586-0558	South African Breweries; University of KwaZulu-Natal, Durban, South Africa	South African Breweries; University of KwaZulu-Natal, Durban, South Africa	This study was supported by the South African Breweries and Competitive Research Grant of the University of KwaZulu-Natal, Durban, South Africa.	Bardi E, 1997, PROCESS BIOCHEM, V32, P691, DOI 10.1016/S0032-9592(97)00030-7; Bardi EP, 1996, J AGR FOOD CHEM, V44, P463, DOI 10.1021/jf9501406; Bardi EP, 1996, FOOD BIOTECHNOL, V10, P203, DOI 10.1080/08905439609549914; Bekatorou A, 2002, J AGR FOOD CHEM, V50, P7249, DOI 10.1021/jf020291q; Blieck L, 2007, APPL ENVIRON MICROB, V73, P815, DOI 10.1128/AEM.02109-06; Brown AK, 2003, FOOD BIOPROD PROCE…	34	21	22	4	78	UNIV CATOLICA DE VALPARAISO	VALPARAISO	AV BRASIL 2950, PO BOX 4059, VALPARAISO, CHILE	0717-3458			ELECTRON J BIOTECHN	Electron. J. Biotechnol.	2024-03-15	2011	14	2
J	Buzrul, S; Alpas, H; Bozoglu, F				Buzrul, S; Alpas, H; Bozoglu, F			Effects of high hydrostatic pressure on shelf life of lager beer	EUROPEAN FOOD RESEARCH AND TECHNOLOGY			English	Article						lager beer; high hydrostatic pressure; heat pasteurization; bitterness; protein sensitivity; chill haze	FLAVOR STABILITY; BITTERNESS; STORAGE; IMPACT; YEAST; HAZE	Filtered bright lager beer samples were either treated with high hydrostatic pressure (HHP, 350 MPa for 3 and 5 min at 20 C) or conventional heat pasteurization (60 C for 15 min). A storage period of 56 days showed that HHP and heat pasteurization had similar results in terms of pH and color (p<0.05). However HHP-treated samples had lower bitterness and protein sensitivity and higher chill haze v…	Middle E Tech Univ, Dept Food Engn, TR-06531 Ankara, Turkey	Middle East Technical University	Buzrul, S (corresponding author), Middle E Tech Univ, Dept Food Engn, TR-06531 Ankara, Turkey.	imah@metu.edu.tr	Buzrul, Sencer/R-7487-2018; Buzrul, Sencer/AAE-8487-2022; Buzrul, Sencer/ABC-9666-2021; Alpas, Hami/A-1457-2017	Buzrul, Sencer/0000-0003-2272-3827; Alpas, Hami/0000-0002-7683-8796				[Anonymous], 2001, TECH Q MASTER BREW A; Bamforth CW, 1999, J AM SOC BREW CHEM, V57, P81; BLAINPAIN P, 1997, T I CHEM E, V77, P75; Castellari M, 2000, J FOOD SCI, V65, P974, DOI 10.1111/j.1365-2621.2000.tb09402.x; Dervisi P, 2001, FOOD CHEM, V73, P85, DOI 10.1016/S0308-8146(00)00289-2; Fillaudeau L, 2002, J MEMBRANE SCI, V196, P39, DOI 10.1016/S0376-7388(01)00568-3; Fischer S, 1998, MONATSSCHR BR…	15	24	25	0	20	SPRINGER	NEW YORK	233 SPRING ST, NEW YORK, NY 10013 USA	1438-2377	1438-2385		EUR FOOD RES TECHNOL	Eur. Food Res. Technol.	MAY	2005	220	2024-05-06
J	Franchi, MA; Tribst, AAL; Cristianini, M				Franchi, Mark Alexrandrow; Lima Tribst, Alline Artigiani; Cristianini, Marcelo			Effects of High Pressure Homogenization on Beer Quality Attributes	JOURNAL OF THE INSTITUTE OF BREWING			English	Article						beer; colour; haze; redox potential; ultra-high pressure homogenization	HIGH HYDROSTATIC-PRESSURE; DYNAMIC HIGH-PRESSURE; MANGO NECTAR; ORANGE JUICE; LAGER BEER; INACTIVATION; STABILIZATION	The aim of the present study was to evaluate the use of high pressure homogenization (HPH) as an alternative to thermal pasteurization for beer stabilization and to evaluate the effect of processing on colour, haze and redox potential immediately after the process and during the product shelf-life (100 days). The results obtained showed good colour retention, changes in the redox potential and gr…	[Franchi, Mark Alexrandrow; Lima Tribst, Alline Artigiani; Cristianini, Marcelo] Univ Estadual Campinas, Fac Food Engn, Dept Food Technol, UNICAMP, BR-13083862 Campinas, SP, Brazil	Universidade Estadual de Campinas	Franchi, MA (corresponding author), Univ Estadual Campinas, Fac Food Engn, Dept Food Technol, UNICAMP, POB 6121, BR-13083862 Campinas, SP, Brazil.	franchi.mark@uol.com.br	Tribst, Alline A.L./B-2919-2014; Cristianini, Marcelo/D-1258-2012	Tribst, Alline A.L./0000-0003-1946-9354; Cristianini, Marcelo/0000-0001-7740-0449				Bouaouina H, 2006, INT DAIRY J, V16, P275, DOI 10.1016/j.idairyj.2005.05.004; Buzrul S, 2005, J SCI FOOD AGR, V85, P1672, DOI 10.1002/jsfa.2166; Buzrul S, 2005, EUR FOOD RES TECHNOL, V220, P615, DOI 10.1007/s00217-004-1086-z; Campos FP, 2007, INNOV FOOD SCI EMERG, V8, P226, DOI 10.1016/j.ifset.2006.12.002; Castellari M, 2000, J FOOD SCI, V65, P974, DOI 10.1111/j.1365-2621.2000.tb09402.x; Fantin G…	22	18	18	1	22	INST BREWING	LONDON	33 CLARGES STREET, LONDON W1Y 8EE, ENGLAND	0046-9750			J I BREWING	J. Inst. Brew.		2011	117	2
J	Noddekaer, TV; Andersen, ML				Noddekaer, Tue V.; Andersen, Mogens L.			Effects of Maillard and caramelization products on oxidative reactions in lager beer	JOURNAL OF THE AMERICAN SOCIETY OF BREWING CHEMISTS			English	Article						caramel color; ESR; lager beer; melanoidins; oxidation; stout	FLAVOR STABILITY; ANTIOXIDANT; MELANOIDINS; IMPROVEMENT; SULFITE	The effect of colored caramelization products and Maillard compounds (melanoidins) on the oxidative stability of beer was evaluated by mixing lager beer with either caramel color (class 111) or a dark beer (stout). Addition of caramel color or stout reduced the lag phase for formation of radicals in the lager as measured by spin trapping and electron spin resonance (ESR) spectroscopy. The level o…	Univ Copenhagen, Dept Food Sci, Frederiksberg, Denmark	University of Copenhagen	Andersen, ML (corresponding author), Univ Copenhagen, Dept Food Sci, Frederiksberg, Denmark.	mola@life.ku.dk	Andersen, Mogens L./M-9742-2014	Andersen, Mogens L./0000-0003-4694-486X				Andersen ML, 1998, J AGR FOOD CHEM, V46, P1272, DOI 10.1021/jf9708608; Andersen ML, 2000, J AGR FOOD CHEM, V48, P3106, DOI 10.1021/jf000354+; Bright D, 1999, J AM SOC BREW CHEM, V57, P133; Coghe S, 2004, J AM SOC BREW CHEM, V62, P79; Coghe S, 2003, J AM SOC BREW CHEM, V61, P125; *EUR BREW CONV, 1987, AN EBC, pE131; Forster C, 1999, MONATSSCHR BRAUWISS, V52, P86; Hashimoto N., 1988, TECHN REP KIRI…	28	31	32	1	54	TAYLOR & FRANCIS LTD	ABINGDON	2-4 PARK SQUARE, MILTON PARK, ABINGDON OR14 4RN, OXON, ENGLAND	0361-0470	1943-7854		J AM SOC BREW CHEM	J. Am. Soc. Brew. Chem.		2007	65	1
J	Polshin, E; Rudnitskaya, A; Kirsanov, D; Legin, A; Saison, D; Delvaux, F; Delvaux, FR; Nicolaï, BM; Lammertyn, J				Polshin, Evgeny; Rudnitskaya, Alisa; Kirsanov, Dmitriy; Legin, Andrey; Saison, Daan; Delvaux, Filip; Delvaux, Freddy R.; Nicolai, Bart M.; Lammertyn, Jeroen			Electronic tongue as a screening tool for rapid analysis of beer	TALANTA			English	Article						Electronic tongue; Potentiometric sensors; Beer; Bitterness; Iso-alpha-acids; Partial least square regression	ISO-ALPHA-ACIDS; LIPID-MEMBRANE; BITTERNESS; DESORPTION; COMPONENTS; ADSORPTION	An electronic tongue (ET) comprising 18 potentiometric chemical sensors was applied to the quantitative analysis of beer. Fifty Belgian and Dutch beers of different types were measured using the ET. The same samples were analyzed using conventional analytical techniques with respect to the main physicochemical parameters. Only non-correlated physicochemical parameters were retained for further an…	[Polshin, Evgeny] Katholieke Univ Leuven, Fac Biosci Engn, Div Mechatron Biostat & Sensors, BIOSYST MeBioS, B-3001 Louvain, Belgium; [Rudnitskaya, Alisa] Univ Aveiro, Dept Chem, CESAM, P-3800 Aveiro, Portugal; [Rudnitskaya, Alisa; Kirsanov, Dmitriy; Legin, Andrey] St Petersburg State Univ, Dept Chem, Lab Chem Sensors, St Petersburg, Russia; [Saison, Daan; Delvaux, Filip; Delvaux, Freddy R.] Catho…	KU Leuven; Universidade de Aveiro; Saint Petersburg State University; Universite Catholique Louvain	Polshin, E (corresponding author), Katholieke Univ Leuven, Fac Biosci Engn, Div Mechatron Biostat & Sensors, BIOSYST MeBioS, Willem de Croylaan 42, B-3001 Louvain, Belgium.	Evgeny.Polshin@biw.kuleuven.be	Legin, Andrey/M-8519-2013; Rudnitskaya, Alisa/D-9595-2011; Kirsanov, Dmitry/J-7508-2012; Nicolai, Bart/L-6129-2013	Legin, Andrey/0000-0001-8656-0145; Rudnitskaya, Alisa/0000-0002-7963-3892; Kirsanov, Dmitry/0000-0002-5667-6910; Nicolai, Bart/0000-0001-5267-1920	Erasmus Mundus External Cooperation [BIL/05/47, FWO G.0298.06]	Erasmus Mundus External Cooperation	This research has been supported by the bilateral scientific cooperation BIL/05/47 between Russia and Belgium and the Flanders Fund for Scientific Research (FWO G.0298.06) and a grant from the Erasmus Mundus External Cooperation Window mobility scheme with Russia.	[Anonymous], ASBC METH AN; [Anonymous], 1998, AN EBC METH AN; BISHOP LR, 1974, J I BREWING, V80, P68, DOI 10.1002/j.2050-0416.1974.tb03585.x; BUCKEE GK, 1990, J I BREWING, V96, P143, DOI 10.1002/j.2050-0416.1990.tb01026.x; Christensen J, 2005, J I BREWING, V111, P3, DOI 10.1002/j.2050-0416.2005.tb00642.x; Ciosek P, 2006, TALANTA, V69, P1156, DOI 10.1016/j.talanta.2005.12.029; Cortacero-Ramírez S,…	26	56	61	2	45	ELSEVIER SCIENCE BV	AMSTERDAM	PO BOX 211, 1000 AE AMSTERDAM, NETHERLANDS	0039-9140			TALANTA	Talanta	2024-04-15	2010	81	2024-01-02
J	Naydenova, V; Badova, M; Vassilev, S; Iliev, V; Kaneva, M; Kostov, G				Naydenova, Vessela; Badova, Mariyana; Vassilev, Stoyan; Iliev, Vasil; Kaneva, Maria; Kostov, Georgi			Encapsulation of brewing yeast in alginate/chitosan matrix: lab-scale optimization of lager beer fermentation	BIOTECHNOLOGY & BIOTECHNOLOGICAL EQUIPMENT			English	Article						encapsulation; lager beer fermentation; optimization; productivity	IMMOBILIZED YEAST; SYSTEMS; CELLS	Two mathematical models were developed for studying the effect of main fermentation temperature (T-MF), immobilized cell mass (M-IC) and original wort extract (OE) on beer fermentation with alginate-chitosan microcapsules with a liquid core. During the experiments, the investigated parameters were varied in order to find the optimal conditions for beer fermentation with immobilized cells. The bas…	[Naydenova, Vessela; Badova, Mariyana; Vassilev, Stoyan; Iliev, Vasil; Kaneva, Maria; Kostov, Georgi] Univ Food Technol, Dept Wine & Brewing Technol, Plovdiv, Bulgaria	University of Food Technology - Bulgaria	Kostov, G (corresponding author), Univ Food Technol, Dept Wine & Brewing Technol, Plovdiv, Bulgaria.	george_kostov2@abv.bg	Kostov, Georgi/AAC-5457-2020; Shopska, Vesela/R-3176-2019	Kostov, Georgi/0000-0003-4661-0421; Shopska, Vesela/0000-0002-4492-5094				Adeyemo J., 2011, Sci Res Essays, V6, P1464, DOI [10.5897/SRE11.106, DOI 10.5897/SRE11.106]; Andres-Toro B, 2010, THESIS U COMPLUTENSE; Brányik T, 2005, BIOTECHNOL PROGR, V21, P653, DOI 10.1021/bp050012u; Hinov H, 1987, BIOAUTOMATICS, V4, P37; Kopsahelis N, 2007, FOOD CHEM, V104, P480, DOI 10.1016/j.foodchem.2006.11.058; Liu GH, 2010, EXPERT SYST APPL, V37, P2708, DOI 10.1016/j.eswa.2009.08.008; …	20	9	9	1	33	TAYLOR & FRANCIS LTD	ABINGDON	4 PARK SQUARE, MILTON PARK, ABINGDON OX14 4RN, OXON, ENGLAND	1310-2818	1314-3530		BIOTECHNOL BIOTEC EQ	Biotechnol. Biotechnol. Equip.		2014	28	2
J	Lorencová, E; Salek, RN; Cernosková, I; Bunka, F				Lorencova, Eva; Salek, Richardos Nikolaos; Cernoskova, Iveta; Bunka, Frantisek			Evaluation of force-carbonated Czech-type lager beer quality during storage in relation to the applied type of packaging	FOOD CONTROL			English	Article						Czech-type lager beer; Storage time; Packaging type; Quality	SENSORY PROPERTIES; HAZE FORMATION; FLAVOR; PALE; SPECTROSCOPY; POLYPHENOLS; INSTABILITY; BITTERNESS; CHEMISTRY; EVOLUTION	The scope of the study was the evaluation of selected physicochemical parameters and organoleptic properties of Czech-type lager beer [11.00% (w/w) original wort extract; 4.60% (v/v) ethyl alcohol content] during a 12-month storage period (25 +/- 2 degrees C), in relation to the applied type of packaging [glass bottle, aluminum can, polyethylene terephthalate (PET) bottle and stainless steel beer…	[Lorencova, Eva; Salek, Richardos Nikolaos; Cernoskova, Iveta; Bunka, Frantisek] Tomas Bata Univ Zlin, Fac Technol, Dept Food Technol, TG Masaryka 5555, Zlin 76001, Czech Republic	Tomas Bata University Zlin	Salek, RN (corresponding author), Tomas Bata Univ Zlin, Fac Technol, Dept Food Technol, TG Masaryka 5555, Zlin 76001, Czech Republic.	rsalek@utb.cz	Salek, Richardos Nikolaos/Y-2708-2018	Salek, Richardos Nikolaos/0000-0001-5129-5329; Bunka, Frantisek/0000-0002-1960-8505; Lorencova, Eva/0000-0001-9203-0335				Alcázar A, 2012, FOOD CONTROL, V23, P258, DOI 10.1016/j.foodcont.2011.07.029; Andrés-Iglesias C, 2016, LWT-FOOD SCI TECHNOL, V66, P390, DOI 10.1016/j.lwt.2015.10.066; Andrés-Iglesias C, 2014, FOOD CHEM, V157, P205, DOI 10.1016/j.foodchem.2014.01.123; [Anonymous], COMP HAZES FRESHLY B; [Anonymous], PLASTICHESKIE MASSY; [Anonymous], EPJ WEB C 12 INT C E; [Anonymous], 1993, ISO 8586 1; [Anonymous], …	53	11	12	0	66	ELSEVIER SCI LTD	OXFORD	THE BOULEVARD, LANGFORD LANE, KIDLINGTON, OXFORD OX5 1GB, OXON, ENGLAND	0956-7135	1873-7129		FOOD CONTROL	Food Control	DEC	2019	106
J	Muñoz, SAS				Munoz, Sheyling A. Segobia			Evaluation of the addition of rye (Secale cereale) in the formulation of belgian pale ale craft beer	ENFOQUE UTE			Spanish	Article						Rye; malt; yeast; mash; fermentation		This research has focused on the use of malted and unmalted rye to brew a Belgian Pale Ale style craft beer. The objective is to innovate and explore the attributes provided by this cereal, in addition to evaluating the physicochemical (color, pH, acidity, alcohol content and turbidity), microbiological (molds and yeasts) and sensory (flavor, odor, color and texture) parameters. An experimental d…	[Munoz, Sheyling A. Segobia] Univ Laica Eloy Alfaro Manabi, Manta, Ecuador	Universidad Laica Eloy Alfaro De Manabi	Muñoz, SAS (corresponding author), Univ Laica Eloy Alfaro Manabi, Manta, Ecuador.	sheysegob@gmail.com						[Anonymous], 2013, 2262 NTE INEN; [Anonymous], 2016, 340 NTE INEN; [Anonymous], 2002, 2323 NTE INEN; [Anonymous], 1994, 339 NTE INEN; [Anonymous], 2002, 2235 NTE INEN; Arendt EK, 2013, CEREAL GRAINS FOOD B, P220, DOI DOI 10.1533/9780857098924.220; Barrachina A, 2013, MANUAL DEGUSTACION E; Bogdan P, 2017, TRENDS FOOD SCI TECH, V65, P1, DOI 10.1016/j.tifs.2017.05.001; Buiatti S, 2009, BEER IN HEALT…	31	2	2	1	11	UNIV TECNOLOGICA EQUINOCCIAL	QUITO	CAMPUS MATRIZ QUITO, BOURGEOIS N34-102 & RUMIPAMBA, QUITO, 00000, ECUADOR	1390-9363	1390-6542		ENFOQUE UTE	Enfoque UTE	JUL	2022	13	3
J	Lukinac, J; Komlenic, DK; Mastanjevic, K; Nakov, G; Mastanjevic, K; Krstanovic, V; Jukic, M				Lukinac, Jasmina; Komlenic, Daliborka Koceva; Mastanjevic, Kristina; Nakov, Gjore; Mastanjevic, Kresimir; Krstanovic, Vinko; Jukic, Marko			Evaluation of visual characteristics of beer using the computer vision method	UKRAINIAN FOOD JOURNAL			English	Article						Beer; Colour; Foam; Computer vision; Modelling	FOAM	Introduction. The aim of this study was to monitor the colour and stability of foam of different types of beer (light and dark beer) using a non-destructive method - computer vision and digital image analysis. Materials and methods. Beer colour and beer foam stability of different beer types (declared as dark and light beer type) were measured using computer vision method. Beer foam stability, ex…	[Lukinac, Jasmina; Komlenic, Daliborka Koceva; Mastanjevic, Kristina; Mastanjevic, Kresimir; Krstanovic, Vinko; Jukic, Marko] JJ Strossmayer Univ Osijek, Osijek, Croatia; [Nakov, Gjore] Univ Ruse Angel Kanchev, Branch Razgrad, Ruse, Bulgaria	University of JJ Strossmayer Osijek; University of Ruse	Jukic, M (corresponding author), JJ Strossmayer Univ Osijek, Osijek, Croatia.	mjukic@ptfos.hr	Nakov, Gjore/P-6456-2016; Lukinac, Jasmina/AAE-3377-2019; Jukic, Marko/Q-5635-2018; Mastanjevi?, Krešimir/N-9613-2019	Nakov, Gjore/0000-0002-3780-8412; Lukinac, Jasmina/0000-0002-0998-0258; Jukic, Marko/0000-0001-8790-5256; Mastanjevi?, Krešimir/0000-0002-2110-6141	CEEPUS Network "Adriatic-Pannonian-Black Sea Food Connect" [CIII-HR-1404-02-2021]	CEEPUS Network "Adriatic-Pannonian-Black Sea Food Connect"	The collaboration and networking of the authors of this paper was facilitated by the CEEPUS Network CIII-HR-1404-02-2021"Adriatic-Pannonian-Black Sea Food Connect".	American Society of Brewing Chemists, 1976, METHODS ANAL; [Anonymous], 2016, BEER IS MADE INDUSTR; [Anonymous], 1982, Malting and Brewing science, DOI DOI 10.1007/978-1-4615-1799-3_11; [Anonymous], 1957, J I BREWING, DOI [DOI 10.1002/J.2050-0416.1957.TB06291.X, 10.1002/j.2050-0416.1957.tb06291.x/abstract, DOI 10.1002/J.2050-0416.1957.TB06291.X/ABSTRACT]; [Anonymous], 1937, J I BREWING, DOI 10.100…	29	2	2	4	28	NATL UNIV FOOD TECHNOLOGIES	KYIV	VUL VOLODYMYRSKA 68, KYIV, 01601, UKRAINE	2304-974X	2313-5891		UKR FOOD J	Ukr. Food J.		2020	9	4
J	Sebestyén, A; Kiss, Z; Vecseri-Hegyes, B; Kun-Farkas, G; Hoschke, A				Sebestyen, A.; Kiss, Zs.; Vecseri-Hegyes, B.; Kun-Farkas, G.; Hoschke, A.			EXPERIENCES WITH LABORATORY AND PILOT PLANT PREPARATION OF MILLET AND BUCKWHEAT BEER	ACTA ALIMENTARIA			English	Article						gluten-free beer; malting; mashing; fermentation; coliac; buckwheat; millet; enzyme inhibition; pilot brewing scale	MALT QUALITY	Currently gluten-free beer is not produced in Hungary for coeliacs. The goal of our research was to develop brewery products made of domestically grown millet (Alfoldi 1) and buckwheat (Oberon) that are similar to traditional beer of barley malt regarding taste, aroma, consistency, colour, foam stability and alcohol content. On a micromalting equipment malts were made of buckwheat and millet. Bee…	[Sebestyen, A.; Kiss, Zs.; Vecseri-Hegyes, B.; Kun-Farkas, G.; Hoschke, A.] Corvinus Univ Budapest, Fac Food Sci, Dept Brewing & Distilling, H-1118 Budapest, Hungary	Corvinus University Budapest	Kiss, Z (corresponding author), Corvinus Univ Budapest, Fac Food Sci, Dept Brewing & Distilling, Menesi Ut 45, H-1118 Budapest, Hungary.	zsuzsanna.kiss@uni-corvinus.hu	Kun-Farkas, Gabriella/HNI-3585-2023					Aubrecht E, 2001, ACTA ALIMENT HUNG, V30, P71, DOI 10.1556/AAlim.30.2001.1.8; Aubrecht E., 1994, ELELMEZESI IPAR, V11, P332; Bamforth C.W., 2003, MASTER BREWERS ASS A, V40, P89; Chethan S, 2008, FOOD CHEM, V111, P187, DOI 10.1016/j.foodchem.2008.03.063; EBC, 2006, EXTR MALT C MASH 4 5; Eneje LO, 2001, PROCESS BIOCHEM, V36, P723, DOI 10.1016/S0032-9592(00)00268-5; Hübner F, 2010, J I BREWING, V116…	16	7	7	0	69	AKADEMIAI KIADO RT	BUDAPEST	PRIELLE K U 19, PO BOX 245,, H-1117 BUDAPEST, HUNGARY	0139-3006	1588-2535		ACTA ALIMENT HUNG	Acta Aliment.	NOV	2013	42
J	Ceppi, ELM; Brenna, OV				Ceppi, Elena L. M.; Brenna, Oreste V.			Experimental Studies To Obtain Rice Malt	JOURNAL OF AGRICULTURAL AND FOOD CHEMISTRY			English	Article						Rice; germination; malt; beer; gluten-free; celiac disease		The production of a rice malt that could be used as an ingredient in gluten-free foodstuffs, especially for brewing purposes, was studied. Different rice varieties were characterized through morphological description and chemical physical analyses. Each rice variety was germinated in the laboratory in jute bags for different periods. To produce a rice malt with a good diastatic power, steeping an…	[Ceppi, Elena L. M.; Brenna, Oreste V.] Univ Milan, Dept Food Sci & Microbiol, I-20133 Milan, Italy	University of Milan	Brenna, OV (corresponding author), Univ Milan, Dept Food Sci & Microbiol, Via Celoria 2, I-20133 Milan, Italy.	Oreste.Brenna@unimi.it	Brenna, Oreste V/A-6417-2008					[Anonymous], 1998, EUR BREW CONV AN EBC; Bonamico M, 2004, J PEDIATR-US, V144, P632, DOI 10.1016/j.jpeds.2004.01.035; Briggs D.E., 1998, Malts and malting; Briggs D.E., 2004, Brewing Science and Practice, P11; Davies N, 2006, WOODHEAD PUBL FOOD S, P68, DOI 10.1533/9781845691738.68; Juliano B. O., 1985, RICE CHEM TECHNOLOGY; KUNZE W, 2004, TECHNOLOGY BREWING M, P487; *MEBAK, 1997, METH MITT BRAUT …	13	14	14	1	19	AMER CHEMICAL SOC	WASHINGTON	1155 16TH ST, NW, WASHINGTON, DC 20036 USA	0021-8561	1520-5118		J AGR FOOD CHEM	J. Agric. Food Chem.	2024-07-14	2010	58	13
J	Chenot, C; Simon, M; Dusart, A; Collin, S				Chenot, Cecile; Simon, Margaux; Dusart, Alexandre; Collin, Sonia			Exploring Hop Varieties with Discriminating Flavan-3-ol Profiles Likely to Improve Color and Colloidal Stability of Beers	BEVERAGES			English	Article						dual-purpose hops; polyphenols; flavan-3-ols; haze; color; epicatechin	PERFORMANCE LIQUID-CHROMATOGRAPHY; HUMULUS-LUPULUS; QUANTITATIVE-ANALYSIS; BIOLOGICAL-ACTIVITIES; FUNCTIONAL-PROPERTIES; PHENOLIC-COMPOUNDS; POLYPHENOLS; PROANTHOCYANIDINS; IDENTIFICATION; HAZE	While the Saaz aromatic variety remains classified as a total-flavanoid-rich cultivar, no inverse correlation was found between total flavanoids and the alpha-acid content when the dual-purpose varieties Citra, CTZ, Amarillo, Eureka!, Mandarina Bavaria, Mosaic, Polaris, and Sabro were considered. The levels of hop flavan-3-ol monomers, dimers, and trimers (quantitated by HPLC-MS/MS) appeared stro…	[Chenot, Cecile; Simon, Margaux; Dusart, Alexandre; Collin, Sonia] Catholic Univ Louvain, Louvain Inst Biomol Sci & Technol LIBST, Fac Bioingenieurs, Unite Brasserie & Ind Alimentaires, 2 Box L7 05-07, B-1348 Louvain La Neuve, Belgium	Universite Catholique Louvain	Collin, S (corresponding author), Catholic Univ Louvain, Louvain Inst Biomol Sci & Technol LIBST, Fac Bioingenieurs, Unite Brasserie & Ind Alimentaires, 2 Box L7 05-07, B-1348 Louvain La Neuve, Belgium.	cecile.chenot@uclouvain.be; margaux.simon@uclouvain.be; alexandre.dusart@uclouvain.be; sonia.collin@uclouvain.be		Dusart, Alexandre/0000-0003-4944-5193; Collin, Sonia/0000-0002-1929-098X; Chenot, Cecile/0000-0003-4071-2523	Not applicable.	Not applicable.	Not applicable.	Almaguer C, 2014, J I BREWING, V120, P289, DOI 10.1002/jib.160; Aron PM, 2008, MOL NUTR FOOD RES, V52, P79, DOI 10.1002/mnfr.200700137; Aron PM, 2017, J AM SOC BREW CHEM, V75, P276, DOI 10.1094/ASBCJ-2017-3149-01; Aron PM, 2010, J I BREWING, V116, P369, DOI 10.1002/j.2050-0416.2010.tb00788.x; ASANO K, 1984, AGR BIOL CHEM TOKYO, V48, P1139, DOI 10.1080/00021369.1984.10866300; Awika JM, 2003, J AGR…	56	0	0	2	2	MDPI	BASEL	ST ALBAN-ANLAGE 66, CH-4052 BASEL, SWITZERLAND	2306-5710			BEVERAGES	Beverages	SEP	2023	9	3
J	Muggah, EM; McSweeney, MB				Muggah, Elizabeth M.; McSweeney, Matthew B.			Females' attitude and preference for beer: a conjoint analysis study	INTERNATIONAL JOURNAL OF FOOD SCIENCE AND TECHNOLOGY			English	Article						Alcoholic beverages; beer and the brewing process; consumer attitudes	CONSUMER; DETERMINANTS; CONSUMPTION; INFORMATION; PERCEPTION; QUALITY; CHOICE; FLAVOR; IMPACT; BLIND	In order to sustain the fast-expanding beer industry, companies need to attract new female consumers. The main objective of this study was to identify the extrinsic and intrinsic attributes that drive female consumers' purchase of beer. A literature review and focus group (n=6) were conducted, and six attributes were identified as purchase drivers of beer. These attributes included flavour, appea…	[Muggah, Elizabeth M.; McSweeney, Matthew B.] Acadia Univ, Sch Nutr & Dietet, 15 Univ Ave, Wolfville, NS B4P 2R6, Canada	Acadia University	McSweeney, MB (corresponding author), Acadia Univ, Sch Nutr & Dietet, 15 Univ Ave, Wolfville, NS B4P 2R6, Canada.	matthew.mcsweeney@acadiau.ca			Centre for the Sensory Research of Food and the University Research Fund from Acadia University [25.55]	Centre for the Sensory Research of Food and the University Research Fund from Acadia University	This research was funded in part by the Centre for the Sensory Research of Food and the University Research Fund 25.55 from Acadia University.	Almli VL, 2011, FOOD QUAL PREFER, V22, P129, DOI 10.1016/j.foodqual.2010.08.008; Aquilani B, 2015, FOOD QUAL PREFER, V41, P214, DOI 10.1016/j.foodqual.2014.12.005; Barletta M., 2011, MARKETING WOMEN INCR; Caporale G, 2004, FOOD QUAL PREFER, V15, P271, DOI 10.1016/S0950-3293(03)00067-3; Cerjak M, 2010, BRIT FOOD J, V112, P561, DOI 10.1108/00070701011052664; Delwiche J, 2004, FOOD QUAL PREFER, V15,…	29	23	26	3	34	WILEY	HOBOKEN	111 RIVER ST, HOBOKEN 07030-5774, NJ USA	0950-5423	1365-2621		INT J FOOD SCI TECH	Int. J. Food Sci. Technol.	MAR	2017	52	3
J	Vandecan, SMG; Daems, N; Schouppe, N; Saison, D; Delvaux, FR				Vandecan, Sem M. G.; Daems, Niels; Schouppe, Nina; Saison, Daan; Delvaux, Freddy R.			Formation of Flavor, Color, and Reducing Power During the Production Process of Dark Specialty Malts	JOURNAL OF THE AMERICAN SOCIETY OF BREWING CHEMISTS			English	Article						Color; Flavor; Maillard reaction; Nonenzymatic browning; Reducing power; Specialty malts	MAILLARD REACTION-PRODUCTS; GAS-CHROMATOGRAPHY; CRYSTAL MALT; WORT; IDENTIFICATION; ANTIOXIDANT; BEER	Important features of dark specialty malt, such as color, flavor, and reducing power, are mainly formed due to nonenzymatic browning reactions during the kilning and roasting process. In this study, the influence of the duration and temperature of the roasting process on the formation of these malt characteristics was monitored. The results indicated that the development of caramel-like flavor co…	[Vandecan, Sem M. G.; Daems, Niels; Schouppe, Nina; Saison, Daan; Delvaux, Freddy R.] Katholieke Univ Leuven, Fac Biosci Engn, Ctr Malting & Brewing Sci, Heverlee, Belgium	KU Leuven	Vandecan, SMG (corresponding author), Katholieke Univ Leuven, Fac Biosci Engn, Ctr Malting & Brewing Sci, Heverlee, Belgium.	sem.vandecan@gmail.com			Institute for the promotion of Innovation by Science and Technology in Flanders (IWT Flanders)	Institute for the promotion of Innovation by Science and Technology in Flanders (IWT Flanders)(Institute for the Promotion of Innovation by Science and Technology in Flanders (IWT))	S. M. G. Vandecan thanks the Institute for the promotion of Innovation by Science and Technology in Flanders (IWT Flanders) for granting a Ph.D. fellowship. We thank J. Lemaire and L. Happaerts for excellent technical support and R. Vandecan for critically reviewing this paper.	AMES JM, 2000, P JD CHAIR 9 LEUV BE; Belitz H.D., 2004, FOOD CHEM, V3rd; Bemment D. W., 1985, Brewer, V71, P457; Blenkinsop P., 1991, Technical Quarterly, Master Brewers' Association of the Americas, V28, P145; BOIVIN P, 1995, P C EUR BREW CONV, V25, P159; BUGGEY LA, 2000, P JD CHAIR 9 LEUV BE; Chandra S., 1999, P C EUR BREW CONV, V27, P501; Chapon L., 1971, Proceedings. European Brewing Conventi…	37	31	36	4	63	AMER SOC BREWING CHEMISTS INC	ST PAUL	3340 PILOT KNOB RD, ST PAUL, MN 55121-2097 USA	0361-0470			J AM SOC BREW CHEM	J. Am. Soc. Brew. Chem.		2011	69	3
J	Prado, R; Gastl, M; Becker, T				Prado, Raphael; Gastl, Martina; Becker, Thomas			Formation response of kilned specialty malt odorant markers to controlled malting process parameters	FOOD CHEMISTRY			English	Article; Early Access						Specialty malt; Aroma; Flavour; Maillard precursors; Malt modification; Design of experiments	FLAVOR; IDENTIFICATION; EXTRACTION; BARLEY	Kilned specialty malts provide relevant colour and flavour characteristics to beer and other beverages. Alongside the thermal load, the availability of Maillard precursors directly affect the malt aroma formation. To investigate the influence of process parameters on the flavour characteristics of kilned specialty malts, a full factorial design of experiments was applied varying malt modification…	[Prado, Raphael; Gastl, Martina; Becker, Thomas] Tech Univ Munich, Chair Brewing & Beverage Technol, Weihenstephaner Steig 20, D-85354 Freising Weihenstephan, Germany	Technical University of Munich	Gastl, M (corresponding author), Tech Univ Munich, Chair Brewing & Beverage Technol, Weihenstephaner Steig 20, D-85354 Freising Weihenstephan, Germany.	martina.gastl@tum.de						Back W., 2019, BREWING TECHNIQUES P; Bezman Y, 2005, J AGR FOOD CHEM, V53, P9199, DOI 10.1021/jf051330b; Coghe S., 2004, Monatsschrift fuer Brauwissenschaft, V57, P25; Coghe S, 2006, J I BREWING, V112, P148, DOI 10.1002/j.2050-0416.2006.tb00244.x; Cremer DR, 2000, FOOD CHEM, V71, P37, DOI 10.1016/S0308-8146(00)00122-9; DEKI M, 1974, CHEM PHARM BULL, V22, P1754; Dong L, 2013, FOOD RES INT, V51, P7…	27	0	0	8	11	ELSEVIER SCI LTD	London	125 London Wall, London, ENGLAND	0308-8146	1873-7072		FOOD CHEM	Food Chem.	2023 MAY 23	2023	424
J	Coghe, S; Adriaenssens, B; Delvaux, FR				Coghe, S; Adriaenssens, B; Delvaux, FR			Fractionation of colored Maillard reaction products from dark specialty malts	JOURNAL OF THE AMERICAN SOCIETY OF BREWING CHEMISTS			English	Article						capillary zone electrophoresis; ethanol precipitation; gel permeation chromatography; melanoidins; molecular weight; ultrafiltration	CHEMICAL-CHARACTERIZATION; MOLECULAR-WEIGHT; ANTIOXIDANT ACTIVITY; PENTOSES	Maillard reaction products that are responsible for the color of dark specialty malts are poorly characterized. To study these compounds, Congress wort was brewed with different dark malts and evaluated with several fractionation techniques. Capillary zone electrophoresis showed that colored Maillard compounds were mainly negatively charged over a broad pH range, including wort and beer pH. Moreo…	Katholieke Univ Leuven, Ctr Malting & Brewing Sci, B-3001 Louvain, Belgium; Katholieke Univ Leuven, Lab Pharmaceut Chem & Drug Anal, B-3000 Louvain, Belgium	KU Leuven; KU Leuven	Coghe, S (corresponding author), Katholieke Univ Leuven, Ctr Malting & Brewing Sci, Kasteelpk Arenberg 22, B-3001 Louvain, Belgium.	Stefan.Coghe@agr.kuleuven.ac.be						Ames J. M., 1989, In 'Trends in food science', by Lien, W. S. et al. Conference. Singapore. 28 Sept.-2 Oct. 1987. Singapore 0409, Singapore; Singapore Institute of Food Science & Technology. ISBN 981-00-0949-6 [see FSTA (1990) 22 6A3]., P8; AMES JM, 2001, MELANOIDINS FOOD HLT; Bemment D. W., 1985, Brewer, V71, P457; Borrelli RC, 2002, J AGR FOOD CHEM, V50, P6527, DOI 10.1021/jf025686o; Cämmerer B…	32	39	48	0	36	TAYLOR & FRANCIS LTD	ABINGDON	2-4 PARK SQUARE, MILTON PARK, ABINGDON OR14 4RN, OXON, ENGLAND	0361-0470	1943-7854		J AM SOC BREW CHEM	J. Am. Soc. Brew. Chem.		2004	62	2
J	Hellwig, M; Witte, S; Henle, T				Hellwig, Michael; Witte, Sophia; Henle, Thomas			Free and Protein-Bound Maillard Reaction Products in Beer: Method Development and a Survey of Different Beer Types	JOURNAL OF AGRICULTURAL AND FOOD CHEMISTRY			English	Article						Maillard reaction; glycation; beer; HPLC-MS/MS; Amadori product; maltulosyllysine	AMADORI-COMPOUNDS; AMINO-ACIDS; FOODS; METHYLGLYOXAL; MALT; QUANTITATION; FERMENTATION; DEGRADATION; INHIBITION; TRANSPORT	The Maillard reaction is important for beer color and flavor, but little is known about the occurrence of individual glycated amino acids in beer. Therefore, seven Maillard reaction products (MRPs), namely, fructosyllysine, maltulosyllysine, pyrraline, formyline, maltosine, MG-H1, and argpyrimidine; were synthesized and quantitated in different types of beer (Pilsner, dark, bock, wheat, and nonal…	[Hellwig, Michael; Witte, Sophia; Henle, Thomas] Tech Univ Dresden, Inst Food Chem, D-01062 Dresden, Germany	Technische Universitat Dresden	Henle, T (corresponding author), Tech Univ Dresden, Inst Food Chem, D-01062 Dresden, Germany.	Thomas.Henle@chemie.tu-dresden.de		Hellwig, Michael/0000-0001-8528-6893	Deutscher Akademischer Austauschdienst (DAAD)	Deutscher Akademischer Austauschdienst (DAAD)(Deutscher Akademischer Austausch Dienst (DAAD))	M.H. thanks the Deutscher Akademischer Austauschdienst (DAAD) for financial support through a travel grant.	Abernathy DG, 2009, J I BREWING, V115, P122, DOI 10.1002/j.2050-0416.2009.tb00356.x; [Anonymous], 2000, ANAL EBC; Bravo A, 2008, J AGR FOOD CHEM, V56, P4134, DOI 10.1021/jf703696p; Carvalho DO, 2016, EUR FOOD RES TECHNOL, V242, P1545, DOI 10.1007/s00217-016-2655-7; DALE CJ, 1989, J I BREWING, V95, P89, DOI 10.1002/j.2050-0416.1989.tb04614.x; Damm E., 1964, J I BREWING, V70, P38, DOI [10.1002/j.20…	54	56	58	7	132	AMER CHEMICAL SOC	WASHINGTON	1155 16TH ST, NW, WASHINGTON, DC 20036 USA	0021-8561	1520-5118		J AGR FOOD CHEM	J. Agric. Food Chem.	2024-09-28	2016	64	38
J	dos Santos, JP; Acunha, TD; Prestes, DN; Rombaldi, CV; El Halal, SLM; Vanier, NL				dos Santos, Jaqueline Pozzada; Acunha, Tanize dos Santos; Prestes, Dejalmo Nolasco; Rombaldi, Cesar Valmor; El Halal, Shanise Lisie Mello; Vanier, Nathan Levien			From brown, red, and black rice to beer: Changes in phenolics, ?-aminobutyric acid, and physicochemical attributes	CEREAL CHEMISTRY			English	Article; Early Access						black rice beer; brewing; cyanidin-3-O-glucoside; GABA; rice malt	ANTIOXIDANT ACTIVITY; BOUND PHENOLICS; MALT BEER; GABA; QUALITY; BARLEY; WHITE	Background and objectives Many breweries have attempted to widen their offers by developing innovative products that meets consumer demands. Brown-, red-, and black-pericarp rice were malted and used for brewing. The color, the physicochemical properties, the gamma-aminobutyric acid (GABA), the phenolics profile, and the free radical scavenging capacity of raw rice, rice malt, and obtained beers …	[dos Santos, Jaqueline Pozzada; Acunha, Tanize dos Santos; Prestes, Dejalmo Nolasco; Rombaldi, Cesar Valmor; El Halal, Shanise Lisie Mello; Vanier, Nathan Levien] Univ Fed Pelotas, Dept Agroind Sci & Technol, BR-96010900 Pelotas, RS, Brazil	Universidade Federal de Pelotas	El Halal, SLM (corresponding author), Univ Fed Pelotas, Dept Agroind Sci & Technol, BR-96010900 Pelotas, RS, Brazil.	shanisemell@hotmail.com	Vanier, Nathan/ABF-9300-2020	Vanier, Nathan/0000-0001-6592-3023	CoordenacAo de Aperfeicoamento de Pessoal de Nivel Superior - Brasil (CAPES) [001]	CoordenacAo de Aperfeicoamento de Pessoal de Nivel Superior - Brasil (CAPES)(Coordenacao de Aperfeicoamento de Pessoal de Nivel Superior (CAPES))	We would like to thank MPB Agroindustria and MPB Fine & Whole Grains for supplying the rice cultivars used in this study. This study was financed in part by the CoordenacAo de Aperfeicoamento de Pessoal de Nivel Superior - Brasil (CAPES)-Finance Code 001. We also would like to thank Conselho Nacional de Desenvolvimento Cientifico e Tecnologico (CNPq), CoordenacAo de Aperfeicoamento de Pessoal de …	Abdel-Aal ESM, 2006, J AGR FOOD CHEM, V54, P4696, DOI 10.1021/jf0606609; Adetuyi F. O., 2014, Nigerian Food Journal, V32, P128, DOI 10.1016/S0189-7241(15)30128-4; Alves GH, 2016, FOOD CHEM, V208, P116, DOI 10.1016/j.foodchem.2016.03.107; Aquilani B, 2015, FOOD QUAL PREFER, V41, P214, DOI 10.1016/j.foodqual.2014.12.005; Baranzelli J, 2018, LWT-FOOD SCI TECHNOL, V90, P483, DOI 10.1016/j.lwt.2017.12…	37	10	10	3	23	WILEY	HOBOKEN	111 RIVER ST, HOBOKEN 07030-5774, NJ USA	0009-0352	1943-3638		CEREAL CHEM	Cereal Chem.	2020 NOV	2020	97	6
J	Valentoni, A; Melis, R; Sanna, M; Porcu, MC; Rodolfi, M; Braca, A; Bianco, A; Zara, G; Budroni, M; Anedda, R; Piras, D; Pretti, L				Valentoni, Antonio; Melis, Riccardo; Sanna, Manuela; Porcu, Maria Cristina; Rodolfi, Margherita; Braca, Angela; Bianco, Angela; Zara, Giacomo; Budroni, Marilena; Anedda, Roberto; Piras, Daniela; Pretti, Luca			Fruit Beer with the <i>Bisucciu</i> Sardinian Apricot Cultivar (<i>Prunus armeniaca</i> L.): A Technological and Analytical Approach	FERMENTATION-BASEL			English	Article						biodiversity; apricot; beer technology; beer fermentation	FLAVOR-ACTIVE ESTERS; SACCHAROMYCES-CEREVISIAE; YEASTS; SOURDOUGH; DURUM; MALT	The aim of this work was to test native microbial strains and fruits for brewing, with a multidisciplinary approach for a sustainable production linked to the territory. Pediococcus acidilactici B5 and Hanseniaspora uvarum L2 strains were isolated from apricot Bisucciu fruits, a Sardinian local variety (Prunus armeniaca L.), and P. acidilactici B5 was used to ferment a sterile apricot Bisucciu pu…	[Valentoni, Antonio; Melis, Riccardo; Sanna, Manuela; Braca, Angela; Anedda, Roberto; Piras, Daniela; Pretti, Luca] Porto Conte Ric Srl, I-07041 Alghero, Italy; [Porcu, Maria Cristina] Natl Res Council CNR, Inst Biomol Chem, I-07100 Sassari, Italy; [Rodolfi, Margherita] Univ Parma, Dept Food & Drug, I-43124 Parma, Italy; [Bianco, Angela; Zara, Giacomo; Budroni, Marilena] Univ Sassari, Dept Agr Sc…	Porto Conte Ricerche; University of Parma; University of Sassari	Pretti, L (corresponding author), Porto Conte Ric Srl, I-07041 Alghero, Italy.	pretti@portocontericerche.it	budroni, marilena MB/F-8293-2016; PORCU, MARIA CRISTINA GIUSEPPINA/B-8490-2018	Bianco, Angela/0000-0003-0150-924X; RODOLFI, Margherita/0000-0002-3791-4952; VALENTONI, Antonio/0000-0003-0157-5458; ZARA, Giacomo/0000-0001-5302-7424; Melis, Riccardo/0000-0003-4854-9011; PORCU, MARIA CRISTINA GIUSEPPINA/0000-0002-3047-9521; Sanna, Manuela/0000-0002-5641-4080				Alfeo V, 2018, J CEREAL SCI, V83, P101, DOI 10.1016/j.jcs.2018.08.001; Andrés-Iglesias C, 2015, J SCI FOOD AGR, V95, P1571, DOI 10.1002/jsfa.6905; Aquilani B, 2015, FOOD QUAL PREFER, V41, P214, DOI 10.1016/j.foodqual.2014.12.005; Basso RF, 2016, FOOD RES INT, V86, P112, DOI 10.1016/j.foodres.2016.06.002; Benedetti P., 2016, Scientia Agriculturae Bohemica, V47, P82, DOI 10.1515/sab-2016-0012; Bhar…	43	1	1	7	12	MDPI	BASEL	ST ALBAN-ANLAGE 66, CH-4052 BASEL, SWITZERLAND		2311-5637		FERMENTATION-BASEL	FERMENTATION	MAR	2023	9	3
J	Taylor, JP; Jacob, F; Arendt, EK				Taylor, Joshua P.; Jacob, Fritz; Arendt, Elke K.			Fundamental Study on the Impact of Transglutaminase on Hordein Levels in Beer	JOURNAL OF THE AMERICAN SOCIETY OF BREWING CHEMISTS			English	Article						Beer; Celiac disease; Gluten-free; Transglutaminase	GLUTEN; PROTEINS; GLIADIN; AUTOIMMUNITY; EXTRACTION; STABILITY; PROLAMINS; ENZYME; ELISA; WHEAT	Celiac disease is widespread across the world, with up to 1 in 100 people diagnosed with the disease. Most beers are brewed using barley malt and, hence, are considered unsuitable for individuals suffering from celiac disease or gluten intolerance. In this study, lager beer was produced and treated with different concentrations of microbial transglutaminase (mTG). Quality aspects of each treatmen…	[Taylor, Joshua P.; Arendt, Elke K.] Natl Univ Ireland Univ Coll Cork, Cork, Ireland; [Jacob, Fritz] Tech Univ Munich, Res Ctr Weihenstephan Brewing & Food Qual, D-80290 Munich, Germany	University College Cork; Technical University of Munich	Arendt, EK (corresponding author), Natl Univ Ireland Univ Coll Cork, Cork, Ireland.	e.arendt@ucc.ie		Arendt, Elke/0000-0001-8414-7701				[Anonymous], J PEDIAT GASTROEN S1; Aretaeus, 1856, EXTANT WORKS ARETAEU, VII, P350; Bamforth C. W., 2004, BEER HLTH NUTR, P84; Bamforth C. W., 2006, SCI PRINCIPLES MALTI, P124; Bamforth CW, 1999, J AM SOC BREW CHEM, V57, P81; Bamforth CW, 2004, J I BREWING, V110, P259, DOI 10.1002/j.2050-0416.2004.tb00620.x; Bauer N, 2003, CEREAL CHEM, V80, P781, DOI 10.1094/CCHEM.2003.80.6.781; Baxter ED, 2001, …	56	7	8	1	30	TAYLOR & FRANCIS LTD	ABINGDON	2-4 PARK SQUARE, MILTON PARK, ABINGDON OR14 4RN, OXON, ENGLAND	0361-0470	1943-7854		J AM SOC BREW CHEM	J. Am. Soc. Brew. Chem.		2015	73	3
J	Lazzari, A; Barbosa, HD; Machado, ER; Dada, AP; Saraiva, BR; Matumoto-Pintro, PT				Lazzari, Anderson; Barbosa, Heloisa Dias; Machado Filho, Evandro Ribeiro; Dada, Ana Paula; Saraiva, Bianka Rocha; Matumoto-Pintro, Paula Toshimi			Gender behavior and influence in acceptability of beers produced with Rubim and Mastruz	JOURNAL OF SENSORY STUDIES			English	Article; Early Access							LEONURUS-SIBIRICUS L.; DESCRIPTIVE ANALYSIS; PHENOLIC-COMPOUNDS; MEDICINAL-PLANTS; CONSUMER; ASTRINGENCY; ANTIOXIDANT; BITTERNESS; POLYPHENOLS; INTENSITY	The consumption of craft and specialized beer across the world has changed, since it passed from something little known to a familiar product among consumers, which has led to brewers incorporating new flavors and ingredients in beer. Regarding this subject, this study aimed to determine physical-chemical properties, acceptability, and gender behavior on beers with Rubim and Mastruz as hops bitte…	[Lazzari, Anderson; Barbosa, Heloisa Dias; Machado Filho, Evandro Ribeiro; Saraiva, Bianka Rocha; Matumoto-Pintro, Paula Toshimi] Univ Estadual Maringa, Programa Posgrad Ciencia Alimentos, Maringa, Parana, Brazil; [Dada, Ana Paula] Univ Estadual Maringa, Dept Engn Alimentos, Maringa, Parana, Brazil	Universidade Estadual de Maringa; Universidade Estadual de Maringa	Matumoto-Pintro, PT (corresponding author), Univ Estadual Maringa, Dept Agron, Av Colombo 5700, BR-87020900 Maringa, Parana, Brazil.	ptmpintro@uem.br	Saraiva, Bianka Rocha/ABE-2902-2021; Matumoto-Pintro, Paula/E-4971-2013	Saraiva, Bianka Rocha/0000-0002-6575-9857; Matumoto-Pintro, Paula/0000-0002-9182-5758; Ribeiro Machado Filho, Evandro/0000-0003-4065-6074; Lazzari, Anderson/0000-0003-4039-4772	Coordination of Improvement of Higher-Level Personnel Foundation (CAPES)	Coordination of Improvement of Higher-Level Personnel Foundation (CAPES)	We thank Coordination of Improvement of Higher-Level Personnel Foundation (CAPES) for the scholarship, and the Industrial Norte Paranaense de Bebidas (INBEB; Londrina, PR, Brazil) by providing malt and hops.	Abu Sayed M, 2016, ASIAN PAC J TROP BIO, V6, P1076, DOI 10.1016/j.apjtb.2016.10.003; Ortega-Ramirez LA, 2014, J FOOD SCI, V79, pR129, DOI 10.1111/1750-3841.12341; Andreeva VA, 2013, APPETITE, V67, P53, DOI 10.1016/j.appet.2013.03.013; Aquilani B, 2015, FOOD QUAL PREFER, V41, P214, DOI 10.1016/j.foodqual.2014.12.005; Ares G, 2009, FOOD RES INT, V42, P871, DOI 10.1016/j.foodres.2009.03.006; Aron PM…	67	3	3	0	8	WILEY	HOBOKEN	111 RIVER ST, HOBOKEN 07030-5774, NJ USA	0887-8250	1745-459X		J SENS STUD	J. Sens. Stud.	2022 APR	2022	37	2
J	Guo, XY; Sarup, P; Jensen, JD; Orabi, J; Kristensen, NH; Mulder, FAA; Jahoor, A; Jensen, J				Guo, Xiangyu; Sarup, Pernille; Jensen, Jens Due; Orabi, Jihad; Kristensen, Nanna Hellum; Mulder, Frans A. A.; Jahoor, Ahmed; Jensen, Just			Genetic Variance of Metabolomic Features and Their Relationship With Malting Quality Traits in Spring Barley	FRONTIERS IN PLANT SCIENCE			English	Article						barley; malting quality; metabolomic features; heritability; correlation	GENOMICS; COMPLEX; LINE	Barley is the most common source for malt to be used in brewing beer and other alcoholic beverages. This involves converting the starch of barley into fermentable sugars a process that involves malting, that is germinating of the grains, and mashing, which is an enzymatic process. Numerous metabolic processes are involved in germination, where distinct and time-dependent alterations at the metabo…	[Guo, Xiangyu; Jensen, Just] Aarhus Univ, Ctr Quantitat Genet & Genom, Tjele, Denmark; [Sarup, Pernille; Jensen, Jens Due; Orabi, Jihad; Kristensen, Nanna Hellum; Jahoor, Ahmed] Nord Seed AS, Odder, Denmark; [Mulder, Frans A. A.] Aarhus Univ, Dept Chem, Aarhus, Denmark; [Mulder, Frans A. A.] Aarhus Univ, Interdisciplinary Nanosci Ctr iNANO, Aarhus, Denmark; [Jahoor, Ahmed] Swedish Univ Agr Sci, D…	Aarhus University; Aarhus University; Aarhus University; Swedish University of Agricultural Sciences	Sarup, P (corresponding author), Nord Seed AS, Odder, Denmark.	pesa@nordicseed.com	Orabi, Jihad/ABB-1020-2020; Mulder, Frans AA/C-7158-2017	Guo, Xiangyu/0000-0001-7354-1519	Innovation Fund Denmark [5184-00032B]; Green Development and Demonstration Programme (GUDP) [34009-191586]	Innovation Fund Denmark; Green Development and Demonstration Programme (GUDP)	This project was funded by the Innovation Fund Denmark (Grant number: 5184-00032B) and by Green Development and Demonstration Programme (GUDP, Grant number: 34009-191586).	Aliakbari A, 2019, J ANIM SCI, V97, P3832, DOI 10.1093/jas/skz228; ALTMAN EI, 1968, J FINANC, V23, P589, DOI 10.2307/2978933; Bamforth C. W., 2003, Technical Quarterly, Master Brewers' Association of the Americas, V40, P89; Bamforth CW, 2009, J CEREAL SCI, V50, P353, DOI 10.1016/j.jcs.2009.03.001; Bishop L.R., 1966, J. Inst. Brew, V72, P443, DOI [10.1002/j.2050-0416.1966.tb02988.x, DOI 10.1002/J.…	43	5	5	1	8	FRONTIERS MEDIA SA	LAUSANNE	AVENUE DU TRIBUNAL FEDERAL 34, LAUSANNE, CH-1015, SWITZERLAND	1664-462X			FRONT PLANT SCI	Front. Plant Sci.	2024-10-19	2020	11
J	Cela, N; Condelli, N; Perretti, G; Di Cairano, M; Tolve, R; Galgano, F				Cela, Nazarena; Condelli, Nicola; Perretti, Giuseppe; Di Cairano, Maria; Tolve, Roberta; Galgano, Fernanda			Gluten reduction in beer: Effect of sorghum:quinoa ratio and protein rest time on brewing parameters and consumer acceptability	JOURNAL OF CEREAL SCIENCE			English	Article; Early Access						Brewing adjunct; Central composite design; Gluten free beer; Sensory analysis	BARLEY	The combined effects of the grist composition (sorghum:quinoa ratio) and mashing conditions (protein rest time) were investigated with the aim to reduce gluten content in beer and to evaluate their impact on the physicochemical parameters and consumers' acceptability of final beer. Principal Component Analysis results, which explained 72.65% of data variability, showed a good separation of beer s…	[Cela, Nazarena; Condelli, Nicola; Di Cairano, Maria; Galgano, Fernanda] Univ Basilicata, Sch Agr Forestry Food & Environm Sci SAFE, Viale Ateneo Lucano 10, I-85100 Potenza, Italy; [Perretti, Giuseppe] Univ Perugia, Dept Agr Food & Environm Sci, Via San Costanzo, I-06126 Perugia, Italy; [Tolve, Roberta] Univ Verona, Dept Biotechnol, Str Grazie 15, I-37134 Verona, Italy	University of Basilicata; University of Perugia; University of Verona	Di Cairano, M (corresponding author), Univ Basilicata, Sch Agr Forestry Food & Environm Sci SAFE, Viale Ateneo Lucano 10, I-85100 Potenza, Italy.	nazarena.cela@unibas.it; nicola.condelli@unibas.it; giuseppe.perretti@unipg.it; maria.dicairano@unibas.it; roberta.tolve@univr.it; fernanda.galgano@unibas.it		Cela, Nazarena/0000-0003-2230-5211; Di Cairano, Maria/0000-0003-2001-8438	Basilicata Region	Basilicata Region(Regione Basilicata)	Authors would like to thank Birrificio 79 srl (Matera, Italy) , as partner of the industrial PhD project, and Italian Brewing Research Centre (CERB). Authors are also grateful to Basilicata Region for providing the scholarship to the PhD student working on the project.	Amadi OC, 2022, J AM SOC BREW CHEM, V80, P35, DOI 10.1080/03610470.2021.1931757; Betancur MI, 2020, FOOD RES INT, V137, DOI 10.1016/j.foodres.2020.109367; Ceccaroni D, 2019, J SCI FOOD AGR, V99, P2726, DOI 10.1002/jsfa.9440; Cela N, 2022, FOOD CHEM, V384, DOI 10.1016/j.foodchem.2022.132621; Cela N, 2020, FERMENTATION-BASEL, V6, DOI 10.3390/fermentation6020053; Codex Alimentarius Commission, 2015,…	29	3	3	3	11	ACADEMIC PRESS LTD- ELSEVIER SCIENCE LTD	LONDON	24-28 OVAL RD, LONDON NW1 7DX, ENGLAND	0733-5210	1095-9963		J CEREAL SCI	J. Cereal Sci.	2023 JAN	2023	109
J	Dymchenko, A; Kirilenko, Y; Ochkolyas, O; Bal-Prylypko, L				Dymchenko, Alan; Kirilenko, Yulia; Ochkolyas, Olena; Bal-Prylypko, Larysa			Gluten-free beer with unmalted millet	EUROPEAN FOOD RESEARCH AND TECHNOLOGY			English	Article; Early Access						Gluten-free; Beer; Millet; Amylosubtilin; Glucavamarin	RICE MALT BEER; CELIAC-DISEASE; ANTIOXIDANT; PREVALENCE	The possibility of using unmalted millet with the help of the enzymes for the production of gluten-free beer was investigated. The enzymes under different conditions were examined to completely saccharify the wort. The optimal conditions for enzymes activity were 85 degrees C 60 min for amylosubtilin and 60 degrees C 60 min for glucavamarin and beta-glucanase. Since the gluten-free beverage has n…	[Dymchenko, Alan] Mendel Univ Brno, Fac Agrisci, Dept Agr Food & Environm Engn, Zemedelska 1, Brno 61300, Czech Republic; [Kirilenko, Yulia; Ochkolyas, Olena; Bal-Prylypko, Larysa] Natl Univ Life & Environm Sci Ukraine, Fac Food Technol & Qual Management Agr Prod, Dept Technol Meat Fish & Marine Prod, Polkovnika Potekhina 16, UA-03041 Kiev, Ukraine	Mendel University in Brno; National University of Life & Environmental Sciences of Ukraine	Dymchenko, A (corresponding author), Mendel Univ Brno, Fac Agrisci, Dept Agr Food & Environm Engn, Zemedelska 1, Brno 61300, Czech Republic.	xdymchen@node.mendelu.cz			Mendelova Univerzita v Brnecaron;	Mendelova Univerzita v Brnecaron;	No Statement Available	Bamforth CW., 2008, Beer: a quality perspective; Ceccaroni D, 2019, LWT-FOOD SCI TECHNOL, V99, P299, DOI 10.1016/j.lwt.2018.09.060; Chandrasekara A, 2010, J AGR FOOD CHEM, V58, P6706, DOI 10.1021/jf100868b; Devi PB, 2014, J FOOD SCI TECH MYS, V51, P1021, DOI 10.1007/s13197-011-0584-9; ELLIS HJ, 1990, CLIN CHIM ACTA, V189, P123, DOI 10.1016/0009-8981(90)90082-4; European Brewery Convention (EBC), …	25	0	0	5	5	SPRINGER	NEW YORK	ONE NEW YORK PLAZA, SUITE 4600, NEW YORK, NY, UNITED STATES	1438-2377	1438-2385		EUR FOOD RES TECHNOL	Eur. Food Res. Technol.	2024 JAN 19	2024
J	Pawlowska, P; Diowksz, A; Kordialk-Bogacka, E				Pawlowska, Paulina; Diowksz, Anna; Kordialik-Bogacka, Edyta			GLUTEN-FREE OAT MALT AS BREWING RAW MATERIAL	ZYWNOSC-NAUKA TECHNOLOGIA JAKOSC			Polish	Article						oats; malt; beer; gluten-free diet; celiac disease	CELIAC-DISEASE; FREE DIET; ADULTS; BUCKWHEAT	The usefulness was assessed of oat malts used, for brewing purposes, as a raw material to meet the 'gluten-free' compositional criterion, with the reference to requirements for barley malts. The objective of the research study performed was to compare the quality of oat malts produced from oat gain on a laboratory scale with the oat malts produced in a micro-malting machine on a pilot-plant scale…	[Pawlowska, Paulina; Diowksz, Anna; Kordialik-Bogacka, Edyta] Tech Univ Lodz, Wydz Biotechnol & Nauk Zywnosci, Inst Technol Fermentacji & Mikrobiol, PL-90924 Lodz, Poland	Lodz University of Technology	Pawlowska, P (corresponding author), Tech Univ Lodz, Wydz Biotechnol & Nauk Zywnosci, Inst Technol Fermentacji & Mikrobiol, Ul Wolczanska 171-173, PL-90924 Lodz, Poland.		Edyta, Kordialik-Bogacka/M-3785-2018; Diowksz, Anna/N-7828-2018	Edyta, Kordialik-Bogacka/0000-0002-4166-6074; Diowksz, Anna/0000-0001-8673-8847				[Anonymous], PNA79083121998; [Anonymous], PNA790931112000; [Anonymous], PNA7908371998; [Anonymous], PNA79083101998; [Anonymous], PNA7908351998; [Anonymous], PNA7908391998; [Anonymous], PNA7908361998; [Anonymous], PNA7908381998; Cizkova H., 2005, P 30 EBC C PRAG CZEC, P941; Diowksz A, 2006, 11 SZKOL TECHN FERM, P122; Garsed K, 2007, SCAND J GASTROENTERO, V42, P171, DOI 10.1080/00365520600863944; G…	27	2	2	0	24	POLSKIE TOWARZYSTWO TECHNOLOGOW ZYWNOSCI	KRAKOW	UL BALICKA 122, KRAKOW, 30-149, POLAND	1425-6959			ZYWN-NAUK TECHNOL JA	ZYWN.-Nauk Technol. Jakosc		2013	20	1
J	Di Ghionno, L; Marconi, O; Lee, EG; Rice, CJ; Sileoni, V; Perretti, G				Di Ghionno, Lidia; Marconi, Ombretta; Lee, Eung Gwan; Rice, Christopher J.; Sileoni, Valeria; Perretti, Giuseppe			Gluten-Free Sources of Fermentable Extract: Effect of Temperature and Germination Time on Quality Attributes of Teff [<i>Eragrostis</i> tef (zucc.) Trotter] Malt and Wort	JOURNAL OF AGRICULTURAL AND FOOD CHEMISTRY			English	Article						arabioxylans; beta-glucans; Eragrostis tef; gluten-free beer; malt quality; rapid visco analysis	RAPID VISCOANALYSER; LIMIT-DEXTRINASE; NONSTARCH POLYSACCHARIDES; ENZYME PREPARATIONS; ALPHA-AMYLASE; CEREAL FLOURS; BETA-AMYLASE; RICE MALT; FREE BEER; BARLEY	This study was conducted to evaluate the behavior of a white tell variety called Witkop during malting by using different parameters (germination temperature and duration) and to identify the best malting program. Samples were evaluated for standard quality malt and wort attributes, pasting characteristics, beta-glucan and arabinoxylan content, and sugar profile. It was concluded that malting tef…	[Di Ghionno, Lidia; Sileoni, Valeria] Univ Perugia, Dept Agr Food & Environm Sci, I-06123 Perugia, Italy; [Marconi, Ombretta; Perretti, Giuseppe] Univ Perugia, Italian Brewing Res Ctr, I-06123 Perugia, Italy; [Lee, Eung Gwan; Rice, Christopher J.] Campden BRI, Nutfield GL55 6LD, England	University of Perugia; University of Perugia	Sileoni, V (corresponding author), Univ Perugia, Dept Agr Food & Environm Sci, I-06123 Perugia, Italy.	valeria.sileoni@unipg.it	Marconi, Ombretta/Z-4726-2019; Rice, Christopher/JSL-3869-2023	Rice, Christopher/0009-0006-2290-9567; PERRETTI, Giuseppe Italo Francesco/0000-0001-7090-2737; SILEONI, VALERIA/0000-0001-8085-8063; Marconi, Ombretta/0000-0002-3331-6517				Adebowale ARA, 2011, J CEREAL SCI, V54, P380, DOI 10.1016/j.jcs.2011.08.002; Agu RC, 2007, J AGR FOOD CHEM, V55, P3702, DOI 10.1021/jf0636059; Agu RC, 2012, J AGR FOOD CHEM, V60, P10147, DOI 10.1021/jf3028039; BELL BM, 1985, J SCI FOOD AGR, V36, P815, DOI 10.1002/jsfa.2740360910; Bravi E, 2012, FOOD CHEM, V135, P1112, DOI 10.1016/j.foodchem.2012.06.041; Briggs D.E., 1998, Malts and malting; Bulto…	50	12	12	1	32	AMER CHEMICAL SOC	WASHINGTON	1155 16TH ST, NW, WASHINGTON, DC 20036 USA	0021-8561	1520-5118		J AGR FOOD CHEM	J. Agric. Food Chem.	2024-06-14	2017	65	23
J	Pieczonka, SA; Hemmler, D; Moritz, F; Lucio, M; Zarnkow, M; Jacob, F; Rychlik, M; Schmitt-Kopplin, P				Pieczonka, Stefan A.; Hemmler, Daniel; Moritz, Franco; Lucio, Marianna; Zarnkow, Martin; Jacob, Fritz; Rychlik, Michael; Schmitt-Kopplin, Philippe			Hidden in its color: A molecular-level analysis of the beer's Maillard reaction network	FOOD CHEMISTRY			English	Article; Early Access						FT-ICR-MS; Maillard reaction; Foodomics; Beer metabolomics; Molecular networking; Mass difference network	NUCLEAR-MAGNETIC-RESONANCE; NATURAL ORGANIC-MATTER; REACTION-PRODUCTS; QUALITY-CONTROL; MASS-SPECTRA; AMINO-ACIDS; DEGRADATION; OLIGOSACCHARIDES; IDENTIFICATION; SPECTROSCOPY	We here report a comprehensive non-targeted analytical approach to describe the Maillard reaction in beer. By Fourier-transform ion cyclotron mass spectrometry (FT-ICR-MS), we were able to assign thousands of unambiguous molecular formulae to the mass signals and thus directly proceed to the compositional space of 250 analyzed beer samples. Statistical data analyses of the annotated compositions …	[Pieczonka, Stefan A.; Hemmler, Daniel; Rychlik, Michael; Schmitt-Kopplin, Philippe] Tech Univ Munich, Chair Analyt Food Chem, Maximus von Imhof Forum 2, D-85354 Freising Weihenstephan, Germany; [Pieczonka, Stefan A.; Hemmler, Daniel; Moritz, Franco; Lucio, Marianna; Schmitt-Kopplin, Philippe] Helmholtz Zentrum Munchen, Res Unit Analyt BioGeoChem, Ingolstaedter Landstr 1, D-85764 Neuherberg, Germ…	Technical University of Munich; Helmholtz Association; Helmholtz-Center Munich - German Research Center for Environmental Health; Technical University of Munich	Schmitt-Kopplin, P (corresponding author), Tech Univ Munich, Chair Analyt Food Chem, Maximus von Imhof Forum 2, D-85354 Freising Weihenstephan, Germany.	schmitt-kopplin@helmholtz-muenchen.de	Rychlik, Michael/G-6064-2015; Pieczonka, Stefan A./JTS-6263-2023; Schmitt-Kopplin, Philippe/H-6271-2011	Rychlik, Michael/0000-0002-5826-6288; Pieczonka, Stefan A./0000-0003-0939-9858; Schmitt-Kopplin, Philippe/0000-0003-0824-2664				Almeida C, 2006, J AGR FOOD CHEM, V54, P700, DOI 10.1021/jf0526947; Bagdonaite K, 2008, J AGR FOOD CHEM, V56, P6081, DOI 10.1021/jf073051p; Bastian M., INT AAAI C WEBLOGS S; Capuano E, 2011, LWT-FOOD SCI TECHNOL, V44, P793, DOI 10.1016/j.lwt.2010.11.002; Dack RE, 2017, FOOD CHEM, V232, P595, DOI 10.1016/j.foodchem.2017.04.043; Dietrich L., 2020, J ARCHAEOL SCI-REP, V34, P1; Duarte IF, 2004, J AGR…	44	15	16	6	60	ELSEVIER SCI LTD	OXFORD	THE BOULEVARD, LANGFORD LANE, KIDLINGTON, OXFORD OX5 1GB, OXON, ENGLAND	0308-8146	1873-7072		FOOD CHEM	Food Chem.	2021 NOV 1	2021	361
J	Buzrul, S				Buzrul, Sencer			High hydrostatic pressure treatment of beer and wine: A review	INNOVATIVE FOOD SCIENCE & EMERGING TECHNOLOGIES			English	Article						High hydrostatic pressure; Beer; Wine; Stabilization; Microbial inactivation; Sensory properties	ESCHERICHIA-COLI; LACTOBACILLUS-PLANTARUM; LISTERIA-INNOCUA; INACTIVATION; DESTRUCTION; PASTEURIZATION; SPOILAGE; SURVIVAL; QUALITY; YEASTS	High hydrostatic pressure (HHP) technology has become a reality in the food industry. Commercial use of HHP has been accepted in many countries and it is possible to find and buy products treated by HHP such as meat products, sea foods and fruit juices. Nevertheless, no HHP-treated beer and wine are introduced in the market throughout the world although rice wine is one of the earliest HHP-treate…	TAPDK, TR-06520 Ankara, Turkey		Buzrul, S (corresponding author), TAPDK, TR-06520 Ankara, Turkey.	sencer.buzrul@tapdk.gov.tr	Buzrul, Sencer/AAE-8487-2022; Buzrul, Sencer/R-7487-2018; Buzrul, Sencer/ABC-9666-2021	Buzrul, Sencer/0000-0003-2272-3827;				Aleman GD, 1996, J FOOD SCI, V61, P388, DOI 10.1111/j.1365-2621.1996.tb14200.x; Amerine M.A., 1967, TECHNOLOGY WINE MAKI, V2nd, P678; Armada L, 2007, EUR FOOD RES TECHNOL, V225, P553, DOI 10.1007/s00217-006-0453-3; Balasubramaniam V. M., 2004, Innovative Food Science & Emerging Technologies, V5, P299, DOI 10.1016/j.ifset.2004.04.001; Bartowsky EJ, 2009, LETT APPL MICROBIOL, V48, P149, DOI 10.1111…	58	63	70	3	131	ELSEVIER SCI LTD	OXFORD	THE BOULEVARD, LANGFORD LANE, KIDLINGTON, OXFORD OX5 1GB, OXON, ENGLAND	1466-8564	1878-5522		INNOV FOOD SCI EMERG	Innov. Food Sci. Emerg. Technol.	JAN	2012	13
J	Carvalho, DO; Gendal, LH; Andersen, ML; Guido, LF				Carvalho, Daniel O.; gendal, Lars H.; Andersen, Mogens L.; Guido, Luis F.			High molecular weight compounds generated by roasting barley malt are pro-oxidants in metal-catalyzed oxidations	EUROPEAN FOOD RESEARCH AND TECHNOLOGY			English	Article						Barley malt; Antioxidant; Pro-oxidant; Electron spin resonance spectroscopy; High molecular weight compounds; Oxidative stability	DARK SPECIALTY MALTS; MAILLARD REACTION-PRODUCTS; BIOLOGICAL-ACTIVITY; BEER; MELANOIDINS; STABILITY; WORT; INSIGHTS	The roasting process and color development have been related to an increase of the antioxidant activity of roasted malts. However, roasting is also responsible for the development of high molecular compounds with a pro-oxidant effect, leading to increased levels of radicals in systems based on iron- and copper-catalyzed Fenton reactions. For this reason, the overall antioxidant and pro-oxidant pr…	[Carvalho, Daniel O.; Guido, Luis F.] Univ Porto, REQUIMTE LAQV, Fac Ciencias, Dept Quim & Bioquim, Rua Campo Alegre 687, P-4169007 Oporto, Portugal; [gendal, Lars H.] Univ Copenhagen, Niels Bohr Inst, Univ Pk 5, DK-2100 Copenhagen O, Denmark; [Andersen, Mogens L.] Univ Copenhagen, Dept Food Sci, Rolighedsvej 30, DK-1958 Frederiksberg C, Denmark	Instituto Politecnico do Porto; Universidade do Porto; University of Copenhagen; Niels Bohr Institute; University of Copenhagen	Guido, LF (corresponding author), Univ Porto, REQUIMTE LAQV, Fac Ciencias, Dept Quim & Bioquim, Rua Campo Alegre 687, P-4169007 Oporto, Portugal.	lfguido@fc.up.pt	Guido, Luis/D-5344-2013; Andersen, Mogens L./M-9742-2014; Carvalho, Daniel/B-4692-2016	Guido, Luis/0000-0001-9441-7867; Andersen, Mogens L./0000-0003-4694-486X; Carvalho, Daniel/0000-0002-4459-7908	FEDER through the Operational Programme for Competitiveness Factors-COMPETE; FCT-Foundation for Science and Technology [UID/QUI/50006/2013, NORTE-07-0124-FEDER-000069]; FCT [SFRH/BD/79939/2011]; Fundação para a Ciência e a Tecnologia [SFRH/BD/79939/2011] Funding Source: FCT	FEDER through the Operational Programme for Competitiveness Factors-COMPETE; FCT-Foundation for Science and Technology(Fundacao para a Ciencia e a Tecnologia (FCT)); FCT(Fundacao para a Ciencia e a Tecnologia (FCT)); Fundação para a Ciência e a Tecnologia(Fundacao para a Ciencia e a Tecnologia (FCT))	This work was funded by FEDER through the Operational Programme for Competitiveness Factors-COMPETE and by National Funds through FCT-Foundation for Science and Technology under the projects UID/QUI/50006/2013 and NORTE-07-0124-FEDER-000069. DC wishes to acknowledge FCT for his PhD studentship (SFRH/BD/79939/2011).	Andersen ML, 1998, J AGR FOOD CHEM, V46, P1272, DOI 10.1021/jf9708608; Andersen ML, 2000, J AGR FOOD CHEM, V48, P3106, DOI 10.1021/jf000354+; Cämmerer B, 2012, EUR FOOD RES TECHNOL, V234, P663, DOI 10.1007/s00217-012-1675-1; Carvalho DO, 2014, FOOD CHEM, V160, P127, DOI 10.1016/j.foodchem.2014.03.074; Cechovská L, 2012, CZECH J FOOD SCI, V30, P548, DOI 10.17221/288/2012-CJFS; Coghe S, 2005, J I B…	29	19	21	0	41	SPRINGER	NEW YORK	233 SPRING ST, NEW YORK, NY 10013 USA	1438-2377	1438-2385		EUR FOOD RES TECHNOL	Eur. Food Res. Technol.	SEP	2016	242	9
J	Chen, TD; Zhang, LX; Zhu, W				Chen, Tingdeng; Zhang, Lixing; Zhu, Wei			High-ratio adjunct brewing with a supplement of yeast hydrolysate	JOURNAL OF THE AMERICAN SOCIETY OF BREWING CHEMISTS			English	Article							FLOCCULATION	Industrial-scale brews were performed with grist composed of rice (50% of total weight grain) and malted barley (50%) with the supplement of hydrolysate of brewer's yeast (HBY). A control brew containing 38% rice and 62% malted barley without HBY was also carried out. The objective was to investigate whether HBY positively influences the characteristic of high-ratio adjunct (HRA) wort and beer. T…	Zhejiang Univ Technol, Coll Biol & Environm Engn, Hangzhou 310032, Zhejiang, Peoples R China	Zhejiang University of Technology	Zhang, LX (corresponding author), Zhejiang Univ Technol, Coll Biol & Environm Engn, Hangzhou 310032, Zhejiang, Peoples R China.	lxzhang@zjut.edu.cn						*AM SOC BREW CHEM, 1992, METH AN; *AOAC, 1980, OFF METH AN, P162; Bamforth C., 2001, Brewers' Guardian, V130, P24; CHARALAMBOUS G, 1981, BREWING SI, V2, P168; DILLEMANS M, 2003, BREWING YEAST FERMEN, P86; DILLEMANS M, 1999, P C EUR BREW CONV, V27, P711; *EUR BREW CONV, 1987, AN EBC; GODFREY T, 1983, IND ENZYMOLOGY APPLI, P221; Jin YL, 1998, FOOD RES INT, V31, P421, DOI 10.1016/S0963-9969(99)00021…	19	3	4	0	10	TAYLOR & FRANCIS LTD	ABINGDON	2-4 PARK SQUARE, MILTON PARK, ABINGDON OR14 4RN, OXON, ENGLAND	0361-0470	1943-7854		J AM SOC BREW CHEM	J. Am. Soc. Brew. Chem.		2006	64	4
J	Donadini, G; Fumi, MD; De Faveri, MD				Donadini, G.; Fumi, M. D.; De Faveri, M. D.			How Foam Appearance Influences the Italian Consumer's Beer Perception and Preference	JOURNAL OF THE INSTITUTE OF BREWING			English	Article						beer; consumers' expectations; consumers' preference; foam; head retention; Italy; lacing	IDENTIFICATION; EXPECTATION; IMPACT; COLOR	J. Inst. Brew. 117(4), 523-533, 2011 The current study presents the results of a survey performed to investigate whether different patterns of foam and lacing affect consumer beer preference and the perception of beer characteristics. The impact of three different levels of foam (huge, medium and little) at pouring, and two lacing patterns (very laced to not laced) during consumption, was evaluat…	[Donadini, G.; Fumi, M. D.; De Faveri, M. D.] Univ Cattolica Sacro Cuore, Inst Oenol & Food Engn, I-29100 Piacenza, Italy	Catholic University of the Sacred Heart	Donadini, G (corresponding author), Univ Cattolica Sacro Cuore, Inst Oenol & Food Engn, Via Emilia Parmense 84, I-29100 Piacenza, Italy.	gianluca.donadini@unicatt.it		De Faveri, Dante Marco/0000-0002-9187-0911				Aldenderfer M. S., 1984, SAGE U PAPER SERIES, V07-044; Bamforth C. W., 2008, HDB ALCOHOLIC BEVERA; Bamforth CW, 2000, J I BREWING, V106, P229, DOI 10.1002/j.2050-0416.2000.tb00062.x; Cardello AV, 2007, WOODHEAD PUBL FOOD S, P223, DOI 10.1533/9781845693381.2.223; Cardello A. V., 1992, Journal of Sensory Studies, V7, P253, DOI 10.1111/j.1745-459X.1992.tb00194.x; Cardello A.V., 1994, MEASUREMENT FOO…	31	26	29	1	30	INST BREWING	LONDON	33 CLARGES STREET, LONDON W1Y 8EE, ENGLAND	0046-9750	2050-0416		J I BREWING	J. Inst. Brew.		2011	117	4
J	Blackmore, H; Hidrio, C; Yeomans, MR				Blackmore, Helena; Hidrio, Claire; Yeomans, Martin R.			How sensory and hedonic expectations shape perceived properties of regular and non-alcoholic beer	FOOD QUALITY AND PREFERENCE			English	Article; Early Access						Beer; Assimilation; Mediation analysis; Beer colour; Sensory descriptor; Alcohol; Labelled alcohol content; Expectations; Non-alcoholic beer	ALCOHOL-FREE BEER; CONSUMERS EXPERIENCE; FLAVOR PERCEPTION; AVERSIVE TASTE; EXPECTANCY; LIKING; COLOR; INFORMATION; ETHANOL; FOOD	While the popularity of reduced alcohol beer has been increasing, consumers still sometimes complain about perceived sensory defects of these beverages. Breweries are working to improve the sensory profile of low and non-alcoholic beers by changing the product formulation, however, here we wanted to investigate the impact of psychological, rather than chemosensory determinants of flavour percepti…	[Blackmore, Helena; Yeomans, Martin R.] Univ Sussex, Sch Psychol, Brighton BN1 9QH, E Sussex, England; [Hidrio, Claire] AB InBev, Leuven, Belgium	University of Sussex	Blackmore, H (corresponding author), Univ Sussex, Sch Psychol, Brighton BN1 9QH, E Sussex, England.	Helena.Blackmore@sussex.ac.uk			Fund Baillet Latour	Fund Baillet Latour	This experiment was carried out as a part of a PhD project funded by Fund Baillet Latour. Claire Hidrio is an employee of AB InBev, and while she has provided feedback on the design and write-up, she did not contribute to the data analysis or interpretation of the results. Helena Blackmore and Prof. Martin Yeomans have no conflicts of interest to declare.	[Anonymous], 2021, BARTHHAAS REP 2021; Barth-Haas Group, 2021, World beer production; Blackmore H, 2021, FOOD QUAL PREFER, V94, DOI 10.1016/j.foodqual.2021.104326; Blackmore H, 2020, FOOD QUAL PREFER, V81, DOI 10.1016/j.foodqual.2019.103855; Bodnár V, 2021, INT J MENT HEALTH AD, V19, P2292, DOI 10.1007/s11469-020-00321-0; brewersassociation, 2021, BREWERS ASS BEER STY; Burton R, 2018, LANCET, V39…	76	1	1	16	33	ELSEVIER SCI LTD	OXFORD	THE BOULEVARD, LANGFORD LANE, KIDLINGTON, OXFORD OX5 1GB, OXON, ENGLAND	0950-3293	1873-6343		FOOD QUAL PREFER	Food. Qual. Prefer.	2022 JUL	2022	99
J	Koren, D; Vecseri, BH; Kun-Farkas, G; Urbin, A; Nyitrai, A; Sipos, L				Koren, Daniel; Hegyesne Vecseri, Beata; Kun-Farkas, Gabriella; Urbin, Agnes; Nyitrai, Akos; Sipos, Laszlo			How to objectively determine the color of beer?	JOURNAL OF FOOD SCIENCE AND TECHNOLOGY-MYSORE			English	Article						Beer; Transmission spectra; Color; CIE 1976 L*a*b* color space; Color difference	MAILLARD REACTION-PRODUCTS; ANTIOXIDANT CAPACITY	Beer color is an important sensory attribute, the first one that the consumer observes. There are two standard methods accepted for determining the color of these products, one related to the European Brewery Convention (EBC) and the other is the Standard Reference Method (SRM). Both methods are based on absorbance, but in case of the more and more popular fruit beers these methods give false res…	[Koren, Daniel; Hegyesne Vecseri, Beata; Kun-Farkas, Gabriella] Szent Istvan Univ, Fac Food Sci, Dept Brewing, Distilling, 45 Menes, H-1118 Budapest, Budapest, Hungary; [Urbin, Agnes] Tech Univ Budapest, Fac Mech Engn,Dept Mechatron,Opt, Mech Engn Informat,Econom, 3. Muegyetem, H-1111 Budapest, Budapest, Hungary; [Nyitrai, Akos; Sipos, Laszlo] Szent Istvan Univ, Fac Food Sci, Dept Postharvest Sci…	Hungarian University of Agriculture & Life Sciences; Budapest University of Technology & Economics; Hungarian University of Agriculture & Life Sciences	Koren, D (corresponding author), Szent Istvan Univ, Fac Food Sci, Dept Brewing, Distilling, 45 Menes, H-1118 Budapest, Budapest, Hungary.	danikoren3@gmail.com	Kun-Farkas, Gabriella/HNI-3585-2023; Urbin, Ãgnes/GYV-4142-2022	Urbin, Agnes/0000-0002-6253-8776; Sipos, Laszlo/0000-0002-4584-6697				[Anonymous], 2008, ACS SYM SER, DOI [10.1021/bk-2008-0983.ch015, DOI 10.1021/BK-2008-0983.CH015]; Aron PM, 2010, J I BREWING, V116, P369, DOI 10.1002/j.2050-0416.2010.tb00788.x; Bello-Cerezo R, 2016, J ELECTRON IMAGING, V25, DOI 10.1117/1.JEI.25.6.061406; Brandon AL, 1957, P ANN M AM SOC BREW, V15, P77; Collin S., 2013, NATURAL PRODUCTS, P2333; Commission Internationale de l'Eclairage Central Bur…	26	21	24	5	38	SPRINGER INDIA	NEW DELHI	7TH FLOOR, VIJAYA BUILDING, 17, BARAKHAMBA ROAD, NEW DELHI, 110 001, INDIA	0022-1155	0975-8402		J FOOD SCI TECH MYS	J. Food Sci. Technol.-Mysore	MAR	2020	57	3
J	Féchir, M; Kraus-Weyermann, T; Voigt, J				Fechir, M.; Kraus-Weyermann, T.; Voigt, J.			Identification of marker volatiles in malt to predict malt-derived aroma properties of bottom-fermented beers	BREWING SCIENCE			English	Article						specialty barley malt; HS-trap-GC-MS; malt marker volatiles; beer aroma prediction; beer sensory	BARLEY MALT; FLAVOR; SUBSTANCES; ODORANTS; WORT	It is commonly known the malt composition for brewing significantly affects beer sensory properties. Besides the common kilned malt, specialty malts like caramel or roasted malts are often added to produce beers with a range of unique aroma and color properties. However, it has not yet been systematically studied, in what way different malt types quantitatively impact specific beer aroma properti…	[Fechir, M.; Voigt, J.] Trier Univ Appl Sci, Dept Food Technol, Trier, Germany; [Kraus-Weyermann, T.] Weyermann Specialty Malts, Bamberg, Germany		Féchir, M (corresponding author), Trier Univ Appl Sci, Dept Food Technol, Trier, Germany.	michael.fechir@oregonstate.edu		Fechir, Michael/0000-0002-9864-3551	German Ministry of Economic Affairs and Energy (BMWi) [18669N]	German Ministry of Economic Affairs and Energy (BMWi)	This IGF Project of the FEI (18669N) was supported via AiF within the programme for promoting the Industrial Collective Research (IGF) of the German Ministry of Economic Affairs and Energy (BMWi), based on a resolution of the German Parliament.	[Anonymous], 2007, J AGR FOOD CHEM, V55; BEAL AD, 1994, J AGR FOOD CHEM, V42, P2880, DOI 10.1021/jf00048a043; Bettenhausen HM, 2018, FOOD RES INT, V113, P487, DOI 10.1016/j.foodres.2018.07.024; Blenkinsop P., 1991, Technical Quarterly, Master Brewers' Association of the Americas, V28, P145; Brendel S, 2019, J AGR FOOD CHEM, V67, P12044, DOI 10.1021/acs.jafc.9b05174; Coghe S, 2004, J I BREWING, V1…	42	1	1	3	20	FACHVERLAG HANS CARL	NURNBERG	POSTFACH 990153, D-90268 NURNBERG, GERMANY	1866-5195			BREW SCI	Brew. Sci.	JAN-FEB	2021	74	2024-01-02
J	Silva, TCO; Godinho, MS; de Oliveira, AE				Silva, T. C. O.; Godinho, M. S.; de Oliveira, A. E.			IDENTIFICATION OF PALE LAGER BEERS VIA IMAGE ANALYSIS	LATIN AMERICAN APPLIED RESEARCH			English	Article						PCA; chemical imaging; pale lager beers	QUALITY-CONTROL; MULTIVARIATE-ANALYSIS; CLASSIFICATION; CHROMATOGRAPHY	This article presents an alternative color-based classification methodology which is used for pattern recognition of pale lager beers. Beer sample images are digitalized on a common desk scanner resulting in color histograms in the RGB scale. The frequency distribution of color indexes according to each color channel were obtained for each image, then decomposed into vector lines R, G and B, each…	[Silva, T. C. O.; Godinho, M. S.; de Oliveira, A. E.] Univ Fed Goias, Inst Quim, BR-74001970 Goiania, Go, Brazil	Universidade Federal de Goias	Silva, TCO (corresponding author), Univ Fed Goias, Inst Quim, POB 131, BR-74001970 Goiania, Go, Brazil.	elcana@quimica.ufg.br	de Oliveira, A. E./I-2736-2015	de Oliveira, A. E./0000-0001-7468-8221	Fundacao de Apoio a Pesquisa da UFG (Funape); Conselho Nacional de Pesquisa (CNPq)	Fundacao de Apoio a Pesquisa da UFG (Funape); Conselho Nacional de Pesquisa (CNPq)(Conselho Nacional de Desenvolvimento Cientifico e Tecnologico (CNPQ))	Financial support from the Fundacao de Apoio a Pesquisa da UFG (Funape) and the Conselho Nacional de Pesquisa (CNPq) is gratefully acknowledged.	[Anonymous], 1979, Multivariate analysis; Antonelli A, 2004, ANAL CHIM ACTA, V515, P3, DOI 10.1016/j.aca.2004.01.005; Bellido-Milla D, 2000, SPECTROCHIM ACTA B, V55, P855, DOI 10.1016/S0584-8547(00)00164-6; Budantsev AY, 2004, J ANAL CHEM+, V59, P703, DOI 10.1023/B:JANC.0000037271.17787.6e; Duarte IF, 2004, J AGR FOOD CHEM, V52, P1031, DOI 10.1021/jf030659z; FABRI R, 2002, MONOGRAPH U SAO PAUL; G…	19	15	15	0	10	PLAPIQUI(UNS-CONICET)	BAHIA BLANCA	CAMINO LA CARRINDANGA, KM 7, C C 717, 8000 BAHIA BLANCA, ARGENTINA	0327-0793			LAT AM APPL RES	Latin Am. Appl. Res.	APR	2011	41	2
J	Prado, R; Hartung, ACM; Gastl, M; Becker, T				Prado, Raphael; Hartung, Anna Celina Marie; Gastl, Martina; Becker, Thomas			Identification of potential odorant markers to monitor the aroma formation in kilned specialty malts	FOOD CHEMISTRY			English	Article; Early Access						Specialty malt; Aroma; Colour; SAFE; SPME; GC -MS	VOLATILE COMPONENTS; PEATED MALT; GAS-CHROMATOGRAPHY; FLAVOR; BARLEY; GENERATION; EXTRACTION	Specialty malts are strategic ingredients regarding their contribution to colour and flavour of beer. Malts with the same colour may present distinct flavour characteristics and intensities. Contradictorily, colour is the benchmark in practical quality control. To investigate the correlation between colour and flavour of kilned barley specialty malts, odorants of commercial products of pale ale (…	[Prado, Raphael; Hartung, Anna Celina Marie; Gastl, Martina; Becker, Thomas] Tech Univ Munich, Chair Brewing & Beverage Technol, Weihenstephaner Steig 20, D-85354 Freising Weihenstephan, Germany	Technical University of Munich	Gastl, M (corresponding author), Tech Univ Munich, Chair Brewing & Beverage Technol, Weihenstephaner Steig 20, D-85354 Freising Weihenstephan, Germany.	martina.gastl@tum.de		Becker, Thomas/0000-0001-6842-8300				Back W., 2019, BREWING TECHNIQUES P; Bemelmans J.M.H., 1979, PROGR FLAVOUR RES, P79; Channell GA, 2010, J AM SOC BREW CHEM, V68, P175, DOI 10.1094/ASBCJ-2010-0715-01; Coghe S., 2004, Monatsschrift fuer Brauwissenschaft, V57, P25; Coghe S, 2004, J I BREWING, V110, P94, DOI 10.1002/j.2050-0416.2004.tb00188.x; Czerny M, 2008, EUR FOOD RES TECHNOL, V228, P265, DOI 10.1007/s00217-008-0931-x; Dach A, 2…	40	5	5	7	36	ELSEVIER SCI LTD	OXFORD	THE BOULEVARD, LANGFORD LANE, KIDLINGTON, OXFORD OX5 1GB, OXON, ENGLAND	0308-8146	1873-7072		FOOD CHEM	Food Chem.	2022 OCT 30	2022	392
J	Yang, ZF; Wang, YR; Yin, YQ; Fang, WM; Wang, S				Yang, Zhengfei; Wang, Yirong; Yin, Yongqi; Fang, Weiming; Wang, Shuo			Identification of volatile compounds in chocolate malt	EUROPEAN FOOD RESEARCH AND TECHNOLOGY			English	Article; Early Access						Chocolate malt; Volatile compound; HS-SPME-GC-MS; PCA; PLS-DA	AROMA COMPOUNDS; FLAVOR; DARK; OPTIMIZATION; BARLEY	Chocolate malt is widely used in craft beer production to provide aroma and color. Headspace solid-phase microextraction coupled with gas chromatography mass spectrometry technology (HS-SPME- GC-MS) was employed for the determination of volatiles in ten kinds of chocolate malt. 45 volatile compounds were perceived, including 12 nitrogen-containing heterocyclic compounds, 10 aldehydes, 6 furans, 5…	[Yang, Zhengfei; Wang, Yirong; Yin, Yongqi; Fang, Weiming; Wang, Shuo] Yangzhou Univ, Sch Food Sci & Engn, Yangzhou 225127, Jiangsu, Peoples R China	Yangzhou University	Yang, ZF; Fang, WM; Wang, S (corresponding author), Yangzhou Univ, Sch Food Sci & Engn, Yangzhou 225127, Jiangsu, Peoples R China.	yzf@yzu.edu.cn; wmfang@yzu.edu.cn; wangsh@yzu.edu.cn		Yang, Zhengfei/0000-0001-6127-5778	National Natural Science Foundation of China [32101899]; "Lvyang Jinfeng" plan	National Natural Science Foundation of China(National Natural Science Foundation of China (NSFC)); "Lvyang Jinfeng" plan	The authors acknowledge financial support from the National Natural Science Foundation of China (32101899), and the "Lvyang Jinfeng" plan.	Akkarachaneeyakorn S, 2010, J FOOD SCI, V75, pE201, DOI 10.1111/j.1750-3841.2010.01567.x; Amanpour A, 2016, J FOOD PROCESS PRES, V40, P1116, DOI 10.1111/jfpp.12692; Bettenhausen HM, 2020, J AM SOC BREW CHEM, V78, P136, DOI 10.1080/03610470.2019.1706037; Cadenas R, 2021, FOODS, V10, DOI 10.3390/foods10081726; Chapko MJ, 2019, FOOD RES INT, V121, P612, DOI 10.1016/j.foodres.2018.12.026; Coghe S., 2…	30	0	0	9	36	SPRINGER	NEW YORK	ONE NEW YORK PLAZA, SUITE 4600, NEW YORK, NY, UNITED STATES	1438-2377	1438-2385		EUR FOOD RES TECHNOL	Eur. Food Res. Technol.	2023 MAR	2023	249	3
J	Oliveira, P; Mauch, A; Jacob, F; Arendt, EK				Oliveira, Pedro; Mauch, Alexander; Jacob, Fritz; Arendt, Elke K.			Impact of <i>Fusarium culmorum</i>-infected Barley Malt Grains on Brewing and Beer Quality	JOURNAL OF THE AMERICAN SOCIETY OF BREWING CHEMISTS			English	Article						Deoxynivalenol; Fusarium culmorum; Infected beer; Infected malt; Premature yeast flocculation	MYCOTOXINS; DEOXYNIVALENOL; GROWTH; YEASTS; ZEARALENONE	Fusarium culmorum infected malt is capable of entering into the brewing supply chain and have a major impact on the processability and quality of beer if present at high initial loads. In this study, in vitro F culmorum infected malt was used to produce lager beer. It was found that the wort containing infected malt had a lower pH, a higher FAN, higher beta-glucan and a 45% increase in the purgin…	[Oliveira, Pedro; Mauch, Alexander; Arendt, Elke K.] Natl Univ Ireland Univ Coll Cork, Sch Food & Nutr Sci, Cork, Ireland; [Jacob, Fritz] Tech Univ Munich, Forschungszentrum Weihenstephan Brau & Lebensmitt, D-85354 Freising Weihenstephan, Germany	University College Cork; Technical University of Munich	Arendt, EK (corresponding author), Natl Univ Ireland Univ Coll Cork, Sch Food & Nutr Sci, Coll Rd, Cork, Ireland.	e.arendt@ucc.je	Oliveira, Pedro/E-8978-2013	Oliveira, Pedro/0000-0002-4460-9489; Arendt, Elke/0000-0001-8414-7701	Irish Research Council for Science, Engineering and Technology (IRCSET); Food Institutional Research Measure (FIRM)	Irish Research Council for Science, Engineering and Technology (IRCSET)(Irish Research Council for Science, Engineering and Technology); Food Institutional Research Measure (FIRM)	This research was supported by the Irish Research Council for Science, Engineering and Technology (IRCSET) under the National Development Plan (NDP) 2010 - 2013 and was also partially funded by the Food Institutional Research Measure (FIRM). The authors would also like to acknowledge and thank Daniel Walsh from UCC, Department of Microbiology, for providing advice and support on HPLC analyses.	[Anonymous], 2009, HDB BREWING PROCESSE; Axcell B., 2000, Technical Quarterly, Master Brewers' Association of the Americas, V37, P501; Bamforth C. W., 2006, Scientific Principles of Malting and Brewing; Barth Stephan, 2010, BEER PROD MARK LEAD; Blechova P., 2005, BREWINGSCIENCE MONAT, V58, P64; Boeira LS, 2002, INT BIODETER BIODEGR, V50, P69, DOI 10.1016/S0964-8305(02)00070-7; Boeira LS, 1999, J …	56	21	21	0	57	TAYLOR & FRANCIS LTD	ABINGDON	2-4 PARK SQUARE, MILTON PARK, ABINGDON OR14 4RN, OXON, ENGLAND	0361-0470	1943-7854		J AM SOC BREW CHEM	J. Am. Soc. Brew. Chem.		2012	70	3
J	Suárez, AF; Kunz, T; Rodríguez, NC; MacKinlay, J; Hughes, P; Methner, FJ				Suarez, Andres Furukawa; Kunz, Thomas; Rodriguez, Natalia Cortes; MacKinlay, James; Hughes, Paul; Methner, Frank-Juergen			Impact of colour adjustment on flavour stability of pale lager beers with a range of distinct colouring agents	FOOD CHEMISTRY			English	Article						Brewing; Beer properties; Beer quality; Flavour stability; ESR spectroscopy	SOLID-PHASE MICROEXTRACTION; NATURAL ANTIOXIDANTS; FERULIC ACID; (+)-CATECHIN; MAILLARD	The impact of colour adjustment on the flavour stability of five pale lager beers with a range of colouring agents such as specialty malts, colouring beer and artificial caramel colourant was investigated. The research focused on determination of the endogenous anti-oxidative potential (EAP) of the beer samples using a novel Electron Spin Resonance (ESR) method. The results were correlated with t…	[Suarez, Andres Furukawa; MacKinlay, James; Hughes, Paul] Heriot Watt Univ, ICBD, Edinburgh EH14 AS, Midlothian, Scotland; [Kunz, Thomas; Rodriguez, Natalia Cortes; Methner, Frank-Juergen] Tech Univ Berlin, Fachgebiet Brauwesen, Inst Biotechnol, D-13353 Berlin, Germany	Heriot Watt University; Technical University of Berlin	Suárez, AF (corresponding author), Heriot Watt Univ, ICBD, Edinburgh EH14 AS, Midlothian, Scotland.	andresfurukawa@hotmail.com						Cantrell I. C., 1996, Technical Quarterly, Master Brewers' Association of the Americas, V33, P82; *CARLS FILTR LTD, 2007, PROD SPEC FILT LEV N; Coghe S, 2006, J I BREWING, V112, P148, DOI 10.1002/j.2050-0416.2006.tb00244.x; *DD WILL CO INC, 2007, CAR PROD; *EUR BREW CONV, 1997, METH 4 5 1 EXTR MALT; *FERM SI LES, 2007, SAFL S 23 LAG YEAST; Forster C., 1998, Technical Quarterly, Master Brewers' As…	40	22	25	2	39	ELSEVIER SCI LTD	OXFORD	THE BOULEVARD, LANGFORD LANE, KIDLINGTON, OXFORD OX5 1GB, OXON, ENGLAND	0308-8146	1873-7072		FOOD CHEM	Food Chem.	2024-04-01	2011	125	3
J	Coghe, S; D'Hollander, W; Verachtert, H; Delvaux, FR				Coghe, S; D'Hollander, W; Verachtert, H; Delvaux, FR			Impact of dark specialty malts on extract composition and wort fermentation	JOURNAL OF THE INSTITUTE OF BREWING			English	Article						Maillard reaction; wort sugars and amino acids; fermentation; attenuation; vicinal diketones; esters	SACCHAROMYCES-CEREVISIAE; MAILLARD REACTION; EXPRESSION; SEQUENCE; CLONING; ATF2; GENE	Dark specialty malts are important ingredients for the production of several beer styles. These malts not only impart colour, flavour and antioxidative activity to wort and beer, they also affect the course of wort fermentations and the production of flavour-active yeast metabolites. The application of considerable levels of dark malt was found to lower the attenuation, mainly as a result of lowe…	Katholieke Univ Leuven, Ctr Malting & Brewing Sci, B-3001 Heverlee, Belgium	KU Leuven	Coghe, S (corresponding author), Katholieke Univ Leuven, Ctr Malting & Brewing Sci, Kasteelpk Arenberg 22, B-3001 Heverlee, Belgium.	Coghe_Stefan@yahoo.com						BANERJEE N, 1981, ENZYME MICROB TECH, V3, P24, DOI 10.1016/0141-0229(81)90030-2; Bemment D. W., 1985, Brewer, V71, P457; BOULTON C, 2001, BREWING YEAST FERMEN, P644; Cantrell I. C., 1996, Technical Quarterly, Master Brewers' Association of the Americas, V33, P82; Chandra S., 1999, P C EUR BREW CONV, V27, P501; Coghe S., 2004, Monatsschrift fuer Brauwissenschaft, V57, P25; Coghe S, 2004, J AM SOC …	36	39	55	3	45	INST BREWING	LONDON	33 CLARGES STREET, LONDON W1Y 8EE, ENGLAND	0046-9750	2050-0416		J I BREWING	J. Inst. Brew.		2005	111	1
J	Petrucci, R; Di Matteo, P; Sobolev, AP; Liguori, L; Albanese, D; Proietti, N; Bortolami, M; Russo, P				Petrucci, Rita; Di Matteo, Paola; Sobolev, Anatoly P.; Liguori, Loredana; Albanese, Donatella; Proietti, Noemi; Bortolami, Martina; Russo, Paola			Impact of Dealcoholization by Osmotic Distillation on Metabolic Profile, Phenolic Content, and Antioxidant Capacity of Low Alcoholic Craft Beers with Different Malt Compositions	JOURNAL OF AGRICULTURAL AND FOOD CHEMISTRY			English	Article; Early Access						beer antioxidants; hydroxybenzoic acids; hydroxycinnamic acids; flavonols; oligosaccharides; amino acids; organic acids; HPLC-ESI-MS/MS; NMR	MASS-SPECTROMETRY; ACIDS; IDENTIFICATION; POLYPHENOLS; CAFFEINE; BARLEY	Beer antioxidants originate mainly from malts, classified as colored, caramel, and roasted, according to the malting process. This study aimed to characterize, in terms of phenolic antioxidants, three types of Pale Ale craft beers brewed using increasing percentage of dark malt (0, 5, and 15% Caraamber malt, called PA100, PA95, PA85, respectively) and to evaluate the impact of dealcoholization by…	[Di Matteo, Paola; Russo, Paola] Sapienza Univ Rome, Dept Chem Engn Mat Environm, I-00184 Rome, Italy; [Sobolev, Anatoly P.; Proietti, Noemi] Natl Res Council CNR, Inst Biol Syst, Segre Capitani Magnet Resonance Lab, I-00015 Rome, Italy; [Liguori, Loredana; Albanese, Donatella] Univ Salerno, Dept Ind Engn, I-84084 Salerno, Italy; [Petrucci, Rita; Bortolami, Martina] Sapienza Univ Rome, Dept Basic…	Sapienza University Rome; University of Salerno; Sapienza University Rome	Petrucci, R (corresponding author), Sapienza Univ Rome, Dept Basic & Appl Sci Engn, I-00161 Rome, Italy.	rita.petrucci@uniroma1.it	Sobolev, Anatoly/AAX-1170-2020; Albanese, Donatella/P-3356-2015; Proietti, Noemi/C-6297-2015	Sobolev, Anatoly/0000-0001-8709-7666; Petrucci, Rita/0000-0003-2411-825X; Bortolami, Martina/0000-0001-5740-6499	Sapienza University of Rome [N.RP11715C63A2EC44]	Sapienza University of Rome	This research was financially supported by the Sapienza University of Rome (Project N.RP11715C63A2EC44).	Ambrosi A, 2020, INNOV FOOD SCI EMERG, V63, DOI 10.1016/j.ifset.2020.102371; AMES JM, 1988, CHEM IND-LONDON, P558; [Anonymous], 2017, BEER MARKET PRODUCT; [Anonymous], GVR1680387834; Araújo AS, 2005, ANALYST, V130, P884, DOI 10.1039/b415252b; Aron PM, 2010, J I BREWING, V116, P369, DOI 10.1002/j.2050-0416.2010.tb00788.x; Baiano A., 2013, Journal of Food Research, V2, P107; BRAND-WILLIAMS W, 1995,…	52	7	8	0	22	AMER CHEMICAL SOC	WASHINGTON	1155 16TH ST, NW, WASHINGTON, DC 20036 USA	0021-8561	1520-5118		J AGR FOOD CHEM	J. Agric. Food Chem.	2021 APR 28	2021	69	16
J	Zong, XY; Wu, JH; Chen, ZY; He, LH; Wen, JJ; Li, L				Zong, Xuyan; Wu, Jianhang; Chen, Zuyi; He, Linhua; Wen, Junjie; Li, Li			Impact of Qingke (hulless barley) application on antioxidant capacity and flavor compounds of beer	JOURNAL OF CEREAL SCIENCE			English	Article; Early Access						Qingke; Beer; Antioxidant capacity; Volatile compounds	NUTRITIONAL FUNCTIONS; IN-VITRO	As a promising adjunct material to beer brewing, Qingke (hulless barley) can provide sufficient hydrolyzable starch and rich nutrients for beer brewing. In this study, the effect of Qingke addition on the physicochemical properties, antioxidant capacity and flavor composition of beer was evaluated. The results showed that the addition of Qingke reduced the turbidity (25.03 NTU) and color (19.48 E…	[Zong, Xuyan; Wu, Jianhang; Chen, Zuyi] Sichuan Univ Sci & Engn, Liquor Brewing Biotechnol & Applicat Key Lab Sichu, Yibin 644000, Sichuan, Peoples R China; [Zong, Xuyan; Wu, Jianhang; Chen, Zuyi; He, Linhua; Wen, Junjie; Li, Li] Sichuan Univ Sci & Engn, Coll Bioengn, Yibin 644000, Sichuan, Peoples R China	Sichuan University of Science & Engineering; Sichuan University of Science & Engineering	Li, L (corresponding author), Sichuan Univ Sci & Engn, Coll Bioengn, Yibin 644000, Sichuan, Peoples R China.	zongxuyan@suse.edu.cn; wujianhang1996@163.com; 962149513@qq.com; 1247356589@qq.com; 2986298655@qq.com; lili@suse.edu.cn	Zong, Xuyan/HPE-0049-2023; Li, Li/HZK-7858-2023	Zong, Xuyan/0000-0002-7178-5525; Li, Li/0000-0002-2385-7950	Wuliangye Industry-University-Research Cooperation Project Research on Hulless Barley Beer Technology [CXY2021ZR007]	Wuliangye Industry-University-Research Cooperation Project Research on Hulless Barley Beer Technology	Acknowledgment Supported by Wuliangye Industry-University-Research Cooperation Project Research on Hulless Barley Beer Technology [CXY2021ZR007] .	Andrés AI, 2004, FOOD CHEM, V84, P375, DOI 10.1016/S0308-8146(03)00243-7; Bai JY, 2019, TRENDS FOOD SCI TECH, V88, P57, DOI 10.1016/j.tifs.2019.03.023; Boudaoud S, 2021, FOOD MICROBIOL, V98, DOI 10.1016/j.fm.2021.103790; Broncano JM, 2011, FOOD RES INT, V44, P2655, DOI 10.1016/j.foodres.2011.05.011; Carvalho DO, 2022, FOOD CHEM, V372, DOI 10.1016/j.foodchem.2021.131093; Cui DY, 2021, FOOD BIOSCI,…	30	3	3	15	41	ACADEMIC PRESS LTD- ELSEVIER SCIENCE LTD	LONDON	24-28 OVAL RD, LONDON NW1 7DX, ENGLAND	0733-5210	1095-9963		J CEREAL SCI	J. Cereal Sci.	2023 JAN	2023	109
J	Castro, LF; Affonso, AD; Lehman, RM				Castro, Luis F.; Affonso, Abigail D.; Lehman, Renata M.			Impact of Specialty Malts on Wort and Beer Characteristics	FERMENTATION-BASEL			English	Article						specialty malt; beer; fermentable sugars; polyphenols; Maillard reaction; free amino acids; diacetyl	FLAVOR; POLYPHENOLS; FERMENTATION; DIACETYL; BARLEY; COLOR; POWER	Specialty malts are commonly used in brewing to provide flavor, aroma, and color to wort and beer. The use of specialty malts contributes to the variety of beer products; therefore, it is important to understand their effect on the characteristics of wort and beer. This study investigates the impact of various specialty malts on wort and beer properties. A control beer was prepared with 100% base…	[Castro, Luis F.; Affonso, Abigail D.; Lehman, Renata M.] Calif Polytech State Univ San Luis Obispo, Food Sci & Nutr Dept, San Luis Obispo, CA 93407 USA	California State University System; California Polytechnic State University San Luis Obispo	Castro, LF (corresponding author), Calif Polytech State Univ San Luis Obispo, Food Sci & Nutr Dept, San Luis Obispo, CA 93407 USA.	lfcastro@calpoly.edu; aaffonso@calpoly.edu; renatalehman@yahoo.com		Castro, Luis/0000-0003-3212-4094				[Anonymous], 2014, ASBC METHODS ANAL; [Anonymous], 2018, ASBC METHODS ANAL; Aron PM, 2010, J I BREWING, V116, P369, DOI 10.1002/j.2050-0416.2010.tb00788.x; Bamforth C., 2009, BEER TAP ART SCI BRE, V3rd, P50; Bamforth C., 2009, BEER TAP ART SCI BRE, V3rd ed., P78; Bamforth CW., 2006, SCI PRINCIPLES MALTI, P21; Carvalho DO, 2016, COMPR REV FOOD SCI F, V15, P927, DOI 10.1111/1541-4337.12218; Coghe S…	30	11	12	15	50	MDPI	BASEL	ST ALBAN-ANLAGE 66, CH-4052 BASEL, SWITZERLAND		2311-5637		FERMENTATION-BASEL	FERMENTATION	SEP	2021	7	3
J	Belcar, J; Kapusta, I; Sekutowski, TR; Gorzelany, J				Belcar, Justyna; Kapusta, Ireneusz; Sekutowski, Tomasz R.; Gorzelany, Jozef			Impact of the Addition of Fruits of Kamchatka Berries (L. <i>caerulea</i> var. <i>kamtschatica</i>) and Haskap (L. <i>caerulea</i> var.<i> emphyllocalyx)</i> on the Physicochemical Properties, Polyphenolic Content, Antioxidant Activity and Sensory Evaluation Craft Wheat Beers	MOLECULES			English	Article						kamchatka berry; haskap; wheat beers; beer quality; bioactive compounds; antioxidant activity; polyphenol profile	LIQUID-CHROMATOGRAPHY; CHEMICAL-COMPOSITION; LONICERA; MALT	Kamchatka berry (Lonicera caerulea var. kamtschatica) and haskap (Lonicera caerulea var. emphyllocalyx) fruit are important sources of bioactive compounds, mainly polyphenols, but also macro- and microelements. Physico-chemical analysis showed that wheat beers with added fruit were characterised by an average 14.06% higher ethanol content, lower bitterness and intense colour compared to the contr…	[Belcar, Justyna] Univ Rzeszow, Doctoral Sch, St Rejtana 16C, PL-35959 Rzeszow, Poland; [Belcar, Justyna; Gorzelany, Jozef] Univ Rzeszow, Dept Food & Agr Prod Engn, St Zelwerowicza 4, PL-35601 Rzeszow, Poland; [Kapusta, Ireneusz] Univ Rzeszow, Dept Food Technol & Human Nutr, St Zelwerowicza 4, PL-35601 Rzeszow, Poland; [Sekutowski, Tomasz R.] Natl Res Inst, Inst Soil Sci & Plant Cultivat, Dept We…	University of Rzeszow; University of Rzeszow; University of Rzeszow; Institute of Soil Science & Plant Cultivation	Belcar, J (corresponding author), Univ Rzeszow, Doctoral Sch, St Rejtana 16C, PL-35959 Rzeszow, Poland.; Belcar, J (corresponding author), Univ Rzeszow, Dept Food & Agr Prod Engn, St Zelwerowicza 4, PL-35601 Rzeszow, Poland.	justyna.belcar@op.pl; ikapusta@ur.edu.pl; t.sekutowski@iung.wroclaw.pl; jgorzelany@ur.edu.pl		Kapusta, Ireneusz/0000-0002-1197-2361				Adadi P., 2017, Agronomy Research, V15, P1831, DOI 10.15159/AR.17.060; Adamenko K, 2020, FOOD CHEM, V312, DOI 10.1016/j.foodchem.2019.125968; Analytica EBC (European Brewery Convention), 2004, 13 13 SENS AN ROUT D; Baigts-Allende DK, 2021, J FOOD COMPOS ANAL, V100, DOI 10.1016/j.jfca.2021.103921; Belcar J., 2021, Acta Universitatis Cibiniensis - Series E: Food Technology, V25, P221, DOI 10.2478/a…	45	0	0	8	14	MDPI	BASEL	ST ALBAN-ANLAGE 66, CH-4052 BASEL, SWITZERLAND		1420-3049		MOLECULES	Molecules	2024-05-10	2023	28	10
J	Cioch-Skoneczny, M; Zdaniewicz, M; Pater, A; Skoneczny, S				Cioch-Skoneczny, Monika; Zdaniewicz, Marek; Pater, Aneta; Skoneczny, Szymon			Impact of triticale malt application on physiochemical composition and profile of volatile compounds in beer	EUROPEAN FOOD RESEARCH AND TECHNOLOGY			English	Article						Triticale; Wort; Beer; Volatile compounds	HIGHER ALCOHOL; ESTER	In brewing industry, adjuncts may replace malt, but they may also represent a raw material for brewing beer demonstrating different, specific organoleptic qualities. Triticale grain may give good quality malts, characterised by high extraction capacity, high diastatic power and short saccharification time. The purpose of the research was to determine the impact of triticale malt application on ph…	[Cioch-Skoneczny, Monika; Zdaniewicz, Marek; Pater, Aneta] Agr Univ Krakow, Dept Fermentat Technol & Tech Microbiol, Krakow, Poland; [Skoneczny, Szymon] Cracow Univ Technol, Dept Chem & Proc Engn, Krakow, Poland	Agricultural University Krakow; Cracow University of Technology	Cioch-Skoneczny, M (corresponding author), Agr Univ Krakow, Dept Fermentat Technol & Tech Microbiol, Krakow, Poland.	monika.cioch@urk.edu.pl	Skoneczny, Szymon/A-8510-2013	Cioch-Skoneczny, Monika/0000-0002-5327-9637; Pater, Aneta/0000-0002-9825-0977; Zdaniewicz, Marek/0000-0001-6075-6078; Skoneczny, Szymon/0000-0002-4549-7167				Annemuller G., 2009, GARUNG REIFUNG BIERE; [Anonymous], 2009, HDB BREWING PROCESSE; Baca E, 1999, PRZEM FERMENT OWOCOW, V43, P35; Baewicz J, 1993, POL J FOOD NUTR SCI, V43, P39; Baewicz J., 2003, ACTA TECHNOLOGIA ALI, V2, P75; Briggs DE., 2004, BREWING SCI PRACTICE, DOI [10.1533/9781855739062, DOI 10.1533/9781855739062]; Campbell I., 2001, PFOW, V8, P44; De Rouck G, 2010, 15 INT S SCI TECHN A, P1…	19	12	12	1	10	SPRINGER	NEW YORK	233 SPRING ST, NEW YORK, NY 10013 USA	1438-2377	1438-2385		EUR FOOD RES TECHNOL	Eur. Food Res. Technol.	JUL	2019	245	7
J	Maia, C; Cunha, S; Debyser, W; Cook, D				Maia, Carolina; Cunha, Solon; Debyser, Winok; Cook, David			Impacts of Adjunct Incorporation on Flavor Stability Metrics at Early Stages of Beer Production	JOURNAL OF THE AMERICAN SOCIETY OF BREWING CHEMISTS			English	Article; Early Access						beer flavor stability; corn adjunct; Electron spin resonance spectroscopy; Lager beer; rice adjunct	MAILLARD REACTION-PRODUCTS; OXIDATIVE STABILITY; STRECKER ALDEHYDES; STALING ALDEHYDES; UNMALTED BARLEY; BREWING PROCESS; METAL-IONS; WORT; MALT; FRACTIONATION	The fresh flavor of a beer brand is one of its most important quality parameters and should be retained as long as possible through shelf-life. Early stages of beer production can have significant impacts on beer flavor stability. The use of cereal adjuncts - either malted or unmalted - is now widespread practice in brewing. This laboratory mashing study investigated the impacts of incorporating …	[Maia, Carolina; Cook, David] Univ Nottingham, Int Ctr Brewing Sci, Nottingham, England; [Cunha, Solon; Debyser, Winok] Anheuser Busch InBev Nv Sa, Global Innovat & Technol Ctr, Leuven, Belgium	University of Nottingham; Anheuser-Busch InBev	Cook, D (corresponding author), Univ Nottingham, Int Ctr Brewing Sci, Nottingham, England.	david.cook@nottingham.ac.uk	Maia, Carolina/HGC-8587-2022		ABInBev	ABInBev	We wish to acknowledge ABInBev for funding the PhD research reported in this paper.	Abrahamsson V, 2012, J AM SOC BREW CHEM, V70, P296, DOI 10.1094/ASBCJ-2012-1012-01; Andersen ML, 2000, J AGR FOOD CHEM, V48, P3106, DOI 10.1021/jf000354+; Andersen ML, 2017, J AGR FOOD CHEM, V65, P10820, DOI 10.1021/acs.jafc.7b05012; Andueza S, 2003, J SCI FOOD AGR, V83, P240, DOI 10.1002/jsfa.1304; Arts MJTJ, 2007, J AGR FOOD CHEM, V55, P7010, DOI 10.1021/jf070505+; Baert JJ, 2018, J AM SOC BREW…	61	5	5	7	27	TAYLOR & FRANCIS LTD	ABINGDON	2-4 PARK SQUARE, MILTON PARK, ABINGDON OR14 4RN, OXON, ENGLAND	0361-0470	1943-7854		J AM SOC BREW CHEM	J. Am. Soc. Brew. Chem.	2023 JAN 2	2023	81	1
J	Orhotohwo, OL; Czipa, N; Kovács, B; Alexa, L				Orhotohwo, Oghenetega Lois; Czipa, Nikolett; Kovacs, Bela; Alexa, Lorand			IMPACTS OF THE USE OF GLUTEN-FREE CEREALS AND SPICES ON THE QUALITY PARAMETERS OF BEER	JOURNAL OF MICROBIOLOGY BIOTECHNOLOGY AND FOOD SCIENCES			English	Article						Gluten-free cereals; Beer; Ginger; Celiac disease	BREWING PROCESS; AVENA-SATIVA; SORGHUM; COLOR	The focus of this study was to examine the brewing performance quality attributes of wort and beer produced entirely from such combinations at various quantities. The physiochemical characteristics of the different gluten-free beer with and without the addition of ginger in comparison to barley-based beers was also examined. In this study, three different types of gluten-free cereals (oat, rice a…	[Orhotohwo, Oghenetega Lois; Czipa, Nikolett; Kovacs, Bela; Alexa, Lorand] Univ Debrecen, Fac Agr & Food Sci & Environm Management, Inst Food Sci, Boszormenyi St 138, H-4032 Debrecen, Hungary	University of Debrecen	Orhotohwo, OL (corresponding author), Univ Debrecen, Fac Agr & Food Sci & Environm Management, Inst Food Sci, Boszormenyi St 138, H-4032 Debrecen, Hungary.	orhotohwolois0308@gmail.com	Kovács, Béla/ABH-3324-2022	Kovács, Béla/0000-0002-6439-4753; Czipa, Nikolett/0000-0001-6966-4380				Alcázar A, 2002, TALANTA, V57, P45, DOI 10.1016/S0039-9140(01)00670-1; Arendt E.K., 2013, Cereal Grains for the Food and Beverage Industries, VVolume 1, P243, DOI [10.1533/9780857098924.243, DOI 10.1533/9780857098924.243]; Bajkai T., 2016, SORFOZES OTTHON EGYS; Callemien D, 2006, J AGR FOOD CHEM, V54, P1409, DOI 10.1021/jf051772n; Chiba Y, 2012, J AGR FOOD CHEM, V60, P3745, DOI 10.1021/jf300965b;…	28	3	3	4	17	SLOVAK UNIV AGRICULTURE NITRA	NITRA	TR A HLINKU2, NITRA, 94976, SLOVAKIA	1338-5178			J MICROB BIOTEC FOOD	J. Microbiol. Biotechnol. Food Sci.	AUG-SEP	2021	11	1
J	Prasad, CGD; Vidyalakshmi, R; Baskaran, N; Anand, MT				Prasad, Durga C. G.; Vidyalakshmi, R.; Baskaran, N.; Anand, Tito M.			Influence of <i>Pichia myanmarensis</i> in fermentation to produce quinoa based non-alcoholic beer with enhanced antioxidant activity	JOURNAL OF CEREAL SCIENCE			English	Article; Early Access						Quinoa; Adjunct; Pichia myanmarensis; ATR-FTIR; Non-alcoholic beer	GLUTEN-FREE BEER; QUALITY; ALCOHOL; ACETALDEHYDE; REDUCTION; BUCKWHEAT; TOOL	The use of non-conventional raw materials as adjuncts in brewing is increasing as they produce beer with different physicochemical and functional properties. In addition, special yeast strains are also being used to produce low alcoholic or non-alcoholic beer with improved flavor and aroma. The present study provides a detailed investigation on the effect of different concentrations (0%, 10%, 20%…	[Prasad, Durga C. G.] Indian Inst Food Proc Technol, Food Sci & Technol, Thanjavur 613005, India; [Vidyalakshmi, R.] Indian Inst Food Proc Technol, Dept Food Safety & Qual Testing, Thanjavur 613005, India; [Baskaran, N.] Indian Inst Food Proc Technol, Dept Food Proc, Business Incubat Ctr, Thanjavur 613005, India; [Anand, Tito M.] Indian Inst Food Proc Technol, Dept Workshop, Thanjavur 613005, Ind…		Anand, MT (corresponding author), Indian Inst Food Proc Technol, Dept Workshop, Thanjavur 613005, India.; Anand, MT (corresponding author), Indian Inst Food Proc Technol, Fabricat Unit, Thanjavur 613005, India.	tito@iifpt.edu.in	M, Tito Anand/JZC-7488-2024; R, Vidyalakshmi/AAR-4775-2020; N, Baskaran/ACT-9261-2022	M, Tito Anand/0000-0003-0753-9247; R, Vidyalakshmi/0000-0003-1896-4695; N, Baskaran/0000-0002-0168-3590				Alves V, 2020, FOOD CHEM, V326, DOI 10.1016/j.foodchem.2020.126856; Analytica-EBC, 2008, EUR BREW CONV AN EBC; Arranz S, 2012, NUTRIENTS, V4, P759, DOI 10.3390/nu4070759; Bellut K, 2019, J AM SOC BREW CHEM, V77, P77, DOI 10.1080/03610470.2019.1569452; Benzie IFF, 1996, ANAL BIOCHEM, V239, P70, DOI 10.1006/abio.1996.0292; Carciochi RA, 2016, PLANT FOOD HUM NUTR, V71, P361, DOI 10.1007/s11130-016-0…	30	6	6	3	17	ACADEMIC PRESS LTD- ELSEVIER SCIENCE LTD	LONDON	24-28 OVAL RD, LONDON NW1 7DX, ENGLAND	0733-5210	1095-9963		J CEREAL SCI	J. Cereal Sci.	2022 JAN	2022	103
J	Sterba, K; Cejka, P; Olsovská, J				Sterba, Karel; Cejka, Pavel; Olsovska, Jana			Influence of beer and wort sample freezing on the result of analysis	KVASNY PRUMYSL			English	Article						beer analysis; sample stability; sample freezing	STORAGE; STABILITY	Freezing is a common way of storing samples including beer samples. To verify the suitability of this procedure, the results of determination of alcohol (% v/v), original gravity, color, pH, thiobarbituric acid index, total polyphenols, saccharides, limit of attenuation, free amino nitrogen, protein nitrogen by coomassie brilliant blue, iso-a-bitter acids, diacetyl, higher alcohols, esters, fatty…	[Sterba, Karel; Cejka, Pavel; Olsovska, Jana] Res Inst Brewing & Malting Plc, Lipovd 15, Prague 12000, Czech Republic	Research Institute of Brewing & Malting (VUPS)	Sterba, K (corresponding author), Res Inst Brewing & Malting Plc, Lipovd 15, Prague 12000, Czech Republic.	sterba@beerresearch.cz	Št?rba, Karel/AAW-8328-2021	Št?rba, Karel/0000-0002-4838-2787	Ministry of Agriculture of the Czech Republic [MZE-RO1918]	Ministry of Agriculture of the Czech Republic(Ministry of Agriculture, Czech Republic)	This study was supported by institutional support No. MZE-RO1918 of the Ministry of Agriculture of the Czech Republic.	Analytica EBC, 1999, AN EBC; Analytica EBC, 2008, AN EBC; Analytica EBC, 2002, AN EBC; Analytica EBC, 2000, AN EBC; Analytica EBC, 2004, AN EBC; Basarova G., 1993, PIVOVARSKO SLADARSKA; Cejka P, 2013, J AGR FOOD CHEM, V61, P12670, DOI 10.1021/jf403361h; Cuhadar S, 2013, BIOCHEM MEDICA, V23, P70, DOI 10.11613/BM.2013.009; Dore JE, 1996, MAR CHEM, V53, P173, DOI 10.1016/0304-4203(96)00004-7; Horák …	21	4	4	0	2	RESEARCH INST BREWING & MALTING	2 PRAGUE	LIPOVA 15, 2 PRAGUE, 12044, CZECH REPUBLIC		2570-8619		KVASNY PRUMYSL	Kvas. Prumysl		2020	66	4
J	Kazemi, MA; Soltanieh, M; Yazdanshenas, M; Fillaudeau, L				Kazemi, Mohammad Amin; Soltanieh, Mohammad; Yazdanshenas, Mehdi; Fillaudeau, Luc			Influence of crossflow microfiltration on ceramic membrane fouling and beer quality	DESALINATION AND WATER TREATMENT			English	Article						Microfiltration; Membrane fouling; Beer; Crossflow; Classical model	CAKE FILTRATION; PORE BLOCKAGE; FLUX DECLINE; BLOCKING; ULTRAFILTRATION; CLARIFICATION; SUSPENSIONS; DEPOSITION; MORPHOLOGY; RETENTION	In this article, an experimental investigation has been carried out to determine the types of fouling phenomena that occur during clarification of dilute malt extract (DME) and pasteurization of clarified beer (CB) by a tubular ceramic membrane in a crossflow pilot plant. Using the classical models, the predominant fouling mechanism responsible for flux decline was found to be complete blocking o…	[Kazemi, Mohammad Amin; Soltanieh, Mohammad] Sharif Univ Technol, Chem & Petr Engn Dept, Tehran 559694, Iran; [Yazdanshenas, Mehdi] Iran Behnoush Co, Dept Res & Dev, Tehran, Iran; [Fillaudeau, Luc] Univ Toulouse, Lab Ingn Syst Biol & Proc, INSA, CNRS UMR5504,INRA UMR792, F-31077 Toulouse, France	Sharif University of Technology; INRAE; Centre National de la Recherche Scientifique (CNRS); CNRS - Institute for Engineering & Systems Sciences (INSIS); Universite de Toulouse; Universite Federale Toulouse Midi-Pyrenees (ComUE); Institut National des Sciences Appliquees de Toulouse	Soltanieh, M (corresponding author), Sharif Univ Technol, Chem & Petr Engn Dept, Azadi Ave,POB 111, Tehran 559694, Iran.	msoltanieh@sharif.edu	Kazemi, Amin/JPK-1645-2023	Kazemi, Amin/0000-0002-7907-6563	Iran Behnoush Co.	Iran Behnoush Co.	The authors are greatly indebted to Iran Behnoush Co. for the beer samples and financial support of this project.	AUBERT MC, 1993, J MEMBRANE SCI, V84, P229, DOI 10.1016/0376-7388(93)80018-S; Blanpain-Avet P, 1999, FOOD BIOPROD PROCESS, V77, P75, DOI 10.1205/096030899532367; BOWEN WR, 1995, J MEMBRANE SCI, V101, P153, DOI 10.1016/0376-7388(94)00295-A; BURRELL KJ, 1994, MBAA TECH Q, V31, P42; Cassano A, 2007, J FOOD ENG, V79, P613, DOI 10.1016/j.jfoodeng.2006.02.020; Chandler M, 2006, J MEMBRANE SCI, V285, P3…	32	5	6	0	53	TAYLOR & FRANCIS INC	PHILADELPHIA	325 CHESTNUT ST, SUITE 800, PHILADELPHIA, PA 19106 USA	1944-3994			DESALIN WATER TREAT	Desalin. Water Treat.	2024-06-01	2013	51	22-24
J	Castro, R; Díaz, AB; Durán-Guerrero, E; Lasanta, C				Castro, Remedios; Belen Diaz, Ana; Duran-Guerrero, Enrique; Lasanta, Cristina			Influence of different fermentation conditions on the analytical and sensory properties of craft beers: Hopping, fermentation temperature and yeast strain	JOURNAL OF FOOD COMPOSITION AND ANALYSIS			English	Article; Early Access						Craft beers; Dry hopping; Volatile compounds; Phenolic compounds; Sensory analysis	HOP VARIETY; ANALYTICAL PROFILES; HUMULUS-LUPULUS; BREWING PROCESS; LAGER BEER; IMPACT; SUBSTANCES; ACIDS	The influence of the hopping method (boiling stage hopping or dry hopping), the fermentation temperature (12 and 18 degrees C), and the yeast strain (five different yeasts) on the physical-chemical characteristics (bitterness, color, alcohol content), the phenolic content, the volatile compounds, as well as the sensory profile of beers, has been studied. The hopping method was much more influenti…	[Castro, Remedios; Duran-Guerrero, Enrique] Univ Cadiz, Analyt Chem Dept, Fac Sci, Univ Inst Wine & Food Res IVAGRO CAIV,Agrifood Ca, Poligono Rio San Pedro S-N, Cadiz 11510, Spain; [Belen Diaz, Ana; Lasanta, Cristina] Univ Cadiz, Chem Engn & Food Technol Dept, Fac Sci, Univ Inst Wine & Food Res IVAGRO CAIV,Agrifood Ca, Poligono Rio San Pedro S-N, Cadiz 11510, Spain	Universidad de Cadiz; Universidad de Cadiz	Durán-Guerrero, E (corresponding author), Univ Cadiz, Analyt Chem Dept, Fac Sci, Univ Inst Wine & Food Res IVAGRO CAIV,Agrifood Ca, Poligono Rio San Pedro S-N, Cadiz 11510, Spain.	remedios.castro@uca.es; anabelen.diaz@uca.es; enrique.duranguerrero@uca.es; cristina.lasanta@uca.es	Durán-Guerrero, Enrique/J-8069-2018; Castro-Mejias, Remedios/L-2434-2017	Durán-Guerrero, Enrique/0000-0003-2073-3394; Castro-Mejias, Remedios/0000-0002-6419-2473; Lasanta Melero, Cristina/0000-0002-8113-0848				Algazzali V, 2016, J AM SOC BREW CHEM, V74, P36, DOI 10.1094/ASBCJ-2016-1130-01; [Anonymous], 2007, INT ORG STANDARDIZAT; ASBC Method of Analysis, 2011, BEER BITT BEER 23A; Bland Jeffrey S., 2015, PharmaNutrition, V3, P46, DOI 10.1016/j.phanu.2015.03.001; Brendel S, 2019, J AGR FOOD CHEM, V67, P12044, DOI 10.1021/acs.jafc.9b05174; Ceslová L, 2009, J CHROMATOGR A, V1216, P7249, DOI 10.1016/j.chrom…	40	12	12	10	28	ACADEMIC PRESS INC ELSEVIER SCIENCE	SAN DIEGO	525 B ST, STE 1900, SAN DIEGO, CA 92101-4495 USA	0889-1575	1096-0481		J FOOD COMPOS ANAL	J. Food Compos. Anal.	2022 MAR	2022	106
J	Navarro, S; Pérez, G; Navarro, G; Mena, L; Vela, N				Navarro, Simon; Perez, Gabriel; Navarro, Gines; Mena, Luis; Vela, Nuria			Influence of fungicide residues on the primary fermentation of young lager beer	JOURNAL OF AGRICULTURAL AND FOOD CHEMISTRY			English	Article						beer; brewing; fungicide residues; lager beer; organoleptic parameters; primary fermentation; wort	FATE; METABOLITES; BEHAVIOR; MALT; HOPS	The effect of four sterol biosynthesis-inhibiting fungicides added to the pitching wort on the evolution of several organoleptic parameters during the primary fermentation of young lager beer was assessed. Pyrimidine (nuarimol and fenarimol) and triazole (myclobutanil and propiconazole) fungicides were individually supplied to the pitching wort to obtain a concentration of 1 mg/L. A marked influe…	Univ Murcia, Dept Agr Chem, Sch Chem, E-30100 Murcia, Spain	University of Murcia	Navarro, S (corresponding author), Univ Murcia, Dept Agr Chem, Sch Chem, Campus Univ Espinardo, E-30100 Murcia, Spain.	snavarro@um.es	LUCAS, GABRIEL PEREZ/L-6343-2014; NAVARRO GARCIA, GINES/L-7968-2014; NAVARRO, SIMON/B-4473-2012; Vela, Nuria/L-5843-2014	LUCAS, GABRIEL PEREZ/0000-0002-4799-3551; NAVARRO, SIMON/0000-0002-0543-7928; Vela, Nuria/0000-0002-9825-3326				Batistote M, 2006, J I BREWING, V112, P84, DOI 10.1002/j.2050-0416.2006.tb00235.x; BERG D, 1986, FUNGICIDE CHEM ADV P, P25; CABRAS P, 1987, REV ENVIRON CONTAM T, V99, P83; Dominguez F., 2004, PLAGAS ENFERMEDADES, V9th; European Brewery Convention, 1998, AN EBC; Farris G. A., 1992, Italian Journal of Food Science, V4, P149; Hack M, 1997, J AGR FOOD CHEM, V45, P1375, DOI 10.1021/jf9605411; Hengel M…	20	13	16	1	17	AMER CHEMICAL SOC	WASHINGTON	1155 16TH ST, NW, WASHINGTON, DC 20036 USA	0021-8561	1520-5118		J AGR FOOD CHEM	J. Agric. Food Chem.	2024-02-21	2007	55	4
J	Kunz, T; Strähmel, A; Cortés, N; Kroh, LW; Methner, FJ				Kunz, Thomas; Straehmel, Arno; Cortes, Natalia; Kroh, Lothar W.; Methner, Frank-Juergen			Influence of Intermediate Maillard Reaction Products with Enediol Structure on the Oxidative Stability of Beverages	JOURNAL OF THE AMERICAN SOCIETY OF BREWING CHEMISTS			English	Article						Electron spin resonance spectroscopy (ESR); Enediol structure; Fenton reaction; Flavor stability; Maillard reaction products; Reductones; Special malt	ELECTRON-SPIN-RESONANCE; BEER FLAVOR STABILITY; ALPHA-DICARBONYL COMPOUNDS; ANTIOXIDANT; MALT; WORT; IDENTIFICATION; IMPROVEMENT; RADICALS; BEHAVIOR	The influence of Maillard reaction products, originating from special malt, on the oxidative flavor stability of beverages was investigated by ESR methods (EAP determination, T-500 values) and traditional methods according to MEBAK and Chapon to determine the reducing power or potential. Simultaneously, the color, SO2 content, and concentration of specific dicarbonyl compounds were determined (HP…	[Kunz, Thomas; Cortes, Natalia; Methner, Frank-Juergen] TU Berlin, Inst Biotechnol, Fachbereich Brauwesen, D-13353 Berlin, Germany; [Straehmel, Arno; Kroh, Lothar W.] TU Berlin, Inst Lebensmitteltechnol & Lebensmittelchem, D-13355 Berlin, Germany	Technical University of Berlin; Technical University of Berlin	Kunz, T (corresponding author), TU Berlin, Inst Biotechnol, Fachbereich Brauwesen, Seestr 13, D-13353 Berlin, Germany.	thomas.kunz@tu-berlin.de						Ames J. M., 2001, Cerevisia, V26, P210; Andersen ML, 1998, J AGR FOOD CHEM, V46, P1272, DOI 10.1021/jf9708608; Andersen ML, 2000, J AGR FOOD CHEM, V48, P3106, DOI 10.1021/jf000354+; Bamforth C. W., 1993, Journal of the American Society of Brewing Chemists, V51, P79; Belitz H.D., 1999, FOOD CHEM, V2nd; Bright D, 1999, J AM SOC BREW CHEM, V57, P133; Cämmerer B, 2002, J AGR FOOD CHEM, V50, P2083, DO…	44	35	37	2	78	TAYLOR & FRANCIS LTD	ABINGDON	2-4 PARK SQUARE, MILTON PARK, ABINGDON OR14 4RN, OXON, ENGLAND	0361-0470	1943-7854		J AM SOC BREW CHEM	J. Am. Soc. Brew. Chem.		2013	71	3
J	Prado, R; Gastl, M; Becker, T				Prado, Raphael; Gastl, Martina; Becker, Thomas			Influence of kilned specialty malt odorant markers on the aroma composition and sensory profile of beer	LWT-FOOD SCIENCE AND TECHNOLOGY			English	Article						Specialty malt; Beer; Aroma; Sensory; Transfer rates; Maillard		Specialty malt beers are brewed with the intention of providing distinct flavour and colour. To this end, special malts have different chemical compositions. More specifically, the availability of enzymes, small peptides, organic acids, Maillard products, low-molecular weight sugars and amino acids depend on the malting procedure applied and thus vary between the malt styles. To investigate the i…	[Prado, Raphael; Gastl, Martina; Becker, Thomas] Tech Univ Munich, Chair Brewing & Beverage Technol, Weihenstephaner Steig 20, D-85354 Freising Weihenstephan, Germany; [Gastl, Martina] German, Weihenstephaner Steig 20, D-85354 Freising Weihenstephan, Germany	Technical University of Munich	Gastl, M (corresponding author), German, Weihenstephaner Steig 20, D-85354 Freising Weihenstephan, Germany.	martina.gastl@tum.de							0	0	0	4	4	ELSEVIER	AMSTERDAM	RADARWEG 29, 1043 NX AMSTERDAM, NETHERLANDS	0023-6438	1096-1127		LWT-FOOD SCI TECHNOL	LWT-Food Sci. Technol.	2024-01-01	2023	173
J	Sovrano, S; Buiatti, S; Anese, M				Sovrano, Silvia; Buiatti, Stefano; Anese, Monica			Influence of malt browning degree on lipoxygenase activity	FOOD CHEMISTRY			English	Article						colour; lipoxygenase; Maillard reaction products; malt; off-flavour; worts	BARLEY HORDEUM-VULGARE; ANTIOXIDANT ACTIVITY; OXIDATION; INHIBITION; EXTRACTS; GLUCOSE; COLOR	The development of off-flavour in pale beer is generally attributed to the oxidation of the intermediate products of lipid degradation catalysed by lipoxygenase during mashing. This paper deals with the effect of speciality malts, having different browning levels, on malt lipoxygenase. The results obtained showed that lipoxygenase activity, which was found to be present only in the pale malt, was…	Univ Udine, Dipartimento Sci Alimenti, I-33100 Udine, Italy	University of Udine	Sovrano, S (corresponding author), Univ Udine, Dipartimento Sci Alimenti, Via Marangoni 97, I-33100 Udine, Italy.	silvia.sovrano@uniud.it		Anese, Monica/0000-0001-8648-6360				Aerts G., 2001, Cerevisia, V26, P161; [Anonymous], P 26 C EUR BREW CONV; [Anonymous], 1970, PROC ANN MEET AM SOC, DOI DOI 10.1080/00960845.1970.12006980; [Anonymous], EUR J COMBIN; Anthon GE, 2003, FOOD CHEM, V81, P275, DOI 10.1016/S0308-8146(02)00424-7; *AOAC, 1995, 98514 AOAC; Back W., 1999, BRAUWELT INT, V17, P394; Bamforth CW, 1999, J I BREWING, V105, P237, DOI 10.1002/j.2050-0416.1999.tb0002…	50	27	38	3	27	ELSEVIER SCI LTD	OXFORD	THE BOULEVARD, LANGFORD LANE, KIDLINGTON, OXFORD OX5 1GB, OXON, ENGLAND	0308-8146	1873-7072		FOOD CHEM	Food Chem.		2006	99	4
J	Liguori, L; De Francesco, G; Orilio, P; Perretti, G; Albanese, D				Liguori, Loredana; De Francesco, Giovanni; Orilio, Paola; Perretti, Giuseppe; Albanese, Donatella			Influence of malt composition on the quality of a top fermented beer	JOURNAL OF FOOD SCIENCE AND TECHNOLOGY-MYSORE			English	Article; Early Access						Beer; Malt; Antioxidants; Aroma; Sensory; Quality	DARK SPECIALTY MALTS; IMPACT; WORT; PHENOLICS; PROFILE; BARLEY	The beer is a widely consumed drink, appreciated for its sensory characteristics, and it also contains beneficial compounds for health derived from its raw materials. In this work, the influence of coloured malt on the main quality parameters of a top-fermenting beer was evaluated. The beers were produced increasing the percentage of coloured malt (0, 5, 15% Caraamber (R)) respect to the pale ale…	[Liguori, Loredana; Orilio, Paola; Albanese, Donatella] Univ Salerno, Dept Ind Engn, Via Giovanni Paolo II 132, I-84084 Fisciano, SA, Italy; [De Francesco, Giovanni; Perretti, Giuseppe] Univ Perugia, Dept Econ & Food Sci, Via San Costanzo, I-06126 Perugia, Italy	University of Salerno; University of Perugia	Liguori, L (corresponding author), Univ Salerno, Dept Ind Engn, Via Giovanni Paolo II 132, I-84084 Fisciano, SA, Italy.	lliguori@unisa.it	Albanese, Donatella/AAC-1288-2021	Albanese, Donatella/0000-0001-9072-2098				Baiano A., 2013, Journal of Food Research, V2, P107; Bettenhausen HM, 2020, J AM SOC BREW CHEM, V78, P136, DOI 10.1080/03610470.2019.1706037; Bettenhausen HM, 2018, FOOD RES INT, V113, P487, DOI 10.1016/j.foodres.2018.07.024; Bokulich NA, 2013, MICROBIOL MOL BIOL R, V77, P157, DOI 10.1128/MMBR.00060-12; BRAND-WILLIAMS W, 1995, FOOD SCI TECHNOL-LEB, V28, P25; Carvalho DO, 2016, COMPR REV FOOD SCI …	36	11	11	6	38	SPRINGER INDIA	NEW DELHI	7TH FLOOR, VIJAYA BUILDING, 17, BARAKHAMBA ROAD, NEW DELHI, 110 001, INDIA	0022-1155	0975-8402		J FOOD SCI TECH MYS	J. Food Sci. Technol.-Mysore	2021 JUN	2021	58	6
J	Magalhaes, PJ; Almeida, SM; Carvalho, AM; Gonçalves, LM; Pacheco, JG; Cruz, JM; Guido, LF; Barros, AA				Magalhaes, Paulo J.; Almeida, Suzete M.; Carvalho, Ana M.; Goncalves, Luis M.; Pacheco, Joao G.; Cruz, Jose M.; Guido, Luis F.; Barros, Aquiles A.			Influence of malt on the xanthohumol and isoxanthohumol behavior in pale and dark beers: A micro-scale approach	FOOD RESEARCH INTERNATIONAL			English	Article						Xanthohumol; Polyphenols; Malt; Beer; Antioxidant activity; Melanoidins	BARLEY HORDEUM-VULGARE; ANTIOXIDANT PROPERTIES; PHENOLIC-COMPOUNDS; EXTRACTION; PRODUCT; HOPS; PRENYLFLAVONOIDS	The main objective of this work was to understand which compounds are responsible for the partial inhibition of xanthohumol (XN) thermal isomerization during wort boiling of dark malts. With such purpose, worts from different kinds of malt (pale, caramel and roasted) were chemically characterized (e.g. antioxidant activity, polyphenols and melanoidins contents) and studied by several chromatograp…	[Magalhaes, Paulo J.; Almeida, Suzete M.; Carvalho, Ana M.; Goncalves, Luis M.; Pacheco, Joao G.; Guido, Luis F.; Barros, Aquiles A.] Univ Porto, Fac Ciencias, Dept Quim & Bioquim, Requimte, P-4169007 Oporto, Portugal; [Cruz, Jose M.] Inst Bebidas & Saude, P-4466955 Sao Mamede de Infesta, Portugal	Universidade do Porto	Barros, AA (corresponding author), Univ Porto, Fac Ciencias, Dept Quim & Bioquim, Requimte, Rua Campo Alegre 687, P-4169007 Oporto, Portugal.	ajbarros@fc.up.pt	Barros, Aquiles A/D-6787-2013; Pacheco, João/D-8599-2013; Guido, Luis/D-5344-2013; Gonçalves, Luís Moreira/F-5350-2011; REQUIMTE, ENV/M-4650-2013	Guido, Luis/0000-0001-9441-7867; Gonçalves, Luís Moreira/0000-0002-4290-656X; Carvalho, Ana Margarida/0000-0002-2725-791X; Almeida, Suzete Maria/0000-0002-1077-7564; Pacheco, Joao/0000-0001-8366-0490; Araujo Barros, Aquiles/0000-0002-1852-0499	Portuguese Fundacao para a Ciencia e a Tecnologia (FCT) [SFRH/BD/27834/2006, SFRH/BD/36791/2007, SFRH/BD/30279/2006]; iBeSa; UNICER - Bebidas de Portugal; Fundação para a Ciência e a Tecnologia [SFRH/BD/36791/2007, SFRH/BD/27834/2006, SFRH/BD/30279/2006] Funding Source: FCT	Portuguese Fundacao para a Ciencia e a Tecnologia (FCT)(Fundacao para a Ciencia e a Tecnologia (FCT)); iBeSa; UNICER - Bebidas de Portugal; Fundação para a Ciência e a Tecnologia(Fundacao para a Ciencia e a Tecnologia (FCT))	P.J. Magalhaes (SFRH/BD/27834/2006), L. M. Goncalves (SFRH/BD/36791/2007) and J. G. Pacheco (SFRH/BD/30279/2006) wish to acknowledge Portuguese Fundacao para a Ciencia e a Tecnologia (FCT) for their PhD studentships. S. M. Almeida thanks iBeSa for the financial support. The authors also thank UNICER - Bebidas de Portugal for their support.	Biendl M., 2004, Brauwelt International, V22, P182; Biendl M., 2004, Scandinavian Brewers' Review, V61, P20; Bonoli M, 2004, J AGR FOOD CHEM, V52, P5195, DOI 10.1021/jf040075c; Dvoráková M, 2008, J I BREWING, V114, P27; EBC, 2003, AN EBC; Gerhauser C, 2002, MOL CANCER THER, V1, P959; Goupy P, 1999, J SCI FOOD AGR, V79, P1625, DOI [10.1002/(SICI)1097-0010(199909)79:12<1625::AID-JSFA411>3.3.CO;2-#,…	22	31	33	1	30	ELSEVIER	AMSTERDAM	RADARWEG 29, 1043 NX AMSTERDAM, NETHERLANDS	0963-9969	1873-7145		FOOD RES INT	Food Res. Int.	JAN	2011	44	1
J	Hoff, S; Lund, MN; Petersen, MA; Jespersen, BM; Andersen, ML				Hoff, Signe; Lund, Marianne N.; Petersen, Mikael A.; Jespersen, Birthe M.; Andersen, Mogens L.			Influence of Malt Roasting on the Oxidative Stability of Sweet Wort	JOURNAL OF AGRICULTURAL AND FOOD CHEMISTRY			English	Article						malt; sweet wort; roasting; oxidative stability; thiols; electron spin resonance spectroscopy; volatiles	ELECTRON-SPIN-RESONANCE; DARK SPECIALTY MALTS; FLAVOR STABILITY; BEER; IMPROVEMENT; PRODUCTS; RELEASE; BARLEY; COLOR; ACID	Influence of malt roasting on the oxidative stability of sweet wort was evaluated based on radical intensity, volatile profile, content of transition metals (Fe and Cu) and thiols. Malt roasting had a large influence on the oxidative stability of sweet wort. Light sweet worts were more stable with low radical intensity, low Fe content, and ability to retain volatile compounds when heated. At mild…	[Hoff, Signe; Lund, Marianne N.; Petersen, Mikael A.; Jespersen, Birthe M.; Andersen, Mogens L.] Univ Copenhagen, Dept Food Sci, DK-1958 Frederiksberg C, Denmark	University of Copenhagen	Hoff, S (corresponding author), Univ Copenhagen, Dept Food Sci, Rolighedsvej 30, DK-1958 Frederiksberg C, Denmark.	hoff@life.ku.dk	Lund, Marianne/F-3003-2014; Jespersen, Birthe/E-5236-2015; Andersen, Mogens L./M-9742-2014; Petersen, Mikael Agerlin/E-2203-2015	Lund, Marianne/0000-0001-8708-2210; Jespersen, Birthe/0000-0002-8695-1450; Andersen, Mogens L./0000-0003-4694-486X; Petersen, Mikael Agerlin/0000-0002-4106-7696				Analytica-EBC, 2008, EUR BREW CONV AN EBC; Bamforth CW, 2009, J AM SOC BREW CHEM, V67, P89, DOI 10.1094/ASBCJ-2009-0219-01; BEAL AD, 1994, J AGR FOOD CHEM, V42, P2880, DOI 10.1021/jf00048a043; Bright D, 1999, J AM SOC BREW CHEM, V57, P133; Channell GA, 2010, J AM SOC BREW CHEM, V68, P175, DOI 10.1094/ASBCJ-2010-0715-01; Coghe S, 2003, J AM SOC BREW CHEM, V61, P125; Cortés N, 2010, J AM SOC BREW C…	30	35	37	1	61	AMER CHEMICAL SOC	WASHINGTON	1155 16TH ST, NW, WASHINGTON, DC 20036 USA	0021-8561			J AGR FOOD CHEM	J. Agric. Food Chem.	2024-06-06	2012	60	22
J	Cao, L; Zhou, GQ; Guo, P; Li, YC				Cao, Lei; Zhou, Guangqi; Guo, Ping; Li, Yuchen			Influence of Pasteurising Intensity on Beer Flavour Stability	JOURNAL OF THE INSTITUTE OF BREWING			English	Article						ageing; beer; DPPH; 5-HMF; pasteurising intensity; volatile compounds		J. Inst. Brew. 117(4), 587-592, 2011 While it is preferred that flavour improves during the beer maturation process, formation of undesirable flavours inevitably occurs during beer storage. Beer ageing problems occur during beer storage and can damage the beer style, especially for lager beer of a more delicate style. In this research, the impact of pasteurising intensity on beer ageing and flavo…	[Cao, Lei; Zhou, Guangqi] Dalian Polytech Univ, Sch Bioengn, Dalian 116034, Peoples R China; [Guo, Ping] China Resources Snow Breweries Da Lian Co Ltd, Dalian 116034, Peoples R China; [Li, Yuchen] China Resources Snow Breweries Technol Ctr, Dalian 116034, Peoples R China	Dalian Polytechnic University; China Resources Group; China Resources Group	Zhou, GQ (corresponding author), Dalian Polytech Univ, Sch Bioengn, Qinggongyuan Rd 1, Dalian 116034, Peoples R China.	dlzgq@126.com	Li, Yuchen/HJI-4026-2023		China Resources Snow Breweries (Da Lian) Co., Ltd.	China Resources Snow Breweries (Da Lian) Co., Ltd.	We thank Mrs Ping Guo for helpful advice during this study. We are grateful for the support of the China Resources Snow Breweries (Da Lian) Co., Ltd., including the supply of beer samples and the participation of their sensory panel.	[Anonymous], 1971, J I BREWING, V77, P181; [Anonymous], 1998, ANAL EBC ANAL EUROPE; Bamforth C. W., 1993, Journal of the American Society of Brewing Chemists, V51, P79; Boulton C., 2006, BREWING YEAST FERMEN; Gardner R. J., 1977, Technical Quarterly, Master Brewers Association of America, V14, P250; Geiger E, 1976, Tech Quart Mast Brew Assoc Am, V13, P51; Grigsbys J. H., 1976, J AM SOC BREW CHEM,…	24	26	29	1	50	INST BREWING	LONDON	33 CLARGES STREET, LONDON W1Y 8EE, ENGLAND	0046-9750	2050-0416		J I BREWING	J. Inst. Brew.		2011	117	4
J	Kutkoski, RF; Cabrera, LC; da Rosa, MR; Felsner, ML				Kutkoski, R. F.; Cabrera, L. C.; da Rosa, M. R.; Felsner, M. L.			Influence of the Processing and Raw Material in the Physicochemical Characteristics of the <i>Lager</i> Beer produced in the Microbrewery	REVISTA VIRTUAL DE QUIMICA			Portuguese	Article						Processing; raw material; physicochemical analysis; statistical analysis; Lager beer; Microbrewery		In this work the influence of processing and raw material on the physicochemical characteristics of Lager beer produced in a Microbrewery was studied by the application of appropriate statistical tests (ANOVA and Pearson's linear correlation). For this purpose, physicochemical analyzes of pH, acidity, bitterness, color and alcoholic degree were carried out in samples collected at the end of the m…	[Kutkoski, R. F.; Cabrera, L. C.; da Rosa, M. R.; Felsner, M. L.] Univ Estadual Centro Oeste, Dept Quim, Campus Cedeteg, BR-85040080 Guarapuava, PR, Brazil	Universidade Estadual do Centro Oeste	Kutkoski, RF (corresponding author), Univ Estadual Centro Oeste, Dept Quim, Campus Cedeteg, BR-85040080 Guarapuava, PR, Brazil.	kutkoski@hotmail.com	Cabrera, Liziara C/AAN-1222-2021; Felsner, Maria Lurdes/D-1238-2010; Felsner, Maria Lurdes/M-6104-2017	Cabrera, Liziara C/0000-0002-6334-0817; Felsner, Maria Lurdes/0000-0002-8826-0565				Almeida C.I.R, 2006, THESIS; Almeida N.E.C, 2011, THESIS; Alves L.M.F, 2014, TRABALHO CONCLUSAO C; Angeloni L.H. P, 2016, THESIS; Araújo F.B., 2003, Food Sci. Technol, V23, P121, DOI 10.1590/S0101-20612003000200004; Araujo G. M, 2016, THESIS; Batalha M. O., 2000, RAE-REV ADMIN EMPRES, V40, P90; Biazon C. L, 2008, THESIS; Braga V. S, 2006, THESIS; Brunelli Luciana Trevisan, 2014, Braz. J. Food Tec…	30	1	2	0	4	SOC BRASILEIRA QUIMICA	SAO PAULO	CAIXA POSTAL 26037, 05599-970 SAO PAULO, BRAZIL	1984-6835			REV VIRTUAL QUIM	Rev. Virtual Quim.	MAY-JUN	2019	11	3
J	Jaskula-Goiris, B; De Causmaecker, B; De Rouck, G; Aerts, G; Paternoster, A; Braet, J; De Cooman, L				Jaskula-Goiris, B.; De Causmaecker, B.; De Rouck, G.; Aerts, G.; Paternoster, A.; Braet, J.; De Cooman, L.			Influence of transport and storage conditions on beer quality and flavour stability	JOURNAL OF THE INSTITUTE OF BREWING			English	Article						aldehydes; beer transport and storage; bitterness; colloidal stability; temperature; vibrations	ISO-ALPHA-ACIDS; HOPPING TECHNOLOGY; BITTERNESS CONSISTENCY; STALING ALDEHYDES; VIBRATION LEVELS; TRUCK TRANSPORT; LAGER BEER; INSTABILITY; POLYPHENOLS; OXIDATION	Breweries are exporting their brands overseas, resulting in an increasingly competitive and globalised beer market. Inevitably, the beer experiences varying and prolonged periods of transport and storage prior to consumption. During this process, the flavour of fresh beer deteriorates, leading to the presence of stale flavours and a decrease in the drinkability of the beer. Results reported here …	[Jaskula-Goiris, B.; De Causmaecker, B.; De Rouck, G.; Aerts, G.; De Cooman, L.] Katholieke Univ Leuven, Fac Engn Technol, Dept Microbial & Mol Syst, Cluster Bioengn Technol,Lab Enzyme Fermentat & Br, Technol Campus Ghent,Gebroeders De Smetstr 1, B-9000 Ghent, Belgium; [Paternoster, A.; Braet, J.] Univ Antwerp, Fac Appl Econ Sci, Dept Engn Management, Prinsstr 13, B-2000 Antwerp, Belgium	KU Leuven; University of Antwerp	Jaskula-Goiris, B (corresponding author), Katholieke Univ Leuven, Fac Engn Technol, Dept Microbial & Mol Syst M2S, Cluster Bioengn Technol CBeT,Lab Enzyme Fermentat, Technol Campus Ghent,Gebroeders De Smetstr 1, B-9000 Ghent, Belgium.	barbara.jaskulagoiris@kuleuven.be			Flanders Innovation & Entrepreneurship, Brussels, Belgium; Belgian Brewers and Maltsters [120786]	Flanders Innovation & Entrepreneurship, Brussels, Belgium; Belgian Brewers and Maltsters	The authors would like to thank Flanders Innovation & Entrepreneurship, Brussels, Belgium and Belgian Brewers and Maltsters for the financial support (VIS-project no. 120786). Furthermore, we are grateful to Johanna Schlich for skilled technical assistance.	Andersen ML, 1998, J AGR FOOD CHEM, V46, P1272, DOI 10.1021/jf9708608; [Anonymous], P 24 C EUR BREW CONV; [Anonymous], [No title captured]; [Anonymous], P 13 C EUR BREW CONV; Araki S, 2002, J AM SOC BREW CHEM, V60, P26; Aron PM, 2010, J I BREWING, V116, P369, DOI 10.1002/j.2050-0416.2010.tb00788.x; Asano K., 1982, Journal of the American Society of Brewing Chemists, V40, P147; Baert JJ, 2015, J A…	61	35	37	6	49	INST BREWING	LONDON	33 CLARGES STREET, LONDON W1Y 8EE, ENGLAND	0046-9750	2050-0416		J I BREWING	J. Inst. Brew.		2019	125	1
J	Deng, Y; Bi, H; Yin, H; Yu, JH; Dong, JJ; Yang, M; Ma, YL				Deng, Yang; Bi, Hua; Yin, Hua; Yu, Junhong; Dong, Jianjun; Yang, Mei; Ma, Yanlin			Influence of ultrasound assisted thermal processing on the physicochemical and sensorial properties of beer	ULTRASONICS SONOCHEMISTRY			English	Article						Therrnosonication; Beer; Quality attributes; Oxidative stability; Flavor stability	SACCHAROMYCES-CEREVISIAE; BREWERS-YEAST; BIO-REFINERY; PASTEURIZATION; FOOD; STABILITY; EXTRACTION; INACTIVATION; ALCOHOL; STORAGE	The aim of this study was to investigate the effect of ultrasound assisted thermal processing also known as thermosonication (TS) on selected physicochemical and sensorial properties of beer. A typical Chinese lager beer was treated by TS (24 kHz frequency and 2.7 W/mL volumetric power) for 2 min at 40, 50, and 60 C, respectively. The main quality attributes of the beer, such as ethanol content, …	[Deng, Yang] Qingdao Agr Univ, Coll Food Sci & Engn, Qingdao 266109, Peoples R China; [Bi, Hua] Qingdao Entry Exit Inspect & Quarantine Bur, Qingdao 266001, Peoples R China; [Yin, Hua; Yu, Junhong; Dong, Jianjun; Yang, Mei] Tsingtao Brewery Co Ltd, State Key Lab Biol Fermentat Engn Beer, Qingdao 266061, Peoples R China; [Ma, Yanlin] Ocean Univ China, Coll Food Sci & Engn, Qingdao 266003, Peoples …	Qingdao Agricultural University; Ocean University of China	Deng, Y (corresponding author), Qingdao Agr Univ, Coll Food Sci & Engn, Qingdao 266109, Peoples R China.	dengyang719@hotmail.com			China Postdoctoral Science Foundation [2015M582063]; Open Research Fund of State Key Laboratory of Biological Fermentation Engineering of Beer [K2017001]	China Postdoctoral Science Foundation(China Postdoctoral Science Foundation); Open Research Fund of State Key Laboratory of Biological Fermentation Engineering of Beer	This study was financially supported by China Postdoctoral Science Foundation funded project (No. 2015M582063) and the Open Research Fund of State Key Laboratory of Biological Fermentation Engineering of Beer (No. K2017001).	Abid M, 2013, ULTRASON SONOCHEM, V20, P1182, DOI 10.1016/j.ultsonch.2013.02.010; Achat S, 2012, ULTRASON SONOCHEM, V19, P777, DOI 10.1016/j.ultsonch.2011.12.006; American Society of Brewing Chemists, 2014, METH AN SENS AN 10 D; [Anonymous], 1998, EUR BREW CONV AN; Boukroufa M, 2015, ULTRASON SONOCHEM, V24, P72, DOI 10.1016/j.ultsonch.2014.11.015; Buzrul S, 2007, LWT-FOOD SCI TECHNOL, V40, P1330, …	38	35	36	4	76	ELSEVIER	AMSTERDAM	RADARWEG 29, 1043 NX AMSTERDAM, NETHERLANDS	1350-4177	1873-2828		ULTRASON SONOCHEM	Ultrason. Sonochem.	JAN	2018	40		A
J	Tyrell, T; Fischer, F				Tyrell, T.; Fischer, F.			Influencing the organic acid profile of beer by application of adsorbent materials	JOURNAL OF THE INSTITUTE OF BREWING			English	Article						succinic acid; malic acid; organic acid; drinkability; sorbents; beer	SUCCINIC ACID; ALCOHOLIC BEVERAGES; FERMENTATION BROTH; SECRETION; GASTRIN; RELEASE; IDENTIFICATION; MECHANISMS; ETHANOL; WINE	Recent publications highlight the effect of succinic acid and malic acid from alcoholic fermentation products on stomach acidity, which affects drinkability. To date, scientific information on how to reduce succinic and malic acid concentrations in beer is scarce. In order to make advances in this field, four different adsorbent materials were tested for their ability to reduce the content of the…	[Tyrell, T.; Fischer, F.] Versuchs & Lehranstalt Brauerei Berlin eV, D-13353 Berlin, Germany		Tyrell, T (corresponding author), Versuchs & Lehranstalt Brauerei Berlin eV, Seestr 13, D-13353 Berlin, Germany.	tyrell@vlb-berlin.org			German Ministry of Economy and Technology	German Ministry of Economy and Technology	This project was carried out in the VLB department of Brewing and Beverage Science and Applications. The authors would like to thank the team of the department for their support in the collection of data. Special thanks are due to Kurt Marshall, Kolja Gigla and Roland Folz and to the providers of adsorbent material. This research project, realized by Versuchs- und Lehranstalt fur Brauerei in Berl…	Back W., 2001, FARBATLAS HDB GETRAN; Bozell JJ, 2010, GREEN CHEM, V12, P539, DOI 10.1039/b922014c; Conner M.T., 1994, Measurement of Food Preferences, P167; Dalgliesh C.E., 1977, Proceedings of the European Brewery Convention Congress, P623; Davison BH, 2004, APPL BIOCHEM BIOTECH, V113, P653; Glassner DA, 1992, US Patent, Patent No. [5143834, 5,143,834]; HEERDE E, 1978, ARCH MICROBIOL, V117, P269…	32	4	4	1	12	INST BREWING	LONDON	33 CLARGES STREET, LONDON W1Y 8EE, ENGLAND	0046-9750	2050-0416		J I BREWING	J. Inst. Brew.		2014	120	4
J	Merlino, VM; Blanc, S; Massaglia, S; Borra, D				Merlino, Valentina Maria; Blanc, Simone; Massaglia, Stefano; Borra, Danielle			Innovation in craft beer packaging: Evaluation of consumer perception and acceptance	AIMS AGRICULTURE AND FOOD			English	Article						craft beer; packaging innovation; consumer perception; sensory attributes	BRAND EQUITY; CONSUMPTION; PREFERENCE; CONJOINT; CHOICE; FOOD	Craft beer is an authentic product characterised by unique sensory features that distinguish it from industrially produced beers. The typical consumer also closely associates craft beers with the concept of traditional products, also in terms of consumption habits and the manner in which they are packaged. In this research, 482 beer consumers were interviewed face-to-face using a paper questionna…	[Merlino, Valentina Maria; Blanc, Simone; Massaglia, Stefano; Borra, Danielle] Univ Turin, Dept Agr Forest & Food Sci, Largo Paolo Braccini 2, I-10095 Grugliasco, Italy	University of Turin	Merlino, VM (corresponding author), Univ Turin, Dept Agr Forest & Food Sci, Largo Paolo Braccini 2, I-10095 Grugliasco, Italy.	valentina.merlino@unito.it	Merlino, VALENTINA Maria/K-7517-2019	Merlino, VALENTINA Maria/0000-0003-1894-2058; BORRA, Danielle/0000-0003-0014-148X				Amienyo D, 2016, INT J LIFE CYCLE ASS, V21, P492, DOI 10.1007/s11367-016-1028-6; [Anonymous], 2018, CRONACHE BIRRA; [Anonymous], 2018, ANN REPORT; [Anonymous], 2011, CRONACHE BIRRA; [Anonymous], 2020, STUD FINDS AL CANS S; [Anonymous], 2020, SOLE 24 ORE; [Anonymous], 2020, WORLD BEER PROD; Aquilani B, 2015, FOOD QUAL PREFER, V41, P214, DOI 10.1016/j.foodqual.2014.12.005; Aydogdu MH, 2020, J AGR S…	45	10	10	10	36	AMER INST MATHEMATICAL SCIENCES-AIMS	SPRINGFIELD	PO BOX 2604, SPRINGFIELD, MO 65801-2604 USA	2471-2086			AIMS AGRIC FOOD	AIMS AGRIC. FOOD		2020	5	3
J	Beisler, N; Sandmann, M				Beisler, Nino; Sandmann, Michael			Integration of <i>Arthrospira platensis</i> (spirulina) into the brewing process to develop new beers with unique sensory properties	FRONTIERS IN SUSTAINABLE FOOD SYSTEMS			English	Article						algae; mashing; beer brewing; phycocyanin; Arthrospira platensis; spirulina	PHYCOCYANIN; CULTIVATION; MICROALGAE; STABILITY; FERMENTATION; ANTIOXIDANT; FOODS	Microalgae, and particularly the cyanobacterium Arthrospira platensis (spirulina), have attracted much attention due to their wide range of uses. The potential use of spirulina in food is mainly driven by its high content of macro and micronutrients including proteins, gamma-linolenic acid, sulfated polysaccharides, minerals, vitamins, and the natural pigment phycocyanin. Despite these potential …	[Beisler, Nino; Sandmann, Michael] Univ Appl Sci Neubrandenburg, Neubrandenburg, Germany		Sandmann, M (corresponding author), Univ Appl Sci Neubrandenburg, Neubrandenburg, Germany.	sandmann@hs-nb.de						Abedin RMA., 2008, GLOBAL J BIOTECHNOL, V3, P22; [Anonymous], 1997, 10962199710 DIN BEUT; [Anonymous], 2014, 10964201411 DIN BEUT; Araújo R, 2021, FRONT MAR SCI, V7, DOI 10.3389/fmars.2020.626389; Arun Jayaseelan, 2020, Bioresource Technology Reports, DOI 10.1016/j.biteb.2020.100477; Back W., 2009, DIE BIERBRAUEREI, P233; Bagchi D, 2006, TOXICOLOGY, V221, P1, DOI 10.1016/j.tox.2006.01.001; Barkal…	67	2	2	6	11	FRONTIERS MEDIA SA	LAUSANNE	AVENUE DU TRIBUNAL FEDERAL 34, LAUSANNE, CH-1015, SWITZERLAND		2571-581X		FRONT SUSTAIN FOOD S	Front. Sustain. Food Syst.	2024-08-29	2022	6
J	Viejo, CG; Fuentes, S; Howell, K; Torrico, DD; Dunshea, FR				Viejo, Claudia Gonzalez; Fuentes, Sigfredo; Howell, Kate; Torrico, Damir D.; Dunshea, Frank R.			Integration of non-invasive biometrics with sensory analysis techniques to assess acceptability of beer by consumers	PHYSIOLOGY & BEHAVIOR			English	Article						Sensory analysis; Face recognition; Brain waves; Heart rate; Body temperature	NERVOUS-SYSTEM RESPONSES; FACIAL EXPRESSIONS; COMPUTER VISION; FOAM QUALITY; TASTE; RECOGNITION	Traditional sensory tests rely on conscious and self-reported responses from participants. The integration of non-invasive biometric techniques, such as heart rate, body temperature, brainwaves and facial expressions can gather more information from consumers while tasting a product. The main objectives of this study were i) to assess significant differences between beers for all conscious and un…	[Viejo, Claudia Gonzalez; Fuentes, Sigfredo; Howell, Kate; Torrico, Damir D.; Dunshea, Frank R.] Univ Melbourne, Fac Vet & Agr Sci, Sch Agr & Food, Melbourne, Vic 3010, Australia	University of Melbourne	Fuentes, S (corresponding author), Univ Melbourne, Fac Vet & Agr Sci, Sch Agr & Food, Melbourne, Vic 3010, Australia.	sfuentes@unimelb.edu.au	Viejo, Claudia Gonzalez/Q-9007-2019; Torrico, Damir Dennis/T-5690-2019; Fuentes, Sigfredo/J-6238-2015; Howell, Kate/M-2370-2013	Viejo, Claudia Gonzalez/0000-0001-9207-9307; Torrico, Damir Dennis/0000-0003-1482-2438; Fuentes, Sigfredo/0000-0002-0377-5085; Howell, Kate/0000-0001-6498-0472	Australian Government through the Australian Research Council [IH120100053]	Australian Government through the Australian Research Council(Australian Research Council)	This research was partially funded by the Australian Government through the Australian Research Council [Grant number IH120100053] 'Unlocking the Food Value Chain: Australian industry transformation for ASEAN markets'.	[Anonymous], BEER IN AUSTR; [Anonymous], INT J AFFECT ENG; [Anonymous], REV STUDIES USING BI; [Anonymous], CLASSIFICATION HUMAN; [Anonymous], MINDWAVE MOB US GUID; [Anonymous], 2012, EULERIAN VIDEO MAGNI; [Anonymous], INT S COMP INT ENG S; [Anonymous], 2012, KENNESAW J UNDERGRAD, DOI DOI 10.32727/25.2019.5; [Anonymous], 2011, SENSORY EVALUATION P; [Anonymous], APPL OLFACTORY COGN; [Anonymous], 20…	40	54	54	7	68	PERGAMON-ELSEVIER SCIENCE LTD	OXFORD	THE BOULEVARD, LANGFORD LANE, KIDLINGTON, OXFORD OX5 1GB, ENGLAND	0031-9384	1873-507X		PHYSIOL BEHAV	Physiol. Behav.	2024-03-01	2019	200
J	Reis, A; Soares, S; Sousa, CF; Dias, R; Gameiro, P; Soares, S; de Freitas, V				Reis, Ana; Soares, Sonia; Sousa, Carla F.; Dias, Ricardo; Gameiro, Paula; Soares, Susana; de Freitas, Victor			Interaction of polyphenols with model membranes: Putative implications to mouthfeel perception	BIOCHIMICA ET BIOPHYSICA ACTA-BIOMEMBRANES			English	Article						Polyphenols; Liposomes; Fluorescence quenching; STD-NMR; Astringency; Oral mucosa	ASTRINGENT MOUTHFEEL; DIETARY POLYPHENOLS; SALIVARY PROTEINS; STD NMR; WINE; IDENTIFICATION; TASTE; RESVERATROL; GRAPE; TEA	Food polyphenols in fruits juices, tea, coffee, wine and beer confer sensory properties such as colour, astringency and bitterness. The development of functional healthy drinks without the unpleasant sensory feeling is boosting research for a clearer understanding on the interactions of polyphenols within the oral mucosa. In this study we investigated the interaction of astringent polyphenols, na…	[Reis, Ana; Soares, Sonia; Sousa, Carla F.; Dias, Ricardo; Gameiro, Paula; Soares, Susana; de Freitas, Victor] Univ Porto, Fac Ciencias, Dept Quim Bioquim, REQUIMTE LAQV, Rua Campo Alegre 687, P-4169007 Porto, Portugal	Universidade do Porto	Reis, A (corresponding author), Univ Porto, Fac Ciencias, Dept Quim Bioquim, REQUIMTE LAQV, Rua Campo Alegre 687, P-4169007 Porto, Portugal.	anpereira@fc.up.pt	Correia Dias, Ricardo Jorge/GYJ-7741-2022; Gameiro, Paula/C-3054-2012; Soares, Susana/ABE-7708-2020; Reis, Ana/F-8937-2014; Soares, Susana/A-3355-2014; Sousa, Carla/L-6452-2014	Correia Dias, Ricardo Jorge/0000-0003-2664-8473; Gameiro, Paula/0000-0002-4747-6853; Reis, Ana/0000-0002-4537-9902; Soares, Susana/0000-0001-8518-9479; Reis, AlessanRSS/0000-0001-8486-7469; Freitas, Victor/0000-0003-0586-2278; Soares, Sonia/0000-0001-5280-5490; Sousa, Carla/0000-0002-6735-3455	FCT/MCTES [UID/QUI/50006/2019]; Portuguese National Funds [NORTE-01-0145-FEDER-000011]; FEDER-Interreg Espana-Portugal Programme [0377_IBERPHENOL_6_E]; FCT/MEC [UID/QUI/50006/2013-POCI/01/0145/FEDER/007265]; FEDER under the Partnership Agreement PT2020; FCT [SFRH/BPD/88866/2012, PD/BD/114178/2016]; Medical Biochemistry and Biophysics Doctoral Program (M2BPhD) [PD/BD/114178/2016]; Fundacao para a …	FCT/MCTES(Fundacao para a Ciencia e a Tecnologia (FCT)); Portuguese National Funds(Fundacao para a Ciencia e a Tecnologia (FCT)); FEDER-Interreg Espana-Portugal Programme(Spanish Government); FCT/MEC(Fundacao para a Ciencia e a Tecnologia (FCT)); FEDER under the Partnership Agreement PT2020; FCT(Fundacao para a Ciencia e a Tecnologia (FCT)); Medical Biochemistry and Biophysics Doctoral Program (M…	The work was supported by UID/QUI/50006/2019 with funding from FCT/MCTES through national funds. The authors acknowledge the financial support provided by Portuguese National Funds (NORTE-01-0145-FEDER-000011) and FEDER-Interreg Espana-Portugal Programme (Project ref. 0377_IBERPHENOL_6_E), the project (PTDC/AGR-TEC/6547/2014) and the facilities provided by the LAQV (UID/QUI/50006/2013-POCI/01/014…	[Anonymous], [No title captured]; Bennick A, 2002, CRIT REV ORAL BIOL M, V13, P184, DOI 10.1177/154411130201300208; Beretta G, 2011, MAGN RESON CHEM, V49, P132, DOI 10.1002/mrc.2718; Brandao E, 2017, FOOD CHEM, V228, P427, DOI 10.1016/j.foodchem.2017.02.027; Brouillard R, 1997, BIOFACTORS, V6, P403, DOI 10.1002/biof.5520060406; Cabeca LF, 2009, J PHYS CHEM B, V113, P2365, DOI 10.1021/jp8069496; C…	81	21	20	6	43	ELSEVIER	AMSTERDAM	RADARWEG 29a, 1043 NX AMSTERDAM, NETHERLANDS	1936-05-01	1879-2642		BBA-BIOMEMBRANES	Biochim. Biophys. Acta-Biomembr.	2024-02-01	2020	1862	2
J	Fillaudeau, L; Boissier, B; Moreau, A; Blanpain-Avet, P; Ermolaev, S; Jitariouk, N; Gourdon, A				Fillaudeau, L.; Boissier, B.; Moreau, A.; Blanpain-avet, P.; Ermolaev, S.; Jitariouk, N.; Gourdon, A.			Investigation of rotating and vibrating filtration for clarification of rough beer	JOURNAL OF FOOD ENGINEERING			English	Article						rough beer; clarification; dynamic filtration; radial pressure; yeast concentration	CROSS-FLOW MICROFILTRATION; CERAMIC MEMBRANES; FOULING LAYER; DISK; FLUX; PERFORMANCE; SCALE	A dynamic filtration technology, called rotating and vibrating filtration (RVF technology), has been investigated for the clarification of rough beer. The module was divided into two parallel cells including flat disc membranes fixed onto porous substrate which drained the permeate, and impeller-shaped rotating bodies attached to a central shaft. Experiments were carried out at pilot scale and un…	Inst Natl Sci Appl, Lab Biotechnol Bioproc, CNRS, UMR 5504,INRA,UMR 792, F-31077 Toulouse 4, France; INRA, LGPTA, F-59651 Villeneuve Dascq, France; PROFILTRA SARL, F-92100 Boulogne, France	INRAE; Centre National de la Recherche Scientifique (CNRS); CNRS - Institute for Engineering & Systems Sciences (INSIS); Universite de Toulouse; Universite Federale Toulouse Midi-Pyrenees (ComUE); Institut National des Sciences Appliquees de Toulouse; INRAE	Fillaudeau, L (corresponding author), Inst Natl Sci Appl, Lab Biotechnol Bioproc, CNRS, UMR 5504,INRA,UMR 792, 135,Ave Rangueil, F-31077 Toulouse 4, France.	Luc.Fillaudeau@insa-toulouse.fr	Ermolaev, Stanislav/AAO-6426-2021					*AN EBC, 1987, EUR BREW CONV BRAUER; [Anonymous], 2001, MASTER BREWERS ASS A; [Anonymous], BRAUWELT INT; [Anonymous], MASTER BREWING ASS A; BAIMEL SH, 2004, BRAUWELT INT, P54; Blanpain-Avet P, 1999, J MEMBRANE SCI, V152, P151, DOI 10.1016/S0376-7388(98)00214-2; Bock M., 2002, BREWING BEVERAGE IND, V3, P8; Bouzerar R, 2000, AICHE J, V46, P257, DOI 10.1002/aic.690460206; Bouzerar R, 2000, J MEMBRAN…	55	48	57	1	21	ELSEVIER SCI LTD	OXFORD	THE BOULEVARD, LANGFORD LANE, KIDLINGTON, OXFORD OX5 1GB, OXON, ENGLAND	0260-8774			J FOOD ENG	J. Food Eng.	MAY	2007	80	1
J	Callemien, D; Collin, S				Callemien, Delphine; Collin, Sonia			Involvement of flavanoids in beer color instability during storage	JOURNAL OF AGRICULTURAL AND FOOD CHEMISTRY			English	Article						beer; proanthocyanidins; flavanoids; color aging; storage; stability	PERFORMANCE LIQUID-CHROMATOGRAPHY; COLLOIDAL STABILIZATION; PROANTHOCYANIDINS; IDENTIFICATION; BARLEY; HOPS; MECHANISMS; HAZE	besides Maillard reactions, structural rearrangements of flavan-3-ol monomers cause color changes in beer during storage. Acetone/water-soluble fractions (70/30, v/v) of three lager beers of the same batch, differently stabilized before bottling in glass or poly(ethylene terephthalate) (PET) bottles, were monitored by normal-phase HPLC-ESI(-)-MS/MS over a 1-year period of storage at 20 degrees C.…	Univ Catholique Louvain, Unite Brasserie & Ind Alimentaires, B-1348 Louvain, Belgium	Universite Catholique Louvain	Collin, S (corresponding author), Univ Catholique Louvain, Unite Brasserie & Ind Alimentaires, Croix Sud 2 Bte 7, B-1348 Louvain, Belgium.	collin@inbr.ucl.ac.be		Collin, Sonia/0000-0002-1929-098X				Asano K., 1982, Journal of the American Society of Brewing Chemists, V40, P147; Bamforth CW, 1999, J AM SOC BREW CHEM, V57, P81; Bravo A., 2002, Technical Quarterly, Master Brewers' Association of the Americas, V39, P13; CALLEMIEN D, 2007, THESIS U CATHOLIQUE; CALLEMIEN D, 2005, P 30 EUR BREW CONV, V90, P1; Counet C, 2003, J AGR FOOD CHEM, V51, P6816, DOI 10.1021/jf030349g; Gardner R. J., 1977, T…	28	48	53	1	54	AMER CHEMICAL SOC	WASHINGTON	1155 16TH ST, NW, WASHINGTON, DC 20036 USA	0021-8561			J AGR FOOD CHEM	J. Agric. Food Chem.	2024-10-31	2007	55	22
J	Fleischer, K; Hellwig, M				Fleischer, Kristina; Hellwig, Michael			Kilning invokes oxidative changes in malt proteins	EUROPEAN FOOD RESEARCH AND TECHNOLOGY			English	Article; Early Access						Protein oxidation; Carbonylation; Malt; Beer; Methionine; Methionine sulfoxide; Thiol groups	MAILLARD REACTION-PRODUCTS; LIQUID-CHROMATOGRAPHY; AMINO-ACIDS; BEER; METHYLGLYOXAL; CARBONYLATION; PEPTIDES; RESIDUES; NITROGEN; GLUCOSE	Beneath glycation, oxidation reactions may take place at cereal proteins during production of malt. The extent of oxidative chemical changes at malt proteins has not yet been studied. In the present short communication, malt protein was characterized by the determination of free thiol groups and degree of methionine oxidation as well as the sites that are reactive to covalent modification by 2,4-…	[Fleischer, Kristina; Hellwig, Michael] Tech Univ Dresden, Chair Special Food Chem, Bergstr 66, D-01062 Dresden, Germany	Technische Universitat Dresden	Hellwig, M (corresponding author), Tech Univ Dresden, Chair Special Food Chem, Bergstr 66, D-01062 Dresden, Germany.	Michael.Hellwig@tu-dresden.de		Hellwig, Michael/0000-0001-8528-6893	Deutsche Forschungsgemeinschaft [HE 7681/1-4]	Deutsche Forschungsgemeinschaft(German Research Foundation (DFG))	Open Access funding enabled and organized by Projekt DEAL. This work was enabled by a research grant of the Deutsche Forschungsgemeinschaft (HE 7681/1-4)	Abernathy DG, 2009, J I BREWING, V115, P122, DOI 10.1002/j.2050-0416.2009.tb00356.x; Bailly C, 2004, SEED SCI RES, V14, P93, DOI 10.1079/SSR2004159; Bamforth CW, 2000, J SCI FOOD AGR, V80, P1371, DOI 10.1002/1097-0010(200007)80:9<1371::AID-JSFA654>3.0.CO;2-K; BARBEHENN RV, 1995, J SCI FOOD AGR, V69, P353, DOI 10.1002/jsfa.2740690312; Cardoso DR, 2012, FOOD FUNCT, V3, P487, DOI 10.1039/c2fo10246c;…	44	0	0	2	10	SPRINGER	NEW YORK	ONE NEW YORK PLAZA, SUITE 4600, NEW YORK, NY, UNITED STATES	1438-2377	1438-2385		EUR FOOD RES TECHNOL	Eur. Food Res. Technol.	2023 JAN	2023	249	1
J	Takeuchi, J; Nagashima, T				Takeuchi, Junko; Nagashima, Toshio			Low-malt Beer Brewing Using of Taro (<i>Colocasia esculenta</i> (L.) Schott) as a Secondary Material	JOURNAL OF THE JAPANESE SOCIETY FOR FOOD SCIENCE AND TECHNOLOGY-NIPPON SHOKUHIN KAGAKU KOGAKU KAISHI			Japanese	Article						beer; taro; polyphenols	ANTIOXIDANT ACTIVITY; PHYSICAL-PROPERTIES	Historically, taro was widely consumed in Japan; however, more recently, the consumption of taro has decreased rapidly. In this study. in an effort to expand the application of taro, the utilization of taro for beer fermentation was investigated. The addition of taro paste into wort increased the viscosity of the wort. which caused difficulty in the filtration process. Sensory evaluation of the r…	[Takeuchi, Junko; Nagashima, Toshio] Tokyo Univ Agr, Fac Bioind, Dept Food & Cosmet Sci, Abashiri, Hokkaido 0992493, Japan	Tokyo University of Agriculture	Takeuchi, J (corresponding author), Tokyo Univ Agr, Fac Bioind, Dept Food & Cosmet Sci, 196 Yasaka, Abashiri, Hokkaido 0992493, Japan.	j3takeuc@bioindustry.nodai.ac.jp						Chandrasekara N, 2011, J AGR FOOD CHEM, V59, P5006, DOI 10.1021/jf2000772; Duangmal K, 1999, FOOD CHEM, V64, P351, DOI 10.1016/S0308-8146(98)00127-7; JANE J, 1992, CEREAL CHEM, V69, P528; Jiang GS, 1999, J SCI FOOD AGR, V79, P671, DOI 10.1002/(SICI)1097-0010(199904)79:5<671::AID-JSFA233>3.0.CO;2-H; LIN H, 1993, FOOD CHEM, V48, P403, DOI 10.1016/0308-8146(93)90325-A; Steed LE, 2008, J FOOD SCI, V7…	8	0	0	0	24	JAPAN SOC FOOD SCIENCE TECHNOLOGY	IBARAKI-KEN	2-1-12 KANNONDAI TSUKUBA-SHI, IBARAKI-KEN, 305-8642, JAPAN	1341-027X			J JPN SOC FOOD SCI	J. Jpn. Soc. Food Sci. Technol.-Nippon Shokuhin Kagaku Kogaku Kaishi		2012	59	3
J	Omari, IO; Charnock, HM; Fugina, AL; Thomson, EL; McIndoe, JS				Omari, Isaac O.; Charnock, Hannah M.; Fugina, Alexa L.; Thomson, Euan L.; McIndoe, J. Scott			Magnesium-Accelerated Maillard Reactions Drive Differences in Adjunct and All-Malt Brewing	JOURNAL OF THE AMERICAN SOCIETY OF BREWING CHEMISTS			English	Article; Early Access						Brewing; magnesium; Maillard reaction; malting	REACTION-PRODUCTS; AMINO-ACID; METAL-ION; OXIDATIVE STABILITY; COLOR FORMATION; BEER; KINETICS; CALCIUM; POLYPHENOLS; BITTERNESS	Magnesium impacts key processes in brewing including yeast metabolism and mash pH but is typically overshadowed in brewing studies, owing to the established centrality of calcium. Using flame atomic absorption spectroscopy (FAAS), a 33.7% average increase in magnesium concentration in commercially available beers brewed with 100% barley malt versus those brewed with adjunct grains was identified.…	[Omari, Isaac O.; Fugina, Alexa L.; McIndoe, J. Scott] Univ Victoria, Dept Chem, Victoria, BC, Canada; [Charnock, Hannah M.; Thomson, Euan L.] Phillips Brewing & Malting Co, Victoria, BC, Canada	University of Victoria	McIndoe, JS (corresponding author), Univ Victoria, Dept Chem, Victoria, BC, Canada.; Thomson, EL (corresponding author), Phillips Brewing & Malting Co, Victoria, BC, Canada.	euan.thomson@phillipsbeer.com; mcindoe@uvic.ca	McIndoe, J. Scott/I-4326-2019	McIndoe, J. Scott/0000-0001-7073-5246; Fugina, Alexa/0000-0003-2627-0191; Omari, Isaac/0000-0002-1181-4590; Charnock, Hannah/0000-0002-5516-4542	NSERC Engage program (NSERC Engage EGP) [532011-18]	NSERC Engage program (NSERC Engage EGP)	JSM thanks the NSERC Engage program (NSERC Engage EGP #532011-18) for funding this work and the NSERC RTI program for infrastructural support.	Agu R. C., 2006, Technical Quarterly, Master Brewers' Association of the Americas, V43, P109; Ajandouz EH, 2001, J FOOD SCI, V66, P926, DOI 10.1111/j.1365-2621.2001.tb08213.x; [Anonymous], 2008, ACS SYM SER, DOI [10.1021/bk-2008-0983.ch015, DOI 10.1021/BK-2008-0983.CH015]; Bamforth C. W., 2012, Technical Quarterly, Master Brewers' Association of the Americas, V49, P131; Bastgen N, 2019, J AM SOC …	57	7	8	4	39	TAYLOR & FRANCIS LTD	ABINGDON	2-4 PARK SQUARE, MILTON PARK, ABINGDON OR14 4RN, OXON, ENGLAND	0361-0470	1943-7854		J AM SOC BREW CHEM	J. Am. Soc. Brew. Chem.	2021 APR 1	2021	79	2
J	Hellwig, M; Henle, T				Hellwig, Michael; Henle, Thomas			Maillard Reaction Products in Different Types of Brewing Malt	JOURNAL OF AGRICULTURAL AND FOOD CHEMISTRY			English	Article						Maillard reaction; glycation; malt; pyrraline; dicarbonyl compound; 3-deoxymaltosone; brewing; beer	ALPHA-DICARBONYL COMPOUNDS; ROAST AROMA FORMATION; DEGRADATION-PRODUCTS; MODEL REACTIONS; AMINO-ACIDS; BEER; FOOD; QUANTIFICATION; IDENTIFICATION; PYRIDOSINE	Individual Maillard reaction products (MRPs), namely, free and protein-bound glycated amino acids as well as dicarbonyl compounds, were quantitated in various types of brewing malt using chromatographic means. Among the protein-bound glycated amino acids, which were analyzed following enzymatic hydrolysis, N-epsilon-fructosyllysine was the dominating compound in light (EBC < 10) and dark (10 < EB…	[Hellwig, Michael; Henle, Thomas] Tech Univ Dresden, Chair Food Chem, D-01062 Dresden, Germany	Technische Universitat Dresden	Henle, T (corresponding author), Tech Univ Dresden, Chair Food Chem, D-01062 Dresden, Germany.	Thomas.Henle@tu-dresden.de		Hellwig, Michael/0000-0001-8528-6893				Allosio-Ouarnier N, 2000, J I BREWING, V106, P45, DOI 10.1002/j.2050-0416.2000.tb00039.x; Bachmann S., 1997, Lebensmittelchemie, V51, P49; BALTES W, 1987, J AGR FOOD CHEM, V35, P340, DOI 10.1021/jf00075a015; BALTES W, 1987, Z LEBENSM UNTERS FOR, V184, P179, DOI 10.1007/BF01042203; Bravo A, 2008, J AGR FOOD CHEM, V56, P4134, DOI 10.1021/jf703696p; Chambel P, 1997, J LIQ CHROMATOGR R T, V20, P2949,…	47	22	26	16	71	AMER CHEMICAL SOC	WASHINGTON	1155 16TH ST, NW, WASHINGTON, DC 20036 USA	0021-8561	1520-5118		J AGR FOOD CHEM	J. Agric. Food Chem.	2024-12-02	2020	68	48
J	Kim, DY; Kim, J; Kim, JH; Kim, WJ				Kim, Do-Yeong; Kim, Jinseon; Kim, Ji Hyeon; Kim, Wang June			Malt and wort bio-acidification by <i>Pediococcus acidilactici</i> HW01 as starter culture	FOOD CONTROL			English	Article						Malted barley; Lactic acid bacteria; Bacteriocin; Starter culture; Bio-acidified malt	LACTIC-ACID BACTERIA; NITROGEN LEVEL; GERMINATION; MICROFLORA; COMMUNITY; DYNAMICS; IMPACT; BEER	In a previous study, indigenous bacteriocin-producing Pediococcus acidilactici HWO1 was isolated from malt. The bacterium was chosen as it is properly adapted to the malting conditions, and it showed a strong antagonistic effect against beer-spoilage lactic acid bacteria (LAB) in the previous study. Strain HW01 was added to the malting process for bio-acidification and bio-preservation of LAB. Ch…	[Kim, Do-Yeong] Dongguk Univ Seoul, Res Inst Biotechnol & Med Converged Sci, 32 Dongguk Ro, Goyang Si 10326, Gyeonggi Do, South Korea; [Kim, Jinseon; Kim, Ji Hyeon; Kim, Wang June] Dongguk Univ Seoul, Dept Food Sci & Biotechnol, 32 Dongguk Ro, Goyang Si 10326, Gyeonggi Do, South Korea	Dongguk University; Dongguk University	Kim, WJ (corresponding author), Dongguk Univ Seoul, Dept Food Sci & Biotechnol, 32 Dongguk Ro, Goyang Si 10326, Gyeonggi Do, South Korea.	wjkim@dongguk.edu			Korea Institute of Planning and Evaluation for Technology in Food, Agriculture and Forestry (IPET) - Ministry of Agriculture, Food and Rural Affairs(MAFRA) [114088-3, 319049-3]; Dongguk University Research Fund	Korea Institute of Planning and Evaluation for Technology in Food, Agriculture and Forestry (IPET) - Ministry of Agriculture, Food and Rural Affairs(MAFRA); Dongguk University Research Fund	Funding: This work was supported by Korea Institute of Planning and Evaluation for Technology in Food, Agriculture and Forestry (IPET) through Export Promotion Technology Development Program (No.114088-3) and Innovative Food Product and Natural Food Materials Development Program (No.319049-3), funded by Ministry of Agriculture, Food and Rural Affairs(MAFRA) and supported by the Dongguk University…	Agu RC, 2001, J I BREWING, V107, P93, DOI 10.1002/j.2050-0416.2001.tb00081.x; Ahn H, 2017, FOOD CONTROL, V80, P59, DOI 10.1016/j.foodcont.2017.04.022; Alakomi HL, 2000, APPL ENVIRON MICROB, V66, P2001, DOI 10.1128/AEM.66.5.2001-2005.2000; ALTSCHUL SF, 1990, J MOL BIOL, V215, P403, DOI 10.1016/S0022-2836(05)80360-2; [Anonymous], 1999, P 27 C EUR BREW CONV; [Anonymous], 1999, 688811999 ISO; Bamfort…	37	3	3	1	34	ELSEVIER SCI LTD	OXFORD	THE BOULEVARD, LANGFORD LANE, KIDLINGTON, OXFORD OX5 1GB, OXON, ENGLAND	0956-7135	1873-7129		FOOD CONTROL	Food Control	FEB	2021	120
J	Jin, Z; Gillespie, J; Barr, J; Wiersma, JJ; Sorrells, ME; Zwinger, S; Gross, T; Cumming, J; Bergstrom, GC; Brueggeman, R; Horsley, RD; Schwarz, PB				Jin, Zhao; Gillespie, James; Barr, John; Wiersma, Jochum J.; Sorrells, Mark E.; Zwinger, Steve; Gross, Thomas; Cumming, Jaime; Bergstrom, Gary C.; Brueggeman, Robert; Horsley, Richard D.; Schwarz, Paul B.			Malting of Fusarium Head Blight-Infected Rye (<i>Secale cereale</i>): Growth of <i>Fusarium graminearum</i>, Trichothecene Production, and the Impact on Malt Quality	TOXINS			English	Article						rye; variety; environment; type B trichothecenes; Tri5 DNA; malting quality; viscosity; phenolics	FUMONISIN B-1; DEOXYNIVALENOL; BARLEY; MYCOTOXINS; BEER; WHEAT; CONTAMINATION; ACCUMULATION; DERIVATIVES; TOXICITY	This project was initiated with the goal of investigating the malt quality of winter rye cultivars and hybrids grown in the United States in 2014 and 2015, but high levels of deoxynivalenol (DON) were subsequently found in many of the malt samples. DON levels in 75% of the investigated rye samples (n = 117) were actually below 1.0 mg/kg, as quantified by a gas chromatography combined with electro…	[Jin, Zhao; Gillespie, James; Barr, John; Horsley, Richard D.; Schwarz, Paul B.] North Dakota State Univ, Dept Plant Sci, POB 6050,Dept 7670, Fargo, ND 58108 USA; [Wiersma, Jochum J.] Univ Minnesota, Dept Agron & Plant Genet, Crookston, MN 56716 USA; [Sorrells, Mark E.] Cornell Univ, Dept Plant Breeding & Genet, Ithaca, NY 14853 USA; [Zwinger, Steve] North Dakota State Univ, Carrington Res Extens…	North Dakota State University Fargo; University of Minnesota System; University Minnesota Crookston; Cornell University; North Dakota State University Fargo; North Dakota State University Fargo; Cornell University	Schwarz, PB (corresponding author), North Dakota State Univ, Dept Plant Sci, POB 6050,Dept 7670, Fargo, ND 58108 USA.	zhao.jin@ndsu.edu; james.gillespie@ndsu.edu; john.barr@ndsu.edu; wiers002@umn.edu; mes12@cornell.edu; steve.zwinger@ndsu.edu; thomas.gross@ndsu.edu; jc2246@cornell.edu; gcb3@cornell.edu; robert.brueggeman@ndsu.edu; richard.horsley@ndsu.edu; paul.schwarz@ndsu.edu	Wiersma, Jochum/ABI-2516-2020	Wiersma, Jochum/0000-0001-8548-4937; Bergstrom, Gary/0000-0001-9613-270X	U.S. Department of Agriculture [59-0206-9-064]	U.S. Department of Agriculture(United States Department of Agriculture (USDA))	This research was funded by the U.S. Department of Agriculture (Agreement No. 59-0206-9-064). This is a cooperative project with the U.S. Wheat & Barley Scab Initiative. Any opinions, findings, conclusions, or recommendations expressed in this publication are those of the authors and do not necessarily reflect the view of the U.S. Department of Agriculture.	[Anonymous], 2018, SPRING BARLEY GROWTH; Arseniuk E, 1999, J PHYTOPATHOL, V147, P577, DOI 10.1046/j.1439-0434.1999.00433.x; Beattie S, 1998, J FOOD PROTECT, V61, P103, DOI 10.4315/0362-028X-61.1.103; Bertuzzi T, 2011, FOOD CONTROL, V22, P2059, DOI 10.1016/j.foodcont.2011.06.002; Bond J.K., 2015, AMBER WAVES, P20; Bonnett OT., 1966, Inflorescences of Maize, Wheat, Rye, Barley, and Oats: Their Init…	47	13	17	1	11	MDPI	BASEL	ST ALBAN-ANLAGE 66, CH-4052 BASEL, SWITZERLAND	2072-6651			TOXINS	Toxins	SEP	2018	10	9
J	Piva, RC; Verdan, MH; Santos, MDM; Batistote, M; Cardoso, CAL				Piva, Raul Cremonezi; Verdan, Maria Helena; Santos, Maria Do Socorro Mascarenhas; Batistote, Margareth; Cardoso, Claudia Andrea Lima			Manufacturing and characterization of craft beers with leaves from <i>Ocimum selloi</i> Benth	JOURNAL OF FOOD SCIENCE AND TECHNOLOGY-MYSORE			English	Article; Early Access						Ocimum selloi; Craft beer; Beer staling; Antioxidant activity; Stability	ANTIOXIDANT	The increase in the manufacture of craft beers follows the boost in the consumption of this beverage. Meanwhile, brewers face a drawback with beer aging, its flavor's change. The addition of compounds that overcome this downside is one alternative used by brewers. Species from the Ocimum genus are known for having antioxidant properties. Therefore, this study aimed to manufacture craft Pilsner be…	[Piva, Raul Cremonezi; Verdan, Maria Helena; Cardoso, Claudia Andrea Lima] Univ Fed Grande Dourados UFGD, Programa Posgrad Quim, Dourados, MS, Brazil; [Santos, Maria Do Socorro Mascarenhas; Batistote, Margareth; Cardoso, Claudia Andrea Lima] Univ Estadual Mato Grosso Sul UEMS, Programa Posgrad Recursos Nat, Dourados, MS, Brazil	Universidade Federal da Grande Dourados; Universidade Estadual de Mato Grosso do Sul	Cardoso, CAL (corresponding author), Univ Fed Grande Dourados UFGD, Programa Posgrad Quim, Dourados, MS, Brazil.; Cardoso, CAL (corresponding author), Univ Estadual Mato Grosso Sul UEMS, Programa Posgrad Recursos Nat, Dourados, MS, Brazil.	raul.c.piva@hotmail.com; mhelenaverdan@gmail.com; maria_mascarenhas@outlook.com; margareth@uems.br; claudiacardosouems1@gmail.com	Cardoso, Claudia Andrea Lima/AAK-5578-2020; Mascarenhas, Maria do Socorro/AAS-6605-2020; VERDAN, MARIA/E-2013-2016	Cardoso, Claudia Andrea Lima/0000-0002-4907-0056; VERDAN, MARIA/0000-0002-2460-0372	Coordenacao de Aperfeicoamento de Pessoal de Nivel Superior (CAPES) [001]; Conselho Nacional de Desenvolvimento Cienti'fico e Tecnologico (CNPq) [311975/2018-6]; Fundacao de Apoio ao Desenvolvimento do Ensino, Ciencia e Tecnologia do Estado de Mato Grosso do Sul (FUNDECT) [71/700.139/2018, 036/20108, SIAFEM 028991]	Coordenacao de Aperfeicoamento de Pessoal de Nivel Superior (CAPES)(Coordenacao de Aperfeicoamento de Pessoal de Nivel Superior (CAPES)); Conselho Nacional de Desenvolvimento Cienti'fico e Tecnologico (CNPq)(Conselho Nacional de Desenvolvimento Cientifico e Tecnologico (CNPQ)); Fundacao de Apoio ao Desenvolvimento do Ensino, Ciencia e Tecnologia do Estado de Mato Grosso do Sul (FUNDECT)(Fundacao …	RCP, MHV, and MSMS thank Coordenacao de Aperfeicoamento de Pessoal de Ni ' vel Superior (CAPES) for the scholarship (Finance code 001) and CALC thanks Conselho Nacional de Desenvolvimento Cienti ' fico e Tecnologico (CNPq) (concession number 311975/2018-6) and Fundacao de Apoio ao Desenvolvimento do Ensino, Ciencia e Tecnologia do Estado de Mato Grosso do Sul (FUNDECT) (concession number 71/700.1…	[Anonymous], 2017, STATISTICA DATA ANAL; Bamforth CW, 2002, NUTR RES, V22, P227, DOI 10.1016/S0271-5317(01)00360-8; de Keukeleire D, 2000, QUIM NOVA SAO PAULO, DOI [10.1590/S0100-40422000000100025, DOI 10.1590/S0100-40422000000100025]; Dias M. O., 2018, J ECON BUS, V1, P618, DOI [10.31014/AIOR.1992.01.04.55, DOI 10.31014/AIOR.1992.01.04.55, 10.31014/aior.1992.01.04.55]; Djeridane A, 2006, FOOD CH…	22	4	4	1	28	SPRINGER INDIA	NEW DELHI	7TH FLOOR, VIJAYA BUILDING, 17, BARAKHAMBA ROAD, NEW DELHI, 110 001, INDIA	0022-1155	0975-8402		J FOOD SCI TECH MYS	J. Food Sci. Technol.-Mysore	2021 NOV	2021	58	11
J	Lerro, M; Marotta, G; Nazzaro, C				Lerro, Marco; Marotta, Giuseppe; Nazzaro, Concetta			Measuring consumers' preferences for craft beer attributes through Best-Worst Scaling	AGRICULTURAL AND FOOD ECONOMICS			English	Article						Beer; Beer choice and consumption; Italian consumers; BWS	CHOICE; SEGMENTATION; CONSUMPTION; CONJOINT; ATTITUDE; QUALITY	The current paper investigates consumers' consumption behavior and preferences for craft beer. More specifically, it uncovers consumers' consumption habits and perception about craft beer, as well as their preferences for 13 beer attributes drawn from the literature.The analysis was carried out in Italy by administering a structured questionnaire to 323 consumers. Best-Worst Scaling was used to d…	[Lerro, Marco; Marotta, Giuseppe; Nazzaro, Concetta] Univ Sannio, Dept Law Econ Management & Quantitat Methods, Piazza Arechi 2, I-82100 Benevento, Italy	University of Sannio	Lerro, M (corresponding author), Univ Sannio, Dept Law Econ Management & Quantitat Methods, Piazza Arechi 2, I-82100 Benevento, Italy.	mrlerro@unisannio.it		Lerro, Marco/0000-0003-3560-902X				[Anonymous], FRONTIERS ECONOMETRI; Aquilani B, 2015, FOOD QUAL PREFER, V41, P214, DOI 10.1016/j.foodqual.2014.12.005; Auger P, 2007, J BUS ETHICS, V70, P299, DOI 10.1007/s10551-006-9112-7; Boncinelli F, 2019, FOOD QUAL PREFER, V71, P270, DOI 10.1016/j.foodqual.2018.07.013; Burke PF, 2014, EUR J MARKETING, V48, P2237, DOI 10.1108/EJM-06-2013-0294; Calvo-Porral C, 2018, BRIT FOOD J, V120, P1280, DO…	31	23	27	10	36	SPRINGERNATURE	LONDON	CAMPUS, 4 CRINAN ST, LONDON, N1 9XW, ENGLAND		2193-7532		AGR FOOD ECON	Agric. Food Econ.	2024-04-02	2020	8	1
J	Ivanov, A; Ivanova, K; Kostov, G				Ivanov, Alexander; Ivanova, Kristina; Kostov, Georgi			Modeling and Optimization of Processes for Craft Beer Production: Malt Mixture Modeling and Mashing Optimization for Lager Beer Production	APPLIED SCIENCES-BASEL			English	Article						lager beer; simplex-lattice design; mixture; mashing; biological activity; multi-target optimization	EXTRACTS	Beer ranks third in terms of consumption worldwide, and its technology is constantly being improved and perfected. The boom in craft brewing has led to the production of thousands of new types of beer, but most often without scientific justification of the technological decisions made. This paper discusses the approaches to the modeling of the composition of the malt mixture and the mode of lager…	[Ivanov, Alexander; Ivanova, Kristina; Kostov, Georgi] Univ Food Technol, Dept Wine & Beer Technol, 26 Maritza Blvd, Plovdiv 4002, Bulgaria	University of Food Technology - Bulgaria	Kostov, G (corresponding author), Univ Food Technol, Dept Wine & Beer Technol, 26 Maritza Blvd, Plovdiv 4002, Bulgaria.	sasho_sf@abv.bg; kriss_k@abv.bg; george_kostov2@abv.bg			Ministry of Education and Science of the Republic of Bulgaria; Ministry of Education and Science of the Republic of Bulgaria [A01-288/07.10.2020]	Ministry of Education and Science of the Republic of Bulgaria; Ministry of Education and Science of the Republic of Bulgaria	This research was funded by the Ministry of Education and Science of the Republic of Bulgaria under the project "Strengthening the research excellence and innovation capacity of University of Food Technologies-Plovdiv, through the sustainable development of tailor-made food systems with programmable properties", as part of the European Scientific Networks National Programme funded by the Ministry…	Adetunji AI, 2013, J I BREWING, V119, P156, DOI 10.1002/jib.76; Analytica, 2019, European Brewing Convention; [Anonymous], BestMalz Catalog; Aquilani B, 2015, FOOD QUAL PREFER, V41, P214, DOI 10.1016/j.foodqual.2014.12.005; Basso RF, 2016, FOOD RES INT, V86, P112, DOI 10.1016/j.foodres.2016.06.002; Bernstein L., 1977, The Practical Brewer, P13; Bogdan P, 2017, TRENDS FOOD SCI TECH, V65, P1, DOI 1…	38	0	0	6	6	MDPI	BASEL	ST ALBAN-ANLAGE 66, CH-4052 BASEL, SWITZERLAND		2076-3417		APPL SCI-BASEL	Appl. Sci.-Basel	OCT	2023	13	20
J	Parr, H; Bolat, I; Cook, D				Parr, Hebe; Bolat, Irina; Cook, David			Modelling flavour formation in roasted malt substrates under controlled conditions of time and temperature	FOOD CHEMISTRY			English	Article						Roasted malt flavour; Gas chromatography-mass spectrometry; Modelling flavour formation; Thermal flavour generation; Maillard reaction	MAILLARD REACTION; BARLEY; GENERATION; PYRAZINES	Drum roasted products are used to impart colour, flavour and mouthfeel to beers. Here we designed a laboratory-scale roaster (100 g batch size) capable of precise time-temperature control and investigated the impacts of time, temperature and roasting substrate (barley, pale malt or germinated green malt) on formation of 20 key odour active aroma volatiles. Principal Components Analysis (PCA) of f…	[Parr, Hebe; Cook, David] Univ Nottingham, Int Ctr Brewing Sci, Sutton Bonington Campus, Loughborough LE12 5RD, Leics, England; [Bolat, Irina] Boortmalt NV, Zandvoort 1,Haven 350,Bus 1, B-2030 Antwerp, Belgium	University of Nottingham	Cook, D (corresponding author), Univ Nottingham, Int Ctr Brewing Sci, Sutton Bonington Campus, Loughborough LE12 5RD, Leics, England.	david.cook@nottingham.ac.uk		Parr, Hebe/0009-0009-8140-9804; Cook, David/0000-0002-4967-3287	Boortmalt, Antwerp, Belgium; University of Nottingham, UK	Boortmalt, Antwerp, Belgium; University of Nottingham, UK	This work was supported financially by Boortmalt, Antwerp, Belgium and the University of Nottingham, UK.	Blenkinsop P., 1991, Technical Quarterly, Master Brewers' Association of the Americas, V28, P145; Buttery RG, 1997, J AGR FOOD CHEM, V45, P837, DOI 10.1021/jf9604807; Channell GA, 2010, J AM SOC BREW CHEM, V68, P175, DOI 10.1094/ASBCJ-2010-0715-01; Coghe S, 2004, J I BREWING, V110, P94, DOI 10.1002/j.2050-0416.2004.tb00188.x; Coghe S, 2006, J I BREWING, V112, P148, DOI 10.1002/j.2050-0416.2006.tb…	27	17	17	4	83	ELSEVIER SCI LTD	OXFORD	THE BOULEVARD, LANGFORD LANE, KIDLINGTON, OXFORD OX5 1GB, OXON, ENGLAND	0308-8146	1873-7072		FOOD CHEM	Food Chem.	2024-02-01	2021	337
J	de Lima, AC; Brandao, LR; Botelho, BG; Rosa, CA; Aceña, L; Mestres, M; Boqué, R				de Lima, Ana Carolina; Brandao, Luciana R.; Botelho, Bruno G.; Rosa, Carlos A.; Acena, Laura; Mestres, Montserrat; Boque, Ricard			Multivariate Analysis of the Influence of Microfiltration and Pasteurisation on the Quality of Beer during Its Shelf Life	FOODS			English	Article						microfiltration; pasteurisation; forced ageing; microbiological stability; colloidal stability; flavour stability	FLAVOR	Gas chromatography-mass spectrometry (GC-MS), physicochemical and microbiological analyses, sensory descriptive evaluation, and multivariate analyses were applied to evaluate the efficiencies of microfiltration and pasteurization processes during the shelf life of beer. Samples of microfiltered and pasteurised beer were divided into fresh and aged groups. A forced ageing process, which consisted …	[de Lima, Ana Carolina; Acena, Laura; Mestres, Montserrat; Boque, Ricard] Univ Rovira & Virgili, Dept Analyt Chem & Organ Chem, Campus Sescelades, Tarragona 43007, Catalonia, Spain; [Brandao, Luciana R.] Lab Cerveja Ltda, BR-34007756 Nova Lima, MG, Brazil; [Botelho, Bruno G.] Univ Fed Minas Gerais, Dept Chem, Campus Pampulha, BR-31270901 Belo Horizonte, MG, Brazil; [Rosa, Carlos A.] Univ Fed Mina…	Universitat Rovira i Virgili; Universidade Federal de Minas Gerais; Universidade Federal de Minas Gerais	Boqué, R (corresponding author), Univ Rovira & Virgili, Dept Analyt Chem & Organ Chem, Campus Sescelades, Tarragona 43007, Catalonia, Spain.	a_carolinalima@hotmail.com; biolubrandao@yahoo.com.br; botelhobrunog@gmail.com; carlrosa@icb.ufmg.br; laura.acena@urv.cat; montserrat.mestres@urv.cat; ricard.boque@urv.cat	Mestres, Montserrat/L-8015-2014; ACENA, LAURA/L-7305-2014	Mestres, Montserrat/0000-0001-9805-3482; Boque, Ricard/0000-0001-7311-4824; ACENA, LAURA/0000-0001-5942-9424	MCIN/AEI/10.13039/501100011033; Universitat Rovira i Virgili	MCIN/AEI/10.13039/501100011033; Universitat Rovira i Virgili	The authors acknowledge the support provided by Brewery Albanos, Minas Gerais-Brasil and Rodrigo Parisi-Brewmaster from Brewery Albanos to this research. Abedelaziz Boudebouz, from Universitat Rovira i Virgili, is gratefully acknowledged for his help with the statistical calculations.	Acree T., Flavornet and human odor space; ANDREWS J., 1952, JOUR INST BREWING, V58, P189; Aron PM, 2010, J I BREWING, V116, P369, DOI 10.1002/j.2050-0416.2010.tb00788.x; brewup.eu, 2005, European Brewery Convention-Analytica-Microbiologica; Cao L, 2011, J I BREWING, V117, P587, DOI 10.1002/j.2050-0416.2011.tb00508.x; de Lima AC, 2022, FOODS, V11, DOI 10.3390/foods11142037; Colomer MS, 2019, CURR …	35	0	0	1	1	MDPI	BASEL	ST ALBAN-ANLAGE 66, CH-4052 BASEL, SWITZERLAND		2304-8158		FOODS	Foods	JAN	2024	13	1
J	Pinto, MBC; Vardanega, R; Náthia-Neves, G; de Franca, PRL; Kurozawa, LE; Meireles, MAA; Schmidt, FL				Pinto, Mariana Barreto Carvalhal; Vardanega, Renata; Nathia-Neves, Grazielle; de Franca, Pedro Renann Lopes; Kurozawa, Louise Emy; Meireles, Maria Angela A.; Schmidt, Flavio Luis			Novel Brazilian hop <i>(Humulus lupulus</i> L.) extracts through supercritical CO<sub>2</sub> extraction: Enhancing hop processing for greater sustainability	FOOD RESEARCH INTERNATIONAL			English	Article; Early Access						Alpha-acid; Beta-acid; Drying kinetic; Humulus lupulus L.; Supercritical fluid; Emergent technology	FLUID EXTRACTION; ALPHA-ACIDS; BETA-ACIDS; TEMPERATURE; STORAGE	Hop cultivation has been increasing in the past decade in Brazil, demanding a better understanding of how the processing influences the national hop varieties. Despite the hop process being well-established in the producer countries, there is still room for optimization to reduce energy consumption for a more sustainable process. This study's main purpose was to understand the influence of drying…	[Pinto, Mariana Barreto Carvalhal; Schmidt, Flavio Luis] Univ Estadual Campinas, Sch Food Engn, Dept Food Engn & Technol, Fruit Vegetable & Confectionery Prod Lab, Rua Monteiro Lobato 80, BR-13083862 Campinas, SP, Brazil; [Vardanega, Renata; Nathia-Neves, Grazielle; Meireles, Maria Angela A.] Univ Estadual Campinas, Sch Food Engn, Dept Food Engn & Technol, Lab Supercrit Technol Extract Fractionat…	Universidade Estadual de Campinas; Universidade Estadual de Campinas; Universidade do Minho; Universidade Estadual de Campinas	Pinto, MBC; Schmidt, FL (corresponding author), Univ Estadual Campinas, Sch Food Engn, Dept Food Engn & Technol, Fruit Vegetable & Confectionery Prod Lab, Rua Monteiro Lobato 80, BR-13083862 Campinas, SP, Brazil.	maribcarvalhal@gmail.com; schmidt@unicamp.br	Pinto, Mariana/JZT-3004-2024; Neves, Grazielle Nathia/V-9136-2019; Vardanega, Renata/P-3874-2014	Neves, Grazielle Nathia/0000-0003-4561-7779; Vardanega, Renata/0000-0002-3746-674X; Lopes de Franca, Pedro Renann/0000-0002-0817-7156	CNPq - Research Nacional Council -Brazil [141485/20183]; CAPES - Coordination of Superior Level Staff Improvement -Brazil [001]; European Union [101,062,938]; CNPq [309825/20202]; FAPESP [2021/066064]	CNPq - Research Nacional Council -Brazil; CAPES - Coordination of Superior Level Staff Improvement -Brazil(Coordenacao de Aperfeicoamento de Pessoal de Nivel Superior (CAPES)); European Union(European Union (EU)); CNPq(Conselho Nacional de Desenvolvimento Cientifico e Tecnologico (CNPQ)); FAPESP(Fundacao de Amparo a Pesquisa do Estado de Sao Paulo (FAPESP))	Mariana Barreto Carvalhal Pinto and Flavio Luis Schmidt appreciate the support of the CNPq - Research Nacional Council -Brazil (Finance code 141485/2018-3). Grazielle Nathia-Neves thanks CAPES - Coordination of Superior Level Staff Improvement -Brazil (Finance Code 001) for Ph.D. assistance. Renata Vardanega thanks European Union's Horizon 2020 research and innovation program under the Marie Sklo…	Almaguer C, 2014, J I BREWING, V120, P289, DOI 10.1002/jib.160; Arruda TR, 2021, LWT-FOOD SCI TECHNOL, V141, DOI 10.1016/j.lwt.2021.110905; Arslan D, 2012, FOOD BIOPROCESS TECH, V5, P983, DOI 10.1007/s11947-010-0498-y; ASBC Methods of Analysis, HOPS METHOD 14 ALPHA, DOI [10.1094/ASBCMethod-Hops14, DOI 10.1094/ASBCMETHOD-HOPS14]; ASBC Methods of Analysis, 12 ASBC METH AN, DOI [10.1094/ASBCMethod-H…	55	0	0	13	14	ELSEVIER	AMSTERDAM	RADARWEG 29, 1043 NX AMSTERDAM, NETHERLANDS	0963-9969	1873-7145		FOOD RES INT	Food Res. Int.	2023 OCT	2023	172
[truncated: 99 more rows]
[truncated: 21 more columns]
