# Supplementary material for: From Conventional to Craft Beer: Perception, Source, and Production of Beer Color—A Systematic Review and Bibliometric Analysis
Source: Foods. 2024 Sep 18;13(18):2956. doi: 10.3390/foods13182956 (PMC11431606; doi:10.3390/foods13182956)
Supplement: Supplementary file 1 [file foods-13-02956-s001.zip › Articles selected in Rayyan software.csv]

key	title	year	month	day	journal	issn	volume	issue	pages	authors	url	language	publisher	location	abstract	notes	doi	keywords	pubmed_id	pmc_id
rayyan-699480960	Formation response of kilned specialty malt odorant markers to controlled malting process parameters	2023	5	23	FOOD CHEMISTRY	["0308-8146", "1873-7072 J9 - FOOD CHEM JI - Food Chem."]	424			Prado, R and Gastl, M and Becker, T		English		Tech Univ Munich, Chair Brewing & Beverage Technol, Weihenstephaner Steig 20, D-85354 Freising Weihenstephan, Germany	Kilned specialty malts provide relevant colour and flavour characteristics to beer and other beverages. Alongside the thermal load, the availability of Maillard precursors directly affect the malt aroma formation. To investigate the influence of process parameters on the flavour characteristics of kilned specialty malts, a full factorial design of experiments was applied varying malt modification…	Times Cited in Web of Science Core Collection: 0 Total Times Cited: 0 Cited Reference Count: 27 | RAYYAN-INCLUSION: {"Nelio"=>"Included"}	10.1016/j.foodchem.2023.136298	Specialty malt;Aroma;Flavour;Maillard precursors;Malt modification;Design of experiments;FLAVOR;IDENTIFICATION;EXTRACTION;BARLEY
rayyan-699480965	Influence of Malt Roasting on the Oxidative Stability of Sweet Wort	2012	6	6	JOURNAL OF AGRICULTURAL AND FOOD CHEMISTRY	0021-8561 J9 - J AGR FOOD CHEM JI - J. Agric. Food Chem.	60	22	5652-5659	Hoff, S and Lund, MN and Petersen, MA and Jespersen, BM and Andersen, ML		English		Univ Copenhagen, Dept Food Sci, DK-1958 Frederiksberg C, Denmark	Influence of malt roasting on the oxidative stability of sweet wort was evaluated based on radical intensity, volatile profile, content of transition metals (Fe and Cu) and thiols. Malt roasting had a large influence on the oxidative stability of sweet wort. Light sweet worts were more stable with low radical intensity, low Fe content, and ability to retain volatile compounds when heated. At mild…	Times Cited in Web of Science Core Collection: 35 Total Times Cited: 37 Cited Reference Count: 30 | RAYYAN-INCLUSION: {"Nelio"=>"Included"}	10.1021/jf300749r WE - Science Citation Index Expanded (SCI-EXPANDED)	malt;sweet wort;roasting;oxidative stability;thiols;electron spin resonance spectroscopy;volatiles;ELECTRON-SPIN-RESONANCE;DARK SPECIALTY MALTS;FLAVOR STABILITY;BEER;IMPROVEMENT;PRODUCTS;RELEASE;BARLEY;COLOR;ACID
rayyan-699481051	Characterization of the aroma compounds in crystal malt	2023	1		JOURNAL OF FOOD SCIENCE	["0022-1147", "1750-3841 J9 - J FOOD SCI JI - J. Food Sci."]	88	1	204-213	Cai, GL and Gu, H and Han, BX and Yang, H and Li, XM and Lu, J		English		["Jiangnan Univ, Key Lab Ind Biotechnol, Minist Educ, Wuxi, Peoples R China", "Jiangnan Univ, Natl Engn Res Ctr Cereal Fermentat & Food Biomfg, Wuxi, Peoples R China", "Jiangnan Univ, Jiangsu Prov Res Ctr Bioact Prod Proc Technol, Wuxi, Peoples R China", "Jiangnan Univ, Sch Biotechnol, Wuxi, Peoples R China", "Jiangnan Univ, Key Lab Ind Biotechnol, Minist Educ, 1800 Lihu Rd, Wuxi 214122, Peoples …	Crystal malt, the most popular type of specialty malt used in beer brewing, plays a vital role in forming complex flavor and color. Nevertheless, crystal malt is only defined based on the malting process, and there is not any standard to evaluate its quality. In the current study, the volatile aroma constituents of commercial crystal malt samples were analyzed with headspace solid-phase microextr…	Times Cited in Web of Science Core Collection: 1 Total Times Cited: 1 Cited Reference Count: 25 | RAYYAN-INCLUSION: {"Nelio"=>"Included"}	10.1111/1750-3841.16430	aldehyde;aroma compounds;crystal malt;GAS-CHROMATOGRAPHY;FLAVOR;OLFACTOMETRY;OPTIMIZATION;EXTRACTION;BARLEY
rayyan-699481084	The impact of barley nitrogen fertilization rate on barley brewing using a commercial enzyme (Ondea Pro)	2018			JOURNAL OF THE INSTITUTE OF BREWING	["0046-9750", "2050-0416 J9 - J I BREWING JI - J. Inst. Brew."]	124	2	132-142	Yousif, AM and Evans, DE		English		["ChemCentre, Resources & Chem Precinct Level 2,South Wing, Bentley, WA 6102, Australia", "Australian Export Grains Innovat Ctr, 3 Baron Hay Court, S Perth, WA 6151, Australia", "Tassie Beer Dr,15 Rianna Rd, Lindisfarne, Tas 7015, Australia FU - Grain Research and Development Corporation (GRDC) [AEG00003] FX - We wish to acknowledge Mr Blakely Paynter, Senior Research Officer, at the Department o…	Two Australian (Buloke and Commander) and two Canadian (CDC Meredith and Bentley) barley varieties were grown under four levels of nitrogen fertilization (0, 20, 40 and 80kg ha(-1)). Barley samples were assessed by barley brewing with the Ondea Pro enzyme cocktail for mashing analysis and were compared with typical malt brewing quality specifications. The study observed that increased nitrogen fe…	Times Cited in Web of Science Core Collection: 2 Total Times Cited: 4 Cited Reference Count: 73 | RAYYAN-INCLUSION: {"Nelio"=>"Included"}	10.1002/jib.478 WE - Science Citation Index Expanded (SCI-EXPANDED)	barley;brewing;Ondea Pro;DP enzymes;nitrogen fertilization;DIASTATIC POWER ENZYMES;HORDEUM-VULGARE L.;LIMIT DEXTRINASE;BETA-AMYLASE;ALPHA-AMYLASE;ENVIRONMENTAL-FACTORS;MALT QUALITY;WORT;FERMENTABILITY;STARCH;Self-Fertilization
rayyan-699481121	<i>Grewia</i><i> mollis</i> bark powder impact on the clarification of<i> Mbayeri</i> sorghum wort	2023	6		APPLIED FOOD RESEARCH	2772-5022 J9 - APPL FOOD RES JI - Appl. Food Res.	3	1		Bertin, MI and Carly, DZS		English		Univ Ngaoundere, Univ Inst Technol UIT, Dept Food Proc & Qual Control, POB 455 UIT, Ngaoundere, Cameroon PU - ELSEVIER PI - AMSTERDAM PA - RADARWEG 29, 1043 NX AMSTERDAM, NETHERLANDS	A study was undertaken on the clarity of Mbayeri sorghum wort. Grewia mollis has not, to our knowledge, been used to clarify sorghum wort. Therefore, it was described alongside malted and brewed Mbayeri sorghum from a physicochemical standpoint. Grewia mollis was incorporated into the design using a Box-Behnken model with three parameters (wort/Grewia mollis powder ratio, stirring speed, and stir…	Times Cited in Web of Science Core Collection: 0 Total Times Cited: 0 Cited Reference Count: 49 | RAYYAN-INCLUSION: {"Nelio"=>"Included"}	10.1016/j.afres.2022.100243 WE - Emerging Sources Citation Index (ESCI)	Mbayeri;Malt;Grewia mollis;Wort;Clarification;WASTE-WATER;BEER;FERMENTATION;COAGULATION;PLANT;Powders;Grewia
rayyan-699481131	Aptitude of sorghum (<i>Sorghum bicolor</i> (L) Moench) hybrids for brewery or bio-functional malted beverages	2018	12		JOURNAL OF FOOD BIOCHEMISTRY	["0145-8884", "1745-4514 J9 - J FOOD BIOCHEM JI - J. Food Biochem."]	42	6		Garzón, AG and Drago, SR		English		Univ Nacl Litoral, Inst Tecnol Alimentos, CONICET, Fac Ingn Quim, Santiago Estero 2829, RA-3000 Santa Fe, Argentina	The potential of twenty-four hybrids of white (WS) and red sorghum (RS) to produce beer or bio-functional malted beverages was studied. Brewery aptitude was evaluated through diastatic power (DP), beta-amylase activity, hot water extract (HWE), and Kolbach index using sorghum malted at 30 degrees C; while bio-functional potential was evaluated through GABA, free amino acids (FAA) content, phenoli…	Times Cited in Web of Science Core Collection: 5 Total Times Cited: 6 Cited Reference Count: 36 | RAYYAN-INCLUSION: {"Nelio"=>"Included"}	10.1111/jfbc.12692 WE - Science Citation Index Expanded (SCI-EXPANDED)	antioxidant activity;brewery potential;GABA;malted;sorghum;GAMMA-AMINOBUTYRIC-ACID;PHENOLIC-COMPOUNDS;ENZYME-ACTIVITIES;ANTIOXIDANT;TEMPERATURE;GERMINATION;PEPTIDES;PRODUCTS;FOODS;Beverages;Tocopherols
rayyan-699481185	Use of tannin-based coagulant and chlorine dioxide in treating brewing water: reduction of trihalomethanes and impact on physicochemical and sensory quality	2022	10	19	JOURNAL OF ENVIRONMENTAL SCIENCE AND HEALTH PART A-TOXIC/HAZARDOUS SUBSTANCES & ENVIRONMENTAL ENGINEERING	["1093-4529", "1532-4117 J9 - J ENVIRON SCI HEAL A JI - J. Environ. Sci. Health Part A-Toxic/Hazard. Subst. Environ. Eng."]	57	10	858-868	Caon, A and Conte, G and Skoronski, E		English		Santa Catarina State Univ, Dept Environm & Sanit Engn, Lab Water & Waste Treatment, 2090 Luiz de Camoes Ave, BR-88520000 Lages, SC, Brazil	This study aimed to evaluate an alternative to reduce trihalomethane (THM) formation in brewing water. THM affects the organoleptic properties of water and, consequently, the produced beer. Water treatment based on common chemicals such as alum and free chlorine could potentially form THM. Therefore, we studied the replacement of chemicals used in water treatment: aluminum sulfate by a tannin-bas…	Times Cited in Web of Science Core Collection: 0 Total Times Cited: 0 Cited Reference Count: 48 | RAYYAN-INCLUSION: {"Nelio"=>"Included"}	10.1080/10934529.2022.2123186	Disinfection by-products;plant-based coagulant;chlorination;water quality;sensory analysis;ACACIA-MEARNSII;CHEMISTRY
rayyan-699481242	The visual appearance of beer: A review concerning visually-determined expectations and their consequences for perception	2019	12		FOOD RESEARCH INTERNATIONAL	["0963-9969", "1873-7145 J9 - FOOD RES INT JI - Food Res. Int."]	126			Van Doorn, G and Timora, J and Watson, S and Moore, C and Spence, C		English		["Federat Univ Australia, Sch Hlth & Life Sci, Churchill Campus, Churchill, Vic 3842, Australia", "Federat Univ Australia, Sch Hlth & Life Sci, Berwick Campus, Berwick, Vic 3842, Australia", "Federat Univ Australia, Sch Hlth & Life Sci, Mt Helen Campus, Ballarat, Vic 3806, Australia", "Sailors Grave Brewing, 7 Forest Rd, Orbost, Vic 3888, Australia", "Univ Oxford, Crossmodal Res Lab, Anna Watts B…	This review critically evaluates the literature concerning the impact of visual appearance cues (including colour, foam, and cloudiness) on people's perception in the beer category. The authors assess both the sensory expectations that are elicited by the visual appearance of beer, and the extent to which those expectations carryover to influence the actual tasting experience. Beer is a particula…	Times Cited in Web of Science Core Collection: 23 Total Times Cited: 23 Cited Reference Count: 58 | RAYYAN-INCLUSION: {"Nelio"=>"Included"}	10.1016/j.foodres.2019.108661 WE - Science Citation Index Expanded (SCI-EXPANDED) WE - Social Science Citation Index (SSCI)	Beer;Visual appearance;Colour;Clarity;Expectations;Experience;ORTHONASAL OLFACTORY IDENTIFICATION;PERCEIVED BITTERNESS;CROSSMODAL INFLUENCE;SENSORY PERCEPTION;IMPACT;CUES;COLOR;FOAM;ASSIMILATION;XANTHOHUMOL
rayyan-699481243	Females' attitude and preference for beer: a conjoint analysis study	2017	3		INTERNATIONAL JOURNAL OF FOOD SCIENCE AND TECHNOLOGY	["0950-5423", "1365-2621 J9 - INT J FOOD SCI TECH JI - Int. J. Food Sci. Technol."]	52	3	808-816	Muggah, EM and McSweeney, MB		English		Acadia Univ, Sch Nutr & Dietet, 15 Univ Ave, Wolfville, NS B4P 2R6, Canada	In order to sustain the fast-expanding beer industry, companies need to attract new female consumers. The main objective of this study was to identify the extrinsic and intrinsic attributes that drive female consumers' purchase of beer. A literature review and focus group (n=6) were conducted, and six attributes were identified as purchase drivers of beer. These attributes included flavour, appea…	Times Cited in Web of Science Core Collection: 23 Total Times Cited: 26 Cited Reference Count: 29 | RAYYAN-INCLUSION: {"Nelio"=>"Included"}	10.1111/ijfs.13340 WE - Science Citation Index Expanded (SCI-EXPANDED)	Alcoholic beverages;beer and the brewing process;consumer attitudes;CONSUMER;DETERMINANTS;CONSUMPTION;INFORMATION;PERCEPTION;QUALITY;CHOICE;FLAVOR;IMPACT;BLIND
rayyan-699481244	The addition of defatted rice bran to malted rice improves the quality of rice beer	2019	9		LWT-FOOD SCIENCE AND TECHNOLOGY	["0023-6438", "1096-1127 J9 - LWT-FOOD SCI TECHNOL JI - LWT-Food Sci. Technol."]	112			Prestes, DN and Spessato, A and Talhamento, A and Gularte, MA and Schirmer, MA and Vanier, NL and Rombaldi, CV		English		Univ Fed Pelotas, Dept Agroind Sci & Technol, BR-96010900 Pelotas, RS, Brazil	Craft beers and beers aimed at consumers with specific health requirements, e.g. celiac disease are attractive markets. Rice is an alternative to barley in the production of beer. However, the quality of rice malt, nitrogen content of rice beer, and sensory acceptability still require improvement. The ability of gibberellic acid (GA(3)) to improve malt quality was tested, as was the ability of de…	Times Cited in Web of Science Core Collection: 11 Total Times Cited: 11 Cited Reference Count: 22 | RAYYAN-INCLUSION: {"Nelio"=>"Included"}	10.1016/j.lwt.2019.108262 WE - Science Citation Index Expanded (SCI-EXPANDED)	Foam stability;Beer turbidity;Gibberellic acid;Gluten-free beer;gamma-aminobutyric acid;GLUTEN-FREE BEER;BETA-AMYLASE;Oryza sativa
rayyan-699481245	How sensory and hedonic expectations shape perceived properties of regular and non-alcoholic beer	2022	7		FOOD QUALITY AND PREFERENCE	["0950-3293", "1873-6343 J9 - FOOD QUAL PREFER JI - Food. Qual. Prefer."]	99			Blackmore, H and Hidrio, C and Yeomans, MR		English		["Univ Sussex, Sch Psychol, Brighton BN1 9QH, E Sussex, England", "AB InBev, Leuven, Belgium"]	While the popularity of reduced alcohol beer has been increasing, consumers still sometimes complain about perceived sensory defects of these beverages. Breweries are working to improve the sensory profile of low and non-alcoholic beers by changing the product formulation, however, here we wanted to investigate the impact of psychological, rather than chemosensory determinants of flavour percepti…	Times Cited in Web of Science Core Collection: 1 Total Times Cited: 1 Cited Reference Count: 76 | RAYYAN-INCLUSION: {"Nelio"=>"Included"}	10.1016/j.foodqual.2022.104562	Beer;Assimilation;Mediation analysis;Beer colour;Sensory descriptor;Alcohol;Labelled alcohol content;Expectations;Non-alcoholic beer;ALCOHOL-FREE BEER;CONSUMERS EXPERIENCE;FLAVOR PERCEPTION;AVERSIVE TASTE;EXPECTANCY;LIKING;COLOR;INFORMATION;ETHANOL;FOOD;Alcoholics;Alcohols;Alcoholism
rayyan-699481246	A taste of things to come: The effect of extrinsic and intrinsic cues on perceived properties of beer mediated by expectations	2021	12	1	FOOD QUALITY AND PREFERENCE	["0950-3293", "1873-6343 J9 - FOOD QUAL PREFER JI - Food. Qual. Prefer."]	94			Blackmore, H and Hidrio, C and Yeomans, MR		English		["Univ Sussex, Sch Psychol, Brighton BN1 9QH, E Sussex, England", "AB InBev, Leuven, Belgium"]	Before consuming a food or beverage, consumers are exposed to many sources of information related to the product. Such product-related cues can generate expectations, some of which can improve consumers' sensory perception and liking of the product. The question posed in the current study is whether labelling and colour of beer can be used to modify consumers' expectations and improve perception …	Times Cited in Web of Science Core Collection: 20 Total Times Cited: 20 Cited Reference Count: 56 | RAYYAN-INCLUSION: {"Nelio"=>"Included"}	10.1016/j.foodqual.2021.104326	Extrinsic cues;Intrinsic cues;Beer colour;Sensory descriptor;Labelling;Hedonic expectations;Sensory expectations;Taste;Mouthfeel;Liking;Beer;NONALCOHOLIC BEER;EFFECT SIZE;FOOD;INFORMATION;PERCEPTION;COLOR;CONSUMPTION;EXPECTANCY;EXPERIENCE;CONTEXT;Cues
rayyan-699481247	Beer-Trained and Untrained Assessors Rely More on Vision than on Taste When They Categorize Beers	2009	9		CHEMOSENSORY PERCEPTION	["1936-5802", "1936-5810 J9 - CHEMOSENS PERCEPT JI - Chemosens. Percept."]	2	3	143-153	Lelièvre, M and Chollet, S and Abdi, H and Valentin, D		English		["Inst Super Agr, F-59046 Lille, France", "Univ Bourgogne, CNRS, INRA, UMR CSG 5170, F-21000 Dijon, France", "Univ Texas Dallas, Richardson, TX 75080 USA"]	What role categorization processes play in chemosensory expertise and its acquisition? In this paper, we address this question by exploring the criteria used by trained and untrained assessors when they categorize beers. Two experimental factors were manipulated: beer color and brewery. Participants sorted nine commercial beers coming in three different colors and from three different breweries. …	Times Cited in Web of Science Core Collection: 33 Total Times Cited: 34 Cited Reference Count: 28 | RAYYAN-INCLUSION: {"Nelio"=>"Included"}	10.1007/s12078-009-9050-8 WE - Science Citation Index Expanded (SCI-EXPANDED) WE - Social Science Citation Index (SSCI)	Beer;Categorization;Expertise;Training;Visual Information;EXPERTISE;PERCEPTION;MEMORY
rayyan-699481248	The color of safety: Ingroup-associated colors make beer safer	2011	1		JOURNAL OF EXPERIMENTAL SOCIAL PSYCHOLOGY	["0022-1031", "1096-0465 J9 - J EXP SOC PSYCHOL JI - J. Exp. Soc. Psychol."]	47	1	190-194	Loersch, C and Bartholow, BD		English		Univ Missouri, Dept Psychol Sci, Columbia, MO 65211 USA	Individuals display high levels of trust and express feelings of safety when interacting with social ingroup members. Here, we investigated whether cues related to ingroup membership would change perceptions of the safety of alcohol. Participants were exposed to images of beer in either a standard can or a can featuring the colors of their university (i.e., 'fan cans'). We hypothesized that expos…	Times Cited in Web of Science Core Collection: 11 Total Times Cited: 12 Cited Reference Count: 22 | RAYYAN-INCLUSION: {"Nelio"=>"Included"}	10.1016/j.jesp.2010.09.001 WE - Social Science Citation Index (SSCI)	Alcohol;Automaticity;Group processes;Ingroup;Priming;Color
rayyan-699481249	Determination of beer color using image analysis	2004			JOURNAL OF THE AMERICAN SOCIETY OF BREWING CHEMISTS	0361-0470 J9 - J AM SOC BREW CHEM JI - J. Am. Soc. Brew. Chem.	62	4	163-167 WE - Science Citation Index Expanded (SCI-EXPANDED)	Sun, FX and Chang, YW and Zhou, ZM and Yu, YF		English		["Tianjin Univ, Coll Pharmaceut & Biotechnol, Tianjin 300072, Peoples R China", "Hebei Sci & Technol Univ, Coll Chem & Pharmaceut Engn, Shijiazhuang, Hebei Province, Peoples R China", "Qual Inspect Inst Henan Prov, Zhengzhou, Henan Province, Peoples R China", "Zhengzhou Engn Coll, Zhengzhou, Henan Province, Peoples R China"]	An image analysis method was developed to determine beer color on the basis of the European Brewery Convention (EBC) colorimetry. Saturation. a feature of the image analysis method, showed a positive correlation with EBC color (r > 0.998). A model was built to measure beer color in the image analysis method. Seventy-six beer samples differing in location of production, categories of beers, streng…	Times Cited in Web of Science Core Collection: 4 Total Times Cited: 4 Cited Reference Count: 14 | RAYYAN-INCLUSION: {"Nelio"=>"Included"}		colorimetry;saturation;VISION;Color
rayyan-699481250	Visual expectation of craft beers in different glass shapes	2021	2	1	JOURNAL OF SENSORY STUDIES	["0887-8250", "1745-459X J9 - J SENS STUD JI - J. Sens. Stud."]	36	1		Ribeiro, MN and Carvalho, IA and de Sousa, MMM and Coelho, LM and de Rezende, DC and Pinheiro, ACM		English		["Univ Fed Lavras, Dept Food Sci, Campus Univ, Lavras, Brazil", "Univ Estadual Campinas, Inst Comp, Campinas, Brazil", "Univ Fed Lavras, Dept Adm & Econ, Campus Univ, Lavras, Brazil"]	The objective of this work was to evaluate the expectations of consumers and specialists of craft beers regarding the visual impact of different styles of craft beer served in different beer glasses. An online survey was designed to determine the effect of different shaped glasses on consumer expectations of craft beer. A total of 252 answers from craft beer consumers and 19 responses from beer e…	Times Cited in Web of Science Core Collection: 6 Total Times Cited: 6 Cited Reference Count: 58 | RAYYAN-INCLUSION: {"Nelio"=>"Included"}	10.1111/joss.12618	FLAVOR PERCEPTION;CONSUMPTION;IMPACT;TASTE;PLEASANTNESS;APPEARANCE;INTENSITY;CONSUMERS;COLOR;SMELL;Eyeglasses
rayyan-699481252	Why Catechin and Epicatechin from Early Hopping Impact the Color of Aged Dry-Hopped Beers while Flavan-3-ol Oligomers from Late and Dry Hopping Increase Colloidal Instability	2023	4	3	JOURNAL OF THE AMERICAN SOCIETY OF BREWING CHEMISTS	["0361-0470", "1943-7854 J9 - J AM SOC BREW CHEM JI - J. Am. Soc. Brew. Chem."]	81	2	255-264	Ferreira, CS and Simon, M and Collin, S		English		Catholic Univ Louvain, Fac Bioingenieurs, Louvain Inst Biomol Sci & Technol LIBST, Unite Brasserie & Ind Alimentaires, Louvain La Neuve, Belgium	Dry hopping imparts distinct aromas but also a series of non-volatile compounds suspected of causing flavor and physical instability during beer storage. In this work, color, chill haze, total polyphenols, total flavanoids, and flavan-3-ol monomers (catechin and epicatechin) and oligomers (procyanidin dimers and trimers) were monitored in five commercial pale-colored Belgian dry-hopped beers over…	Times Cited in Web of Science Core Collection: 4 Total Times Cited: 4 Cited Reference Count: 49 | RAYYAN-INCLUSION: {"Nelio"=>"Included"}	10.1080/03610470.2022.2062156	Beer aging;beer color;beer haze;dry-hopped beer;flavan-3-ol;procyanidin;PERFORMANCE LIQUID-CHROMATOGRAPHY;OXIDATION-PRODUCTS;BARLEY;HAZE;PROANTHOCYANIDINS;POLYPHENOLS;FLAVANOIDS;HOPS;RP-HPLC-ESI(-)-MS/MS;PROCYANIDINS;Color
rayyan-699481253	The Influence of Color on the Consumer's Experience of Beer	2017	12	19	FRONTIERS IN PSYCHOLOGY	1664-1078 J9 - FRONT PSYCHOL JI - Front. Psychol.	8			Carvalho, FR and Moors, P and Wagemans, J and Spence, C		English		["Univ Los Andes, Sch Management, Dept Mkt, Bogota, Colombia", "Katholieke Univ Leuven, Fac Psychol & Educ Sci, Brain & Cognit, Leuven, Belgium", "Univ Oxford, Dept Expt Psychol, Crossmodal Res Lab, Oxford, England"]	Visual appearance (e.g., color) cues set expectations regarding the likely taste and flavor properties of food and drink. These expectations may, in turn, anchor the subsequent tasting experience. In the present study, we examined the influence of the color of a beer on the consumer's experience. Dark and pale beers were evaluated both before and after tasting. Importantly, these beers were indis…	Times Cited in Web of Science Core Collection: 44 Total Times Cited: 48 Cited Reference Count: 59 | RAYYAN-INCLUSION: {"Nelio"=>"Included"}	10.3389/fpsyg.2017.02205 WE - Social Science Citation Index (SSCI)	beer;flavor;color;crossmodal correspondences;sensory marketing;multi-sensorial;COMMERCIAL LAGER BEERS;FLAVOR;EXPECTATIONS;PERCEPTION;IDENTIFICATION;EXPERIMENTATION;ASSOCIATIONS;PREFERENCES;RECEPTACLE;CONTEXT;Color
rayyan-699481255	Application of a hop by-product in brewing: reduction in the level of haze-active prolamines and improved antioxidant properties of the beer	2014	3		JOURNAL OF THE INSTITUTE OF BREWING	["0046-9750", "2050-0416 J9 - J I BREWING JI - J. Inst. Brew."]	120	2	99-104	Jelínek, L and Karabín, M and Kotlíková, B and Hudcová, T and Dostálek, P		English		Prague Inst Chem Technol, Fac Food & Biochem Technol, Dept Bioengn, CR-16628 Prague, Czech Republic	After supercritical CO2 extraction of hops or formation of lupulin-enriched pellets (type 45), polyphenol-rich by-products remain. These have some industrial and agricultural applications (preparation of polyphenol extracts and in the production of low-bitterness beers). In this work, both materials were used in pilot-scale brewing experiments for the production of beer enriched with polyphenols.…	Times Cited in Web of Science Core Collection: 14 Total Times Cited: 14 Cited Reference Count: 36 | RAYYAN-INCLUSION: {"Nelio"=>"Included"}	10.1002/jib.126 WE - Science Citation Index Expanded (SCI-EXPANDED)	hops;colloidal stability;stabilization;antioxidant activity;PHENOLIC-COMPOUNDS;BREWERY WASTE;Phenylpropanolamine;Antioxidants
rayyan-699481256	Yeast Strains and Wort Color as Factors Affecting Effects of the Ethanol Fermentation Process	2022	7		MOLECULES	1420-3049 J9 - MOLECULES JI - Molecules	27	13		Paszkot, J and Kawa-Rygielska, J		English		Wroclaw Univ Environm & Life Sci, Fac Biotechnol & Food Sci, Dept Fermentat & Cereals Technol, PL-50630 Wroclaw, Poland	Dark malts used in the production of brewing wort affect the ethanol fermentation process, the phenolic content, antioxidant capacity and the physiology of yeast cells. An innovative element of this research is the combination of investigating the effect of beer wort color modulated by the use of dark specialty malts on the course and effects of fermentation and the characteristics of post-fermen…	Times Cited in Web of Science Core Collection: 2 Total Times Cited: 2 Cited Reference Count: 22 | RAYYAN-INCLUSION: {"Nelio"=>"Included"}	10.3390/molecules27133971 WE - Science Citation Index Expanded (SCI-EXPANDED)	fermentation;brewing;yeast;dark beers;dark malts;ANTIOXIDANT ACTIVITY;Yeasts;Fermentation;Ethanol
rayyan-699481257	Sensory analysis of malt	2022			KVASNY PRUMYSL	["2571-3868", "2570-8619 J9 - KVASNY PRUMYSL JI - Kvas. Prumysl"]	68	3	628-636	Svoboda, Z and Hartman, I and Beláková, S and Pernica, M and Bosko, R and Benesová, K		English		Res Inst Brewing & Malting, Mostecka 7, Brno 61400, Czech Republic	Various malts are suitable for the production of a certain type of beer, which can also be selected on the basis of their sensory properties. Sensory evaluation of malts is part of the development of sensory tools (maps) used in malting and brewing practice. Malt, as the main raw material, brings a large amount of sensorially active substances into beer, as well as precursors of other aromatic an…	Times Cited in Web of Science Core Collection: 0 Total Times Cited: 0 Cited Reference Count: 29 | RAYYAN-INCLUSION: {"Nelio"=>"Included"}	10.18832/kp2022.68.628 WE - Emerging Sources Citation Index (ESCI)	malt;colouring substances;flavour substances;aroma substances;sensory analysis;AROMA;TASTE
rayyan-699481258	Specialty rice malt optimization and improvement of rice malt beer aspect and aroma	2019	1		LWT-FOOD SCIENCE AND TECHNOLOGY	["0023-6438", "1096-1127 J9 - LWT-FOOD SCI TECHNOL JI - LWT-Food Sci. Technol."]	99		299-305	Ceccaroni, D and Sileoni, V and Marconi, O and De Francesco, G and Lee, EG and Perretti, G		English		["Univ Perugia, Italian Brewing Res Ctr, Via San Costanzo Snc, I-06126 Perugia, Italy", "Univ Perugia, Dept Agr Food & Environm Sci, Via San Costanzo Snc, I-06126 Perugia, Italy", "Campden BRl, Coopers Hill Rd, Surrey RH1 4HY, England"]	Although brewing beer with cereals other than barley malt is an established trend, producing a tasty product in this manner represents an ongoing research challenge. Rice malt beer represents a gluten-free beverage for individuals with celiac disease. Previous research on rice malt beer has shown a notably flat sensory profile and a low pale color. The use of special rice malts could be a means o…	Times Cited in Web of Science Core Collection: 34 Total Times Cited: 35 Cited Reference Count: 35 | RAYYAN-INCLUSION: {"Nelio"=>"Included"}	10.1016/j.lwt.2018.09.060 WE - Science Citation Index Expanded (SCI-EXPANDED)	Gluten free beer;Rice malt;Specialty malt;Antioxidant activity;Caramel malt;ANTIOXIDANT ACTIVITY;PHENOLIC-COMPOUNDS;BARLEY;WORT;IMPACT;ASSAY;PALE;TIME;Oryza sativa
rayyan-699481259	Gluten-free beer with unmalted millet	2024	1	19	EUROPEAN FOOD RESEARCH AND TECHNOLOGY	["1438-2377", "1438-2385 J9 - EUR FOOD RES TECHNOL JI - Eur. Food Res. Technol."]				Dymchenko, A and Kirilenko, Y and Ochkolyas, O and Bal-Prylypko, L		English		["Mendel Univ Brno, Fac Agrisci, Dept Agr Food & Environm Engn, Zemedelska 1, Brno 61300, Czech Republic", "Natl Univ Life & Environm Sci Ukraine, Fac Food Technol & Qual Management Agr Prod, Dept Technol Meat Fish & Marine Prod, Polkovnika Potekhina 16, UA-03041 Kiev, Ukraine"]	The possibility of using unmalted millet with the help of the enzymes for the production of gluten-free beer was investigated. The enzymes under different conditions were examined to completely saccharify the wort. The optimal conditions for enzymes activity were 85 degrees C 60 min for amylosubtilin and 60 degrees C 60 min for glucavamarin and beta-glucanase. Since the gluten-free beverage has n…	Times Cited in Web of Science Core Collection: 0 Total Times Cited: 0 Cited Reference Count: 25 | RAYYAN-INCLUSION: {"Nelio"=>"Included"}	10.1007/s00217-023-04405-8	Gluten-free;Beer;Millet;Amylosubtilin;Glucavamarin;RICE MALT BEER;CELIAC-DISEASE;ANTIOXIDANT;PREVALENCE;Glutens
rayyan-699481261	The Influence of Bottle Design on Perceived Quality of Beer: A Conjoint Analytic Study	2020	12		BEVERAGES	2306-5710 J9 - BEVERAGES JI - Beverages	6	4		Gislason, S and Bruhn, S and Christensen, AM and Christensen, MT and Hansen, MG and Kha, TT and Giacalone, D		English		Univ Southern Denmark, Dept Technol & Innovat, SDU Innovat & Design Engn, Campusvej 55, DK-5230 Odense, Denmark	Research on the influence of packaging on consumer perception of beer and other alcoholic beverages suggest an important role in capturing consumers' attention and generating expectations on perceived product quality, and in particular that color, bottle shape, and label design are key aspects. There is, however, a paucity of research looking at interactions between different aspects of packaging…	Times Cited in Web of Science Core Collection: 9 Total Times Cited: 9 Cited Reference Count: 41 | RAYYAN-INCLUSION: {"Nelio"=>"Included"}	10.3390/beverages6040064 WE - Emerging Sources Citation Index (ESCI)	beer;packaging;product design;consumers;quality;CONSUMER PREFERENCES;COLOR;EXPERIENCE;DETERMINANTS;CONSUMPTION;COMPLEXITY;BLIND
rayyan-699481262	Dark vs. light drinks: The influence of visual appearance on the consumer's experience of beer	2019	6		FOOD QUALITY AND PREFERENCE	["0950-3293", "1873-6343 J9 - FOOD QUAL PREFER JI - Food. Qual. Prefer."]	74		21-29	Reinoso-Carvalho, F and Dakduk, S and Wagemans, J and Spence, C		English		["Univ Los Andes, Sch Management Colombia, Bogota, Colombia", "Katholieke Univ Leuven, Brain & Cognit, Leuven, Belgium", "Univ Oxford, Crossmodal Res Lab, Oxford, England"]	We report evidence concerning how the visual appearance of a drink (dark vs. light pale/amber beer) can influence the consumer's tasting experience. Two experiments were designed to study the effect of visual appearance on people's hedonic and sensory judgments of beer. Importantly, the beers were indistinguishable in terms of their flavor when tasted in the absence of visual cues. Participants r…	Times Cited in Web of Science Core Collection: 26 Total Times Cited: 27 Cited Reference Count: 48 | RAYYAN-INCLUSION: {"Nelio"=>"Included"}	10.1016/j.foodqual.2019.01.001 WE - Science Citation Index Expanded (SCI-EXPANDED) WE - Social Science Citation Index (SSCI)	Beer;Flavor;Color;Crossmodal correspondences;Sensory marketing;Multisensory;FOOD COLOR EXPERIMENTATION;COMMERCIAL LAGER BEERS;HEDONIC RATINGS;PERCEPTION;IDENTIFICATION;EXPECTATION;CUES;DISCRIMINATION;COMMUNICATION;PREFERENCES;Drinking
rayyan-699481263	British beer styles. Where are they heading?	2019	10	4	BRITISH FOOD JOURNAL	["0007-070X", "1758-4108 J9 - BRIT FOOD J JI - Br. Food J."]	122	1	60-74	Parker, D and Taylor, M and Johnson, JR and Thomas, KR		English		["Univ Sunderland, Fac Appl Sci, Sunderland, England", "Newcastle Univ, Fac Sci Agr & Engn, Newcastle Upon Tyne, Tyne & Wear, England", "Brewlab Ltd, Sunderland, England"]	Purpose The purpose of this paper is to analyse data from routine quality control samples of beer over a ten year period to provide comparisons with a previous study in 2006 and apply interpretations to the contemporary beer market. Design/methodology/approach Data from laboratory analysis of 1,469 beers submitted for due diligence quality assurance from commercial microbreweries were analysed. A…	Times Cited in Web of Science Core Collection: 6 Total Times Cited: 6 Cited Reference Count: 49 | RAYYAN-INCLUSION: {"Nelio"=>"Included"}	10.1108/BFJ-12-2018-0842 WE - Science Citation Index Expanded (SCI-EXPANDED)	Colour;Craft beers;Beer styles;Bitterness;Cask ales;Sour beer;CRAFT BEER;PERCEPTIONS
rayyan-699481264	Physicochemical parameters, sensory profile and concentration of volatile compounds and anthocyanins in beers brewed using potato variety with purple flesh	2023	6	21	SCIENTIFIC REPORTS	2045-2322 J9 - SCI REP-UK JI - Sci Rep	13	1		Gasinski, A and Kawa-Rygielska, J and Kita, A and Kucharska, A		English		["Wroclaw Univ Environm & Life Sci, Fac Biotechnol & Food Sci, Dept Fermentat & Cereals Technol, Chelmonskiego 37, PL-51630 Wroclaw, Poland", "Wroclaw Univ Environm & Life Sci, Fac Biotechnol & Food Sci, Dept Food Storage & Technol, Chelmonskiego 37, PL-51630 Wroclaw, Poland", "Wroclaw Univ Environm & Life Sci, Fac Biotechnol & Food Sci, Dept Fruit Vegetable & Plant Nutraceut Technol, Chelmonskie…	In the recent years, beer brewers are experimenting with using various substrates, other than traditional barley malt, water, hops, and yeast for beer production, because new adjuncts to the beer brewing can add new sensory and functional properties to this beverage. Novel potatoes with purple or red-colour flesh are a good and cheap starch source and are rich in bioactive components, which could…	Times Cited in Web of Science Core Collection: 1 Total Times Cited: 1 Cited Reference Count: 47 | RAYYAN-INCLUSION: {"Nelio"=>"Included"}	10.1038/s41598-023-37284-w WE - Science Citation Index Expanded (SCI-EXPANDED)	SACCHAROMYCES-CEREVISIAE;CHLOROGENIC ACID;ALCOHOL;TUBERS;FERMENTATION;CULTIVARS;YEAST
rayyan-699481265	Use of Friulan saffron in the production of craft beer	2023	11	13	EUROPEAN FOOD RESEARCH AND TECHNOLOGY	["1438-2377", "1438-2385 J9 - EUR FOOD RES TECHNOL JI - Eur. Food Res. Technol."]				Buiatti, S and Guglielmotti, M and Bertin, F and Bertoli, S and Passaghe, P		English		["Univ Udine, Dept Agr Food Environm & Anim Sci, Via Sondrio 2-a, Udine, Italy", "PAB Srl, Socio Unico Mr Malt, Via V Menazzi Moretti 4, Pasian Di Prato, UD, Italy", "Theresianer Brewery, Nervesa Della Battaglia, TV, Italy"]	Saffron (Crocus sativus L.) is the most expensive spice in the world. Saffron is costly due to the meagre yield per acre and exorbitant manpower costs. The three key compounds in saffron are crocin, picrocrocin and safranal, which are responsible for its colour, bitterness and flavour, respectively. The aim of this study was to exploit the bittering, aromatic and colouring properties of saffron t…	Times Cited in Web of Science Core Collection: 1 Total Times Cited: 1 Cited Reference Count: 28 | RAYYAN-INCLUSION: {"Nelio"=>"Included"}	10.1007/s00217-023-04389-5	Saffron;Hop;Boiling;Whirlpool;Beer;Bitterness;Aroma;CROCUS-SATIVUS L.;ANTIOXIDANT
rayyan-699481266	Ruggedized Color Measurement for Beer, Wort, and Malt	2020	9	23	JOURNAL OF THE AMERICAN SOCIETY OF BREWING CHEMISTS	["0361-0470", "1943-7854 J9 - J AM SOC BREW CHEM JI - J. Am. Soc. Brew. Chem."]	79	1	41-45	Barth, R and Rieger, RH and Kim, Y		English		["West Chester Univ, Dept Chem, W Chester, PA 19383 USA", "West Chester Univ, Dept Math, W Chester, PA 19383 USA"]	The standard instrument for measuring malt, wort, and beer color is the spectrophotometer. Spectrophotometers are not rugged; they have critically aligned collimators, monochromators, lenses, slits, and mirrors that make them difficult to use and maintain in a production environment. Our research shows that wort and beer color can be measured accurately with rugged equipment based on light emitti…	Times Cited in Web of Science Core Collection: 1 Total Times Cited: 1 Cited Reference Count: 8 | RAYYAN-INCLUSION: {"Nelio"=>"Included"}	10.1080/03610470.2020.1807888	Bland-Altman;color;spectrophotometer;LED;SRM;Color
rayyan-699481267	A study of beer bitterness loss during the various stages of the Romanian beer production process	2013			JOURNAL OF THE INSTITUTE OF BREWING	["0046-9750", "2050-0416 J9 - J I BREWING JI - J. Inst. Brew."]	119	3	111-115	Popescu, V and Soceanu, A and Dobrinas, S and Stanciu, G		English		Ovidius Univ Constanta, Dept Chem & Chem Engn, Constanta 900527, Romania	Beer is one of the oldest known alcoholic beverages produced by a yeast fermentation of a cereal extract that was germinated in water beforehand. The bitter taste of beer comes from the group of substances introduced during wort boiling, which are the extracted components of hops. The aim of this study was to determine some characteristics of beer (original extract, alcohol content, colour, pH, t…	Times Cited in Web of Science Core Collection: 27 Total Times Cited: 30 Cited Reference Count: 21 | RAYYAN-INCLUSION: {"Nelio"=>"Included"}	10.1002/jib.82 WE - Science Citation Index Expanded (SCI-EXPANDED)	beer;characteristics;bitterness;brewery;ELECTRONIC TONGUE;SPECTROSCOPY;QUALITY;ACIDS
rayyan-699481268	The effect of implicit and explicit extrinsic cues on hedonic and sensory expectations in the context of beer	2020	4		FOOD QUALITY AND PREFERENCE	["0950-3293", "1873-6343 J9 - FOOD QUAL PREFER JI - Food. Qual. Prefer."]	81			Blackmore, H and Hidrio, C and Godineau, P and Yeomans, MR		English		["Univ Sussex, Sch Psychol, Brighton BN1 9QH, E Sussex, England", "AB InBev, Leuven, Belgium"]	While the demand for non-alcoholic beer has increased, consumers often complain about its inferior sensory characteristics. As expectations mediate the effect of extrinsic product cues on sensory perception, we could utilise these cues to improve consumers' experience of such products. The current study, comprising four repeated measures experiments, investigated the role of extrinsic cues in gen…	Times Cited in Web of Science Core Collection: 17 Total Times Cited: 17 Cited Reference Count: 64 | RAYYAN-INCLUSION: {"Nelio"=>"Included"}	10.1016/j.foodqual.2019.103855 WE - Science Citation Index Expanded (SCI-EXPANDED) WE - Social Science Citation Index (SSCI)	Extrinsic cues;Hedonic expectations;Sensory expectations;Beer;Non-alcoholic;Alcohol content;AVERSIVE TASTE;INFORMATION;PERCEPTION;LIKING;PREFERENCES;CONSUMPTION;EXPECTANCY;MEANINGS;DEFECTS;DRINKS;Cues
rayyan-699481269	IMPACTS OF THE USE OF GLUTEN-FREE CEREALS AND SPICES ON THE QUALITY PARAMETERS OF BEER	2021	8		JOURNAL OF MICROBIOLOGY BIOTECHNOLOGY AND FOOD SCIENCES	1338-5178 J9 - J MICROB BIOTEC FOOD JI - J. Microbiol. Biotechnol. Food Sci.	11	1		Orhotohwo, OL and Czipa, N and Kovács, B and Alexa, L		English		Univ Debrecen, Fac Agr & Food Sci & Environm Management, Inst Food Sci, Boszormenyi St 138, H-4032 Debrecen, Hungary	The focus of this study was to examine the brewing performance quality attributes of wort and beer produced entirely from such combinations at various quantities. The physiochemical characteristics of the different gluten-free beer with and without the addition of ginger in comparison to barley-based beers was also examined. In this study, three different types of gluten-free cereals (oat, rice a…	Times Cited in Web of Science Core Collection: 3 Total Times Cited: 3 Cited Reference Count: 28 | RAYYAN-INCLUSION: {"Nelio"=>"Included"}	10.15414/jmbfs.3838 WE - Emerging Sources Citation Index (ESCI)	Gluten-free cereals;Beer;Ginger;Celiac disease;BREWING PROCESS;AVENA-SATIVA;SORGHUM;COLOR;Glutens;Cereals
rayyan-699481270	The use of sorgo malt for beer production	2014	8		PRZEMYSL CHEMICZNY	0033-2496 J9 - PRZEM CHEM JI - Przem. Chem.	93	8	1444-1446 WE - Science Citation Index Expanded (SCI-EXPANDED)	Foszczynska, B and Dziuba, E and Chmielewska, J and Sowinski, J		Polish		Uniwersytet Przyrodniczy Wroclawiu, PL-51630 Wroclaw, Poland	Sorghum grain-derived malt was added (40% by mass) to the barley-derived one and then fermented at 20 degrees C for 7 days and then at 15 degrees C for 14 days by using brewing yeasts to resp. beers. Use of the Safale S-04 yeast resulted in prodn. of the weekest beer (EtOH content 5.31%), while use of the Saflager W-34/70 yeast resulted in prodn. of a stronger beer (EtOH content 5.76%) with the b…	Times Cited in Web of Science Core Collection: 0 Total Times Cited: 0 Cited Reference Count: 13 | RAYYAN-INCLUSION: {"Nelio"=>"Included"}		MAIZE;BARLEY
rayyan-699481271	Visualise the tastes from the label: A study on the taste-colour crossmodal association of crisp and dry	2022	9	28	FRONTIERS IN PSYCHOLOGY	1664-1078 J9 - FRONT PSYCHOL JI - Front. Psychol.	13			Wang, MM and Li, DN		English		Jiangnan Univ, Sch Design, Wuxi, Peoples R China	Colour is an important guideline for selection and consumption. It also draws attention to the designers, as some modern design styles require them to illustrate the taste of the product with a limited number of colours. In this case, a precise description of the taste-colour association is required. The present study explored the colour-taste crossmodal association of two tastes, crisp and dry, …	Times Cited in Web of Science Core Collection: 1 Total Times Cited: 1 Cited Reference Count: 31 | RAYYAN-INCLUSION: {"Nelio"=>"Included"}	10.3389/fpsyg.2022.980049 WE - Social Science Citation Index (SSCI)	colour design;crossmodal association;beer;taste;label design;PRODUCT;EXPECTATIONS;PACKAGE;CUES;Taste
rayyan-699481272	The influence of training and expertise on the multisensory perception of beer: A review	2020	1		FOOD QUALITY AND PREFERENCE	["0950-3293", "1873-6343 J9 - FOOD QUAL PREFER JI - Food. Qual. Prefer."]	79			Van Doorn, G and Watson, S and Timora, J and Spence, C		English		["Federat Univ Australia, Sch Hlth & Life Sci, Ballarat, Vic, Australia", "Univ Oxford, Crossmodal Res Lab, Oxford, England"]	This review critically evaluates the literature documenting the impact of training on people's percept ion of beer. In certain circumstances, training has been shown to improve people's ability to match and identify beers, and to discriminate between beers and between the distinctive attributes of beer. However, a reasonably consistent finding is that the benefits of beer training do not seem to …	Times Cited in Web of Science Core Collection: 12 Total Times Cited: 12 Cited Reference Count: 66 | RAYYAN-INCLUSION: {"Nelio"=>"Included"}	10.1016/j.foodqual.2019.103778 WE - Science Citation Index Expanded (SCI-EXPANDED) WE - Social Science Citation Index (SSCI)	Beer;Training;Perception;Expertise;Experience;WINE EXPERTISE;IMPACT;MEMORY;COLOR;RECOGNITION;KNOWLEDGE;LANGUAGE;NOVICE
rayyan-699481273	Artisanal beer production and evaluation adding rice flakes and soursop pulp (<i>Annona muricata</i> L.)	2020	12		FOOD SCIENCE AND TECHNOLOGY	["0101-2061", "1678-457X J9 - FOOD SCI TECH-BRAZIL JI - Food Sci. Technol."]	40		545-549	Alves, MD and Rosa, MD and dos Santos, PPA and da Paz, MF and Morato, PN and Fuzinatto, MM		English		["Univ Estadual Mato Grosso Sul UEMS, Navirai, MS, Brazil", "Univ Fed Grande Dourados UFGD, Dourados, MS, Brazil"]	The possibility of varying beer formulations is acquired by variations in beverage production and the usage of different ingredients such as wheat, rice, corn, rye, cassava, honey, fruits, and others. Consequently, this work aimed to develop artisanal beers adding rice flakes and soursop pulp as adjuncts. Four artisanal beer formulations were elaborated, evaluating the following parameters: degre…	Times Cited in Web of Science Core Collection: 6 Total Times Cited: 8 Cited Reference Count: 37 | RAYYAN-INCLUSION: {"Nelio"=>"Included"}	10.1590/fst.36119 WE - Science Citation Index Expanded (SCI-EXPANDED)	ale;alcoholic beverage;sensory analysis;acceptance test;physicochemical analysis;QUALITY;Oryza sativa
rayyan-699481274	Impact of Flavor Factorized by Alcohol Level and Flavor Type on 'Beer Refreshing Perception' in a Model Study and the Exploration of Sensory Drivers for 'Refreshing'	2024	1	2	JOURNAL OF THE AMERICAN SOCIETY OF BREWING CHEMISTS	["0361-0470", "1943-7854 J9 - J AM SOC BREW CHEM JI - J. Am. Soc. Brew. Chem."]	82	1	78-91	Hampton, A and Pham, T and Du, XF		English		Texas Womans Univ, Dept Nutr & Food Sci, Denton, TX 76204 USA	One key reason consumers enjoy beer is for its perceived refreshing characteristics; however, understanding the refreshing perception of beer is very limited. This study aimed to 1) investigate the impact of flavor traits factorized with alcohol levels (0%, 2.5%, 5.0%, 7.5% abv) and flavor types (citrus, cucumber, lime) on the liking and intensity of refreshing perception and other sensory attrib…	Times Cited in Web of Science Core Collection: 0 Total Times Cited: 0 Cited Reference Count: 36 | RAYYAN-INCLUSION: {"Nelio"=>"Included"}	10.1080/03610470.2023.2193792	Beer flavor;beer sensory;consumer study;emotional response;refreshment;refreshed;CONTEXTUAL EVALUATION;DETERMINANTS;ETHANOL;COLOR;Alcoholics
rayyan-699481275	Physicochemical characterization of special persimmon fruit beers using bohemian pilsner malt as a base	2017	7		JOURNAL OF THE INSTITUTE OF BREWING	["0046-9750", "2050-0416 J9 - J I BREWING JI - J. Inst. Brew."]	123	3	319-327	Martínez, A and Vegara, S and Martí, N and Valero, M and Saura, D		English		UMH, Inst Biol Mol & Celular, FoodTech R&D Alliance, IBMC JBT Corp, Campus Orihuela,Carretera Beniel Km 3-2, Alicante 03312, Spain	This study involved the production of special fruit ale beers with different concentrations (100:0%, 75:25%, 50:50% and 25:75% v/v) of barley malt and persimmon juice from the 'Rojo Brillante' variety. Fermentation took place under beer quality control parameters and the influence of persimmon juice on beer quality was investigated. Colour, turbidity, pH, titratable acidity, total soluble solids,…	Times Cited in Web of Science Core Collection: 36 Total Times Cited: 42 Cited Reference Count: 48 | RAYYAN-INCLUSION: {"Nelio"=>"Included"}	10.1002/jib.434 WE - Science Citation Index Expanded (SCI-EXPANDED)	fruit beer;polyphenols;antioxidant activity;reducing sugars;organic acids;ANTIOXIDANT PROPERTIES;YEAST STRAINS;ORANGE JUICE;LAMBIC BEER;LAGER BEER;FERMENTATION;CAPACITY;SORGHUM;SCALE;L.;Fruit
rayyan-699481276	Physicochemical characteristics of beer with grape must addition produced using non-<i>Saccharomyces</i> yeasts	2023	4		EUROPEAN FOOD RESEARCH AND TECHNOLOGY	["1438-2377", "1438-2385 J9 - EUR FOOD RES TECHNOL JI - Eur. Food Res. Technol."]	249	4	903-912	Cioch-Skoneczny, M and Cichon, N and Satora, P and Skoneczny, S		English		["Agr Univ Krakow, Dept Fermentat Technol & Microbiol, Ul Balicka 122, PL-30149 Krakow, Poland", "Cracow Univ Technol, Fac Chem Engn & Technol, Dept Chem & Proc Engn, Warszawska 24, PL-31155 Krakow, Poland"]	The aim of the paper was to determine the potential of using grape must and unconventional yeasts in the beer production process. Samples were fermented using non-Saccharomyces yeasts (Dekkera bruxellensis 3429, Wickerhamomyces anomalus MG971261, Kluyveromyces lactis MG971263), and Saccharomyces cerevisiae Safale US-05 was used as a control. Grape must was pasteurized and, together with wort, vol…	Times Cited in Web of Science Core Collection: 1 Total Times Cited: 1 Cited Reference Count: 31 | RAYYAN-INCLUSION: {"Nelio"=>"Included"}	10.1007/s00217-022-04182-w	Beer;Grape must;Non-Saccharomyces yeast;Sugar content;REDUCTION;WINE;Yeasts
rayyan-699481277	Use of carqueja (<i>Baccharis trimera</i>(Less.) DC. Asteraceae) as a total substitute for hops in the production of lager beer	2020	10		JOURNAL OF FOOD PROCESSING AND PRESERVATION	["0145-8892", "1745-4549 J9 - J FOOD PROCESS PRES JI - J. Food Process Preserv."]	44	10		Schuina, GL and Quelhas, JOF and de Carvalho, GBM and Del Bianchi, VL		English		["Sao Paulo State Univ, Postgrad Program Food Sci & Engn, Cristovao Colombo St 2265, BR-15054000 Sao Jose Do Rio Preto, SP, Brazil", "State Univ Feira de Santana, Dept Biotechnol, Feira De Santana, BA, Brazil", "Sao Paulo State Univ, Dept Food Engn & Technol, Sao Paulo, Brazil"]	This work aimed to evaluate carqueja as a substitute for hops in the production of craft lager beers. Six beers were produced, one using hops, and five using different carqueja concentrations (1 to 5 g/L), and evaluated alongside a commercial beer. Physicochemical (apparent extract, original gravity, alcohol content, pH, color, turbidity, apparent attenuation, and bitterness) and sensory (accepta…	Times Cited in Web of Science Core Collection: 5 Total Times Cited: 5 Cited Reference Count: 36 | RAYYAN-INCLUSION: {"Nelio"=>"Included"}	10.1111/jfpp.14730	BACCHARIS-TRIMERA;ESSENTIAL OILS;MALT BEER;EXTRACTS;ASTRINGENCY;BITTERNESS;Asteraceae
rayyan-699481278	How Foam Appearance Influences the Italian Consumer's Beer Perception and Preference	2011			JOURNAL OF THE INSTITUTE OF BREWING	["0046-9750", "2050-0416 J9 - J I BREWING JI - J. Inst. Brew."]	117	4	523-533	Donadini, G and Fumi, MD and De Faveri, MD		English		Univ Cattolica Sacro Cuore, Inst Oenol & Food Engn, I-29100 Piacenza, Italy	J. Inst. Brew. 117(4), 523-533, 2011 The current study presents the results of a survey performed to investigate whether different patterns of foam and lacing affect consumer beer preference and the perception of beer characteristics. The impact of three different levels of foam (huge, medium and little) at pouring, and two lacing patterns (very laced to not laced) during consumption, was evaluat…	Times Cited in Web of Science Core Collection: 26 Total Times Cited: 29 Cited Reference Count: 31 | RAYYAN-INCLUSION: {"Nelio"=>"Included"}	10.1002/j.2050-0416.2011.tb00500.x WE - Science Citation Index Expanded (SCI-EXPANDED) WE - Social Science Citation Index (SSCI)	beer;consumers' expectations;consumers' preference;foam;head retention;Italy;lacing;IDENTIFICATION;EXPECTATION;IMPACT;COLOR
rayyan-699481279	A Comparative Study of Stout Beer Batch Fermentation Using Free and Microencapsulated Yeasts	2012	2		FOOD AND BIOPROCESS TECHNOLOGY	["1935-5130", "1935-5149 J9 - FOOD BIOPROCESS TECH JI - Food Bioprocess Technol."]	5	2	750-758	Almonacid, SF and Nájera, AL and Young, ME and Simpson, RJ and Acevedo, CA		English		["Univ Tecn Federico Santa Maria, Dept Proc Quim Biotecnol & Ambientales, Valparaiso, Chile", "Ctr Reg Estudio Alimentos Saludables, Valparaiso, Chile", "Univ Tecn Federico Santa Maria, Ctr Biotecnol, Valparaiso, Chile"]	Because many questions arise regarding the use of immobilization technology to consistently produce a high quality beer, this work focuses on the effects of using an immobilization matrix in the fermentation process. The aim of this study was to explore the feasibility and potential uses of immobilization on sensorial characteristics such as color, flavor, and headspace compounds of stout beer, w…	Times Cited in Web of Science Core Collection: 19 Total Times Cited: 21 Cited Reference Count: 30 | RAYYAN-INCLUSION: {"Nelio"=>"Included"}	10.1007/s11947-010-0379-4 WE - Science Citation Index Expanded (SCI-EXPANDED)	Alginate;Beer;Fermentation;Microencapsulation;Stout;Yeast;IMMOBILIZED YEAST;ALGINATE GEL;CELLS;Drug Compounding;Yeasts
rayyan-699481280	Impact of Specialty Malts on Wort and Beer Characteristics	2021	9		FERMENTATION-BASEL	2311-5637 J9 - FERMENTATION-BASEL JI - FERMENTATION	7	3		Castro, LF and Affonso, AD and Lehman, RM		English		Calif Polytech State Univ San Luis Obispo, Food Sci & Nutr Dept, San Luis Obispo, CA 93407 USA	Specialty malts are commonly used in brewing to provide flavor, aroma, and color to wort and beer. The use of specialty malts contributes to the variety of beer products; therefore, it is important to understand their effect on the characteristics of wort and beer. This study investigates the impact of various specialty malts on wort and beer properties. A control beer was prepared with 100% base…	Times Cited in Web of Science Core Collection: 10 Total Times Cited: 11 Cited Reference Count: 30 | RAYYAN-INCLUSION: {"Nelio"=>"Included"}	10.3390/fermentation7030137 WE - Science Citation Index Expanded (SCI-EXPANDED)	specialty malt;beer;fermentable sugars;polyphenols;Maillard reaction;free amino acids;diacetyl;FLAVOR;POLYPHENOLS;FERMENTATION;DIACETYL;BARLEY;COLOR;POWER
rayyan-699481281	Investigating patterns of millennials' interest in gluten-free beer in Poland: A question of beer price and alcohol content	2020	1		JOURNAL OF FOOD SCIENCE	["0022-1147", "1750-3841 J9 - J FOOD SCI JI - J. Food Sci."]	85	1	182-191	Donadini, G and Bertuzzi, T and Kordialik-Bogacka, E and Cywinska, D and Rossi, F and Spigno, G and Porretta, S		English		["Univ Cattolica Sacro Cuore, Fac Agr Food & Environm Sci, DIANA Dept Anim Food & Nutr Sci, Via Emilia Parmense 84, I-29122 Piacenza, Italy", "Lodz Univ Technol, Inst Fermentat Technol & Microbiol, Wolczanska 171-173, PL-90924 Lodz, Poland", "Univ Cattolica Sacro Cuore, Fac Agr Food & Environm Sci, DiSTAS Dept Sustainable Food Proc, Via Emilia Parmense 84, I-29122 Piacenza, Italy", "Dept Consumer…	The quality perception of gluten-free beer was explored using conjoint analysis with a panel of Polish millennials (n = 200; aged 20 to 35), who were given 64 gluten-free beer concepts to evaluate and score on a 9-point scale of interest (1 = not interested at all; 9 = extremely interested). The constituent factors of the beer concepts were alcohol content, color, type of malt, price, drinking lo…	Times Cited in Web of Science Core Collection: 3 Total Times Cited: 4 Cited Reference Count: 54 | RAYYAN-INCLUSION: {"Nelio"=>"Included"}	10.1111/1750-3841.14985	beer;consumer;conjoint analysis;gluten-free;multivariate data analysis;CRAFT;CONSUMPTION;PREFERENCE;GENDER;Alcoholics;Glutens
rayyan-699481282	Synergetic Co-Production of Beer Colouring Agent and Solid Fuel from Brewers' Spent Grain in the Circular Economy Perspective	2021	9		SUSTAINABILITY	2071-1050 J9 - SUSTAINABILITY-BASEL JI - Sustainability	13	18		Jackowski, M and Niedzwiecki, L and Moscicki, K and Arora, A and Saeed, MA and Krochmalny, K and Pawliczek, J and Trusek, A and Lech, M and Skrinsky, J and Cespiva, J and Veres, J and Ochodek, T and Pawlak-Kruczek, H		English		["Wroclaw Univ Sci & Technol, Fac Chem, Dept Micro Nano & Bioproc Engn, PL-50373 Wroclaw, Poland", "Wroclaw Univ Sci & Technol, Fac Mech & Power Engn, Dept Energy Convers Engn, PL-50370 Wroclaw, Poland", "Shaheed Bhagat Singh State Univ, Dept Chem Engn, Ferozepur 152004, Punjab, India", "Univ Engn & Technol, Dept Chem Engn, Lahore 39161, Pakistan", "Tech Univ Ostrava, VSB Energy Res Ctr, Ostrava …	Brewers' Spent Grain is a by-product of the brewing process, with potential applications for energy purposes. This paper presents the results of an investigation aiming at valorization of this residue by torrefaction, making product for two purposes: a solid fuel that could be used for generation of heat for the brewery and a colouring agent that could replace colouring malt for the production of…	Times Cited in Web of Science Core Collection: 5 Total Times Cited: 5 Cited Reference Count: 129 | RAYYAN-INCLUSION: {"Nelio"=>"Included"}	10.3390/su131810480 WE - Science Citation Index Expanded (SCI-EXPANDED) WE - Social Science Citation Index (SSCI)	torrefaction;brewers' spent grain;sustainable brewing;circular economy;beer;HYDROTHERMAL CARBONIZATION;WOODY BIOMASS;FLUIDIZED-BED;TORREFIED BIOMASS;DRY TORREFACTION;FAST PYROLYSIS;GRAPE POMACE;SUPPLY CHAIN;COMBUSTION;BIOCHAR;Cereals
rayyan-699481283	Chinese consumers and European beer: Associations between attribute importance, socio-demographics, and consumption	2017	1	1	APPETITE	["0195-6663", "1095-8304 J9 - APPETITE JI - Appetite"]	108		416-424	Wang, O and Gellynck, X and Verbeke, W		English		["Univ Ghent, Dept Agr Econ, Coupure Links 653, B-9000 Ghent, Belgium", "Dalhousie Univ, Dept Business & Social Sci, POB 550, Truro, NS B2N 5E3, Canada"]	The demand for western alcoholic beverages in China has increased tremendously in recent years. However, there is still a lack of understanding with regard to the behaviour of Chinese consumers towards European beer, which is a common western alcoholic beverage. This study explores associations between beer attribute importance scores, socio-demographic factors, general beer consumption frequency…	Times Cited in Web of Science Core Collection: 20 Total Times Cited: 22 Cited Reference Count: 76 | RAYYAN-INCLUSION: {"Nelio"=>"Included"}	10.1016/j.appet.2016.10.029 WE - Science Citation Index Expanded (SCI-EXPANDED) WE - Social Science Citation Index (SSCI)	Attributes;China;Consumer;European beer;Socio-demographics;FOOD;WINE;ORIGIN;PERCEPTIONS;BRAND;PREFERENCES;KNOWLEDGE;HEALTH;PATTERNS;MOTIVES
rayyan-699481284	Measuring consumers' preferences for craft beer attributes through Best-Worst Scaling	2020	4	2	AGRICULTURAL AND FOOD ECONOMICS	2193-7532 J9 - AGR FOOD ECON JI - Agric. Food Econ.	8	1		Lerro, M and Marotta, G and Nazzaro, C		English		Univ Sannio, Dept Law Econ Management & Quantitat Methods, Piazza Arechi 2, I-82100 Benevento, Italy	The current paper investigates consumers' consumption behavior and preferences for craft beer. More specifically, it uncovers consumers' consumption habits and perception about craft beer, as well as their preferences for 13 beer attributes drawn from the literature.The analysis was carried out in Italy by administering a structured questionnaire to 323 consumers. Best-Worst Scaling was used to d…	Times Cited in Web of Science Core Collection: 23 Total Times Cited: 27 Cited Reference Count: 31 | RAYYAN-INCLUSION: {"Nelio"=>"Included"}	10.1186/s40100-019-0138-4 WE - Social Science Citation Index (SSCI)	Beer;Beer choice and consumption;Italian consumers;BWS;CHOICE;SEGMENTATION;CONSUMPTION;CONJOINT;ATTITUDE;QUALITY
rayyan-699481285	Development of low-alcohol isotonic beer by interrupted fermentation	2019	7		INTERNATIONAL JOURNAL OF FOOD SCIENCE AND TECHNOLOGY	["0950-5423", "1365-2621 J9 - INT J FOOD SCI TECH JI - Int. J. Food Sci. Technol."]	54	7	2416-2424	De Fusco, DO and Madaleno, LL and Del Bianchi, VL and Bernardo, AD and Assis, RR and Teixeira, GHD		English		["Univ Estadual Paulista UNESP, Fac Ciencias Farmaceut FCFAR, Dept Alimentos & Nutr, Campus Araraquara,Rodovia Araraquara Jau,Km 1, BR-14800903 Araraquara, SP, Brazil", "Fac Tecnol Jaboticabal Nilo De Stefani FATEC, Via Acesso Prof Paulo Donato Castellane S-N, BR-14884900 Jaboticabal, SP, Brazil", "Univ Estadual Paulista UNESP, Dept Food Engn & Technol, Inst Biosci Languages & Exact Sci IBILCE, R…	Alcohol-free beer with isotonic properties is getting more popular and its production can be carried out by different production strategies; however, interrupted fermentation is still a challenge. Therefore, the objective of this study was to develop a low-alcohol isotonic beer (<0.5% v/v) by interrupted fermentation. Moreover, the major objective is to compare the developed product to commercial…	Times Cited in Web of Science Core Collection: 5 Total Times Cited: 5 Cited Reference Count: 38 | RAYYAN-INCLUSION: {"Nelio"=>"Included"}	10.1111/ijfs.14156 WE - Science Citation Index Expanded (SCI-EXPANDED)	Isotonic;low-alcohol beer;osmolality;sports drinks;SPORTS DRINK;BEVERAGES;WINE;Alcoholics;Fermentation
rayyan-699481286	Packing a punch: understanding how flavours are produced in lager fermentations	2021	8	1	FEMS YEAST RESEARCH	["1567-1356", "1567-1364 J9 - FEMS YEAST RES JI - FEMS Yeast Res."]	21	5		Lin, CL and García-Caro, RD and Zhang, P and Paragraph, SC and Gottlieb, A and Petersen, MA and Vrhovsek, U and Bond, U		English		["Novozymes AS, Biologiensvej 2,Brewing 345, DK-2800 Lyngby, Denmark", "Trinity Coll Dublin, Moyne Inst, Sch Genet & Microbiol, Dublin, Ireland", "Edmund Mach Fdn, Res & Innovat Ctr, Food Qual & Nutr Dept, Metabol Unit, Via E Mach 1, I-38010 Alladige, TN, Italy", "Univ Copenhagen, Dept Food Sci, Rolighedsvej 26, DK-1958 Frederiksberg, Denmark"]	Beer is one of the most popular beverages in the world and it has an irreplaceable place in culture. Although invented later than ale, lager beers dominate the current market. Many factors relating to the appearance (colour, clarity and foam stability) and sensory characters (flavour, taste and aroma) of beer, and other psychological determinants affect consumers' perception of the product and de…	Times Cited in Web of Science Core Collection: 5 Total Times Cited: 5 Cited Reference Count: 157 | RAYYAN-INCLUSION: {"Nelio"=>"Included"}	10.1093/femsyr/foab040	S. pastonanus;lager beer;flavours;genetics;biochemistry;ALPHA-GLUCOSIDE TRANSPORTER;YEAST SACCHAROMYCES-PASTORIANUS;ALCOHOL ACETYLTRANSFERASE II;SOLID-PHASE MICROEXTRACTION;BREWING YEAST;NONCONVENTIONAL YEASTS;CATABOLITE REPRESSION;FUNCTIONAL-ANALYSIS;GAS-CHROMATOGRAPHY;ADAPTIVE EVOLUTION;Fermentation
rayyan-699481287	Production and characterization of alcohol-free beer by membrane process	2015	4		FOOD AND BIOPRODUCTS PROCESSING	["0960-3085", "1744-3571 J9 - FOOD BIOPROD PROCESS JI - Food Bioprod. Process."]	94		158-168	Liguori, L and De Francesco, G and Russo, P and Perretti, G and Albanese, D and Di Matteo, M		English		["Univ Salerno, Dept Ind Engn, I-84084 Fisciano, SA, Italy", "Univ Perugia, Dept Econ & Food Sci, I-06126 Perugia, Italy", "Univ Roma La Sapienza, Dept Chem Engn Mat Environm, I-00184 Rome, Italy"]	Alcohol-free beer is a secondary product of brewing industry, nevertheless, its production is motivated by the global trend for healthier lifestyle and the awareness about the benefits of moderate beer drinking. A modified osmotic distillation was investigated in order to minimize the loss of volatile compounds, to reduce the water consumption and, hence, decrease the environmental impact of the …	Times Cited in Web of Science Core Collection: 44 Total Times Cited: 45 Cited Reference Count: 51 | RAYYAN-INCLUSION: {"Nelio"=>"Included"}	10.1016/j.fbp.2015.03.003 WE - Science Citation Index Expanded (SCI-EXPANDED)	Beer;Alcohol;Dealcoholization;Aroma;Antioxidant activity;Membrane;OSMOTIC DISTILLATION;WINE DEALCOHOLIZATION;QUALITY;3-METHYLTHIOPROPIONALDEHYDE;EVAPORATION;PARAMETERS;FLAVOR;COLOR;Alcoholics
rayyan-699481288	Innovation in craft beer packaging: Evaluation of consumer perception and acceptance	2020			AIMS AGRICULTURE AND FOOD	2471-2086 J9 - AIMS AGRIC FOOD JI - AIMS AGRIC. FOOD	5	3	422-433	Merlino, VM and Blanc, S and Massaglia, S and Borra, D		English		Univ Turin, Dept Agr Forest & Food Sci, Largo Paolo Braccini 2, I-10095 Grugliasco, Italy	Craft beer is an authentic product characterised by unique sensory features that distinguish it from industrially produced beers. The typical consumer also closely associates craft beers with the concept of traditional products, also in terms of consumption habits and the manner in which they are packaged. In this research, 482 beer consumers were interviewed face-to-face using a paper questionna…	Times Cited in Web of Science Core Collection: 10 Total Times Cited: 10 Cited Reference Count: 45 | RAYYAN-INCLUSION: {"Nelio"=>"Included"}	10.3934/agrfood.2020.3.422 WE - Emerging Sources Citation Index (ESCI)	craft beer;packaging innovation;consumer perception;sensory attributes;BRAND EQUITY;CONSUMPTION;PREFERENCE;CONJOINT;CHOICE;FOOD
rayyan-699481289	The Influence of Partial Substitution of Malt with Unmalted Wheat in Grist on Quality Parameters of Lager Beer	2020	3		BEVERAGES	2306-5710 J9 - BEVERAGES JI - Beverages	6	1		Krstanovic, V and Habschied, K and Lukinac, J and Jukic, M and Mastanjevic, K		English		Josip Juraj Strossmayer Univ Osijek, Fac Food Technol Osijek, F Kuhaca 20, Osijek 31000, Croatia	The aim of this research was to assess whether the grist mixture (50% malt, 34% maize grits, and 16% unmalted wheat) used for the production of beer 1 could be appropriate for lager to retain the declared quality and colloidal stability during the commercial shelf life (6 months) in regards to beer 2 produced completely out of barley malt. Raw materials, worts, and beers were analyzed before and …	Times Cited in Web of Science Core Collection: 9 Total Times Cited: 9 Cited Reference Count: 45 | RAYYAN-INCLUSION: {"Nelio"=>"Included"}	10.3390/beverages6010007 WE - Emerging Sources Citation Index (ESCI)	wheat;light lager beer quality;colloidal stability;commercial shelf life;COLLOIDAL HAZE;GLUTEN PROTEINS;SOLUBILIZATION
rayyan-699481290	Effects of fermentation temperature on the composition of beer volatile compounds, organoleptic quality and spent yeast density	2011	3	15	ELECTRONIC JOURNAL OF BIOTECHNOLOGY	0717-3458 J9 - ELECTRON J BIOTECHN JI - Electron. J. Biotechnol.	14	2		Olaniran, AO and Maharaj, YR and Pillay, B		English		Univ KwaZulu Natal, Fac Sci & Agr, Discipline Microbiol, Sch Biochem Genet & Microbiol, Durban, South Africa	Production of good quality beer is dependent largely on the fermentation temperature and yeast strains employed during the brewing process, among others. In this study, effects of fermentation temperatures and yeast strain type on beer quality and spent yeast density produced after wort fermentation by two commercial yeast strains were investigated. Beer samples were assessed for colour, clarity …	Times Cited in Web of Science Core Collection: 21 Total Times Cited: 22 Cited Reference Count: 34 | RAYYAN-INCLUSION: {"Nelio"=>"Included"}	10.2225/vol14-issue2-fulltext-5 WE - Science Citation Index Expanded (SCI-EXPANDED)	beer volatile compounds;fermentation temperature;organoleptic quality;spent yeast density;SOLID-PHASE MICROEXTRACTION;BREWERS-YEAST;SACCHAROMYCES-CEREVISIAE;BETA-GLUCAN;GAS-CHROMATOGRAPHY;MASS-SPECTROMETRY;OPTIMIZATION;COMBINATION;PRODUCTS;GROWTH;Fermentation;Yeasts;Volatilization
rayyan-699481291	Tritordeum malt: An innovative raw material for beer production	2020	11		JOURNAL OF CEREAL SCIENCE	["0733-5210", "1095-9963 J9 - J CEREAL SCI JI - J. Cereal Sci."]	96			Zdaniewicz, M and Pater, A and Hrabia, O and Dulinski, R and Cioch-Skoneczny, M		English		["Agr Univ Krakow, Fac Food Technol, Dept Fermentat Technol & Microbiol, Balicka 122, PL-30149 Krakow, Poland", "Agr Univ Krakow, Fac Food Technol, Dept Biotechnol & Gen Technol Food, Balicka 122, PL-30149 Krakow, Poland"]	The use of new raw materials in brewing has many advantages. They allow the production of new beers with interesting flavours and aromas. In addition, the use of certain raw materials makes it possible to reduce production costs or improve various quality characteristics, such as taste, colour or turbidity. However, very often new raw materials, other than barley malt, cause difficulties in brewi…	Times Cited in Web of Science Core Collection: 21 Total Times Cited: 21 Cited Reference Count: 45 | RAYYAN-INCLUSION: {"Nelio"=>"Included"}	10.1016/j.jcs.2020.103095 WE - Science Citation Index Expanded (SCI-EXPANDED)	Tritordeum;Malt;Adjunct;Wort;Fermentation;Beer
rayyan-699481303	Hop tannin extract: a promising tool for acceleration of lautering	2018			JOURNAL OF THE INSTITUTE OF BREWING	["0046-9750", "2050-0416 J9 - J I BREWING JI - J. Inst. Brew."]	124	4	374-380	Karabín, M and Hanko, V and Nespor, J and Jelínek, L and Dostálek, P		English		Univ Chem & Technol Prague, Fac Food & Biochem Technol, Dept Biotechnol, Tech 5, Prague 16628 6, Czech Republic	Hop tannin extract (HTE), produced by ethanol extraction of hops, is a material with brewing potential. Fresh and oxidised hop tannin extracts (OHTE) made from spent hop material were tested for their ability to reduce lautering time. The filtration of wort supplemented with HTE took similar to 20% less time than the control wort. The active dose of HTE was between 0.5 and 1.25 mL/L of brewing wa…	Times Cited in Web of Science Core Collection: 4 Total Times Cited: 5 Cited Reference Count: 32 | RAYYAN-INCLUSION: {"Nelio"=>"Included"}	10.1002/jib.502 WE - Science Citation Index Expanded (SCI-EXPANDED)	polyphenols;spent hops;tannin extract;lautering;ANTIOXIDANT PROPERTIES;PROTEIN INTERACTIONS;ALPHA-AMYLASE;BEER;BARLEY;HAZE;POLYPHENOLS;PERFORMANCE;STABILITY;FLAVOR;Humulus
rayyan-699481332	Multi-Response Optimization of the Malting Process of an Italian Landrace of Rye (<i>Secale cereale</i> L.) Using Response Surface Methodology and Desirability Function Coupled with Genetic Algorithm	2022	11		FOODS	2304-8158 J9 - FOODS JI - Foods	11	22		Calvi, A and Preiti, G and Poiana, M and Marconi, O and Gastl, M and Zarnkow, M		English		["Univ Mediterranea Reggio Calabria, Dept AGR, I-89122 Reggio Di Calabria, Italy", "Univ Perugia, Italian Brewing Res Ctr, Via San Costanzo Snc, I-06126 Perugia, Italy", "Tech Univ Munich, Res Ctr Weihenstephan Brewing & Food Qual, Alte Akad 3, D-85354 Freising Weihenstephan, Germany"]	Rye is used in some applications in the food and beverage industry and for the preparation of functional foods. It is an interesting raw material in malting and brewing due to its characteristic contribution to the beer's color, turbidity, foam and aroma. The aim of this work was to optimize the micro-malting process of a rye landrace. The response surface methodology (RSM) was applied to study t…	Times Cited in Web of Science Core Collection: 3 Total Times Cited: 3 Cited Reference Count: 59 | RAYYAN-INCLUSION: {"Nelio"=>"Included"}	10.3390/foods11223561 WE - Science Citation Index Expanded (SCI-EXPANDED)	rye;landrace;response surface methodology;malting optimization;desirability function;genetic algorithm;HEALTH;WHEAT;GERMINATION;QUALITY;PACKAGE;GA;Algorithms;Cereals
rayyan-699481342	Use of <i>Aspergillus oryzae</i> during sorghum malting to enhance yield and quality of gluten-free lager beers	2020	7	15	BIORESOURCES AND BIOPROCESSING	2197-4365 J9 - BIORESOUR BIOPROCESS JI - Bioresour. Bioprocess.	7	1		Rubio-Flores, M and García-Arellano, AR and Perez-Carrillo, E and Serna-Saldivar, SO		English		Tecnol Monterrey, Ctr Biotecnol FEMSA, Escuela Ingn & Ciencias, Ave Eugenio Garza Sada 2501 Sur, Monterrey 64849, NL, Mexico	Sorghum has been used for brewing European beers but its malt generally lower beer yields and alcohol contents. The aim of this research was to produce lager beers using worts from sorghum malted with and without Aspergillus oryzae inoculation. Worts adjusted to 15 degrees Plato from the sorghum malt inoculated with 1% A. oryzae yielded 21.5% and 5% more volume compared to sorghum malt and barley…	Times Cited in Web of Science Core Collection: 4 Total Times Cited: 4 Cited Reference Count: 37 | RAYYAN-INCLUSION: {"Nelio"=>"Included"}	10.1186/s40643-020-00330-w WE - Science Citation Index Expanded (SCI-EXPANDED)	Brewing;Gluten-free;Lager beer;Aspergillus oryzae;Sorghum;ALPHA-AMYLASE PRODUCTION;BETA-AMYLASE;GLUCOSE-UTILIZATION;HIGHER ALCOHOLS;YEAST;ESTERS;BARLEY;WORTS;Oryza sativa;Glutens
rayyan-699481343	T Brewing beer using bakery leftovers as a substitute for malt	2023	1		BREWING SCIENCE	["1866-5195", "1613-2041 J9 - BREW SCI JI - Brew. Sci."]	76	1	1-10	Dymchenko, A and Gersl, M and Gregor, T		English		Mendel Univ Brno, Fac Agrisci, Brno, Czech Republic	The present study aims at the sustainable use of bakery leftovers and their application as a partial substitute for malt in beer production. We made seven samples of Lager beer where we substituted malt with up to 60 % of bread, three samples of Brown Ale with up to 50 % of bread, and four samples of Porter with up to 80 % of bread. We made a sensory evaluation of the finished beer and determined…	Times Cited in Web of Science Core Collection: 0 Total Times Cited: 0 Cited Reference Count: 46 | RAYYAN-INCLUSION: {"Nelio"=>"Included"}	10.23763/BrSc22-14dymchenko WE - Emerging Sources Citation Index (ESCI)	Descriptors;beer;malt substitutes;bakery leftovers;food waste;LEUCONOSTOC-MESENTEROIDES;WASTE BREAD;FOAM
rayyan-699481344	Effects of dandelion addition on antioxidant property, sensory characteristics and inhibitory activity against xanthine oxidase of beer	2022			CURRENT RESEARCH IN FOOD SCIENCE	2665-9271 J9 - CURR RES FOOD SCI JI - Curr. Res. Food Sci.	5		927-939	Yao, JQ and Ma, ZY and Wang, YX and Wang, YT and Sun, LJ and Liu, XB		English		["Northwest A&F Univ, Coll Food Sci & Engn, Yangling 712100, Peoples R China", "Northwest A&F Univ, Coll Food Sci & Engn, Yangling 712100, Shaanxi, Peoples R China"]	The effects of dandelion addition (DA) on the physiochemical properties, antioxidant activity, inhibitory activity against xanthine oxidase (XOD) and flavor of craft beer were investigated. It was found that DA changed the pH value, total acid content, thiobarbituric-acid-value, sugar content and color of beer, and increased the contents of total polyphenols and flavonoids and thus the antioxidan…	Times Cited in Web of Science Core Collection: 1 Total Times Cited: 1 Cited Reference Count: 45 | RAYYAN-INCLUSION: {"Nelio"=>"Included"}	10.1016/j.crfs.2022.05.008	Craft beer;Dandelion;Chicoric acid;Antioxidant activity;Polyphenols;Xanthine oxidase;ACID;FLAVONOIDS;STABILITY;MECHANISM;Antioxidants;Xanthines;Xanthine
rayyan-699481345	Development of a Simple and Rapid Method for Color Determination in Beers Using Digital Images	2020	1		FOOD ANALYTICAL METHODS	["1936-9751", "1936-976X J9 - FOOD ANAL METHOD JI - Food Anal. Meth."]	13	1	303-312	Fulgêncio, ACC and Araújo, VPT and Pereira, HV and Botelho, BG and Sena, MM		English		["Univ Fed Minas Gerais, ICEx, Dept Quim, BR-31270901 Belo Horizonte, MG, Brazil", "Inst Nacl Ciencia & Tecnol Bioanalit INCT Bio, BR-13083970 Campinas, SP, Brazil"]	Color is an important sensory parameter required for the quality control of beers. A new multivariate image analysis method for the color determination of beers was proposed and validated. Reference color values were determined using the SRM (standard reference method) system, which is based on absorbance measurements at 430 nm. Digital images were obtained with an iPhone 7 smartphone. The obtain…	Times Cited in Web of Science Core Collection: 8 Total Times Cited: 8 Cited Reference Count: 39 | RAYYAN-INCLUSION: {"Nelio"=>"Included"}	10.1007/s12161-019-01634-0	RGB histograms;Image analysis;PLS;Multivariate calibration;Beer quality control;Chemometrics;ANALYTICAL VALIDATION;ALLURA RED;MILK;QUANTIFICATION;Color
rayyan-699481346	Corn grist adjunct - application and influence on the brewing process and beer quality	2014	1		JOURNAL OF THE INSTITUTE OF BREWING	["0046-9750", "2050-0416 J9 - J I BREWING JI - J. Inst. Brew."]	120	1	77-81	Poreda, A and Czarnik, A and Zdaniewicz, M and Jakubowski, M and Antkiewicz, P		English		["Agr Univ Krakow, Dept Fermentat Technol & Tech Microbiol, PL-30149 Krakow, Poland", "Koszalin Univ Technol, Dept Food Ind Proc & Facil, PL-75620 Koszalin, Poland"]	In the brewing industry, barley malt is often partially replaced with adjuncts (unmalted barley, wheat, rice, sorghum and corn in different forms). It is crucial, however, to preserve constant quality in the beer to meet the expectations of consumers. In this work, how the addition of corn grist (10 and 20%) influences the quality of wort and beer was examined. The following parameters were analy…	Times Cited in Web of Science Core Collection: 44 Total Times Cited: 48 Cited Reference Count: 35 | RAYYAN-INCLUSION: {"Nelio"=>"Included"}	10.1002/jib.115 WE - Science Citation Index Expanded (SCI-EXPANDED)	adjunct;corn grist;wort;beer;DMS;FAN;SORGHUM;MAIZE;BARLEY;RICE
rayyan-699481347	Use of Kombucha SCOBY and Commercial Yeast as Inoculum for the Elaboration of Novel Beer	2022	12		FERMENTATION-BASEL	2311-5637 J9 - FERMENTATION-BASEL JI - FERMENTATION	8	12		da Silva, MM and de Souza, AC and Faria, ER and Molina, G and Neves, ND and Morais, HA and Dias, DR and Schwan, RF and Ramos, CL		English		["Fed Univ Jequitinhonha & Mucuri Valeys, Inst Sci & Technol, BR-39803371 Diamantina, Brazil", "Univ Fed Lavras, Dept Biol, BR-37203202 Lavras, Brazil", "Fed Univ Jequitinhonha & Mucuri Valeys, Fac Biol & Heath Sci, Rodovia MGT 367,Km 583,5000 Alto Jacuba, BR-39100000 Diamantina, Brazil", "Univ Fed Lavras, Dept Food Sci, BR-37203202 Lavras, Brazil"]	Kombucha is a beverage obtained from fermentation of Camellia sinensis tea using a symbiotic culture of bacteria and yeast (SCOBY). This association of bacteria and yeasts can be an interesting source of microorganisms for developing fermented beverages, including beer. The objective of this study was to evaluate kombucha SCOBY and commercial brewing yeast as a starter culture for the elaboration…	Times Cited in Web of Science Core Collection: 2 Total Times Cited: 2 Cited Reference Count: 50 | RAYYAN-INCLUSION: {"Nelio"=>"Included"}	10.3390/fermentation8120748 WE - Science Citation Index Expanded (SCI-EXPANDED)	craft beer;antioxidant;kombucha;SCOBY;starter culture;FLAVOR-ACTIVE ESTERS;TEA;FERMENTATION;ANTIOXIDANT;MICROBIOLOGY;ENHANCEMENT;Yeasts
rayyan-699481348	Modeling and Optimization of Processes for Craft Beer Production: Malt Mixture Modeling and Mashing Optimization for Lager Beer Production	2023	10		APPLIED SCIENCES-BASEL	2076-3417 J9 - APPL SCI-BASEL JI - Appl. Sci.-Basel	13	20		Ivanov, A and Ivanova, K and Kostov, G		English		Univ Food Technol, Dept Wine & Beer Technol, 26 Maritza Blvd, Plovdiv 4002, Bulgaria	Beer ranks third in terms of consumption worldwide, and its technology is constantly being improved and perfected. The boom in craft brewing has led to the production of thousands of new types of beer, but most often without scientific justification of the technological decisions made. This paper discusses the approaches to the modeling of the composition of the malt mixture and the mode of lager…	Times Cited in Web of Science Core Collection: 0 Total Times Cited: 0 Cited Reference Count: 38 | RAYYAN-INCLUSION: {"Nelio"=>"Included"}	10.3390/app132011554 WE - Science Citation Index Expanded (SCI-EXPANDED)	lager beer;simplex-lattice design;mixture;mashing;biological activity;multi-target optimization;EXTRACTS
rayyan-699481349	Effect of Addition of Different Phenolic-Rich Extracts on Beer Flavour Stability	2020	11		FOODS	2304-8158 J9 - FOODS JI - Foods	9	11		De Francesco, G and Bravi, E and Sanarica, E and Marconi, O and Cappelletti, F and Perretti, G		English		["Univ Perugia, Italian Brewing Res Ctr, I-06126 Perugia, Italy", "Enolife Srl, Viale Ind, I-74020 Montemesola, Taranto, Italy", "Univ Perugia, Dept Agr Food & Environm Sci, I-06126 Perugia, Italy"]	Flavour stability is a key factor in the beer production process. The stabilizing effect of six commercial phenolic-rich extracts was studied. The extracts were added to beer before bottling. Quality parameters (colour, turbidity, foam and dissolved oxygen content), antioxidant activity by 2,2 '-Azino-bis(3-ethylbenzothiazoline-6-sulfonic acid) (ABTS), ferric reducing antioxidant power (FRAP), 1,…	Times Cited in Web of Science Core Collection: 10 Total Times Cited: 10 Cited Reference Count: 44 | RAYYAN-INCLUSION: {"Nelio"=>"Included"}	10.3390/foods9111638 WE - Science Citation Index Expanded (SCI-EXPANDED)	beer quality;phenolic extract;beer flavour stability;condensed tannins;antioxidant;ABTS;FRAP;DPPH;tea tannins;grape seed tannins;beer shelf life;ANTIOXIDANT PROPERTIES;ENOLOGICAL TANNINS;STALING ALDEHYDES;POLYPHENOLS;OXYGEN;PROTEINASE;WINE;EVOLUTION;QUALITY;Phenols;Phenol
rayyan-699481350	EXPERIENCES WITH LABORATORY AND PILOT PLANT PREPARATION OF MILLET AND BUCKWHEAT BEER	2013	11		ACTA ALIMENTARIA	["0139-3006", "1588-2535 J9 - ACTA ALIMENT HUNG JI - Acta Aliment."]	42		81-89	Sebestyén, A and Kiss, Z and Vecseri-Hegyes, B and Kun-Farkas, G and Hoschke, A		English		Corvinus Univ Budapest, Fac Food Sci, Dept Brewing & Distilling, H-1118 Budapest, Hungary	Currently gluten-free beer is not produced in Hungary for coeliacs. The goal of our research was to develop brewery products made of domestically grown millet (Alfoldi 1) and buckwheat (Oberon) that are similar to traditional beer of barley malt regarding taste, aroma, consistency, colour, foam stability and alcohol content. On a micromalting equipment malts were made of buckwheat and millet. Bee…	Times Cited in Web of Science Core Collection: 7 Total Times Cited: 7 Cited Reference Count: 16 | RAYYAN-INCLUSION: {"Nelio"=>"Included"}	10.1556/AAlim.42.2013.Suppl.10 WE - Science Citation Index Expanded (SCI-EXPANDED)	gluten-free beer;malting;mashing;fermentation;coliac;buckwheat;millet;enzyme inhibition;pilot brewing scale;MALT QUALITY;Plant Preparations
rayyan-699481351	Assessment of quality and production process of a non-alcoholic stout beer using reverse osmosis	2016			JOURNAL OF THE INSTITUTE OF BREWING	["0046-9750", "2050-0416 J9 - J I BREWING JI - J. Inst. Brew."]	122	4	714-718	Alcantara, BM and Marques, DR and Chinellato, MM and Marchi, LB and da Costa, SC and Monteiro, ARG		English		["Univ Estadual Maringa, Dept Food Engn, Av Colombo 5790,Bloco 13, BR-87020900 Maringa, Parana, Brazil", "Univ Estadual Maringa, Dept Biochem, Av Colombo 5790, Maringa, Parana, Brazil"]	The market for low-alcohol and non-alcoholic beer has been increasing owing to factors such as health concerns, calorie content, strict traffic laws and religion, among others. Beer presents some good nutritional characteristics such as B-complex vitamins, antioxidants, minerals, fibre, protein and carbohydrates. The availability of non-alcoholic products is still very low in Brazil and worldwide…	Times Cited in Web of Science Core Collection: 11 Total Times Cited: 12 Cited Reference Count: 33 | RAYYAN-INCLUSION: {"Nelio"=>"Included"}	10.1002/jib.368 WE - Science Citation Index Expanded (SCI-EXPANDED)	non-alcoholic black beers;membrane;alcohol content;ALCOHOL;Osmosis;Alcoholics
rayyan-699481352	Alternatives to malt in brewing	2017	7		TRENDS IN FOOD SCIENCE & TECHNOLOGY	0924-2244 J9 - TRENDS FOOD SCI TECH JI - Trends Food Sci. Technol.	65		1-9	Bogdan, P and Kordialik-Bogacka, E		English		Lodz Univ Technol, Inst Fermentat Technol & Microbiol, Fac Biotechnol & Food Sci, 171-173 Wolczanska St, PL-90924 Lodz, Poland	Background: Due to the competitiveness of the beer market, breweries are under pressure to lower the cost of beer production. They have also attempted to widen their offers by developing new, innovative products to meet consumer demand. To achieve these goals, they have increasingly replaced malt with various less expensive adjuncts. It is estimated that up to 85-90% of beer worldwide is now prod…	Times Cited in Web of Science Core Collection: 67 Total Times Cited: 72 Cited Reference Count: 98 | RAYYAN-INCLUSION: {"Nelio"=>"Included"}	10.1016/j.tifs.2017.05.001 WE - Science Citation Index Expanded (SCI-EXPANDED)	Beer;Adjunct;Unmalted grain;Barley;Corn;Syrup;AVENA-SATIVA L.;UNMALTED BARLEY;LAGER BEER;NITROGEN CONTENTS;FOAM STABILITY;WORT;YEAST;SORGHUM;QUALITY;FERMENTATION
rayyan-699481353	Sensory evaluation of beer enriched with antioxidant vitamins	2008			JOURNAL OF THE AMERICAN SOCIETY OF BREWING CHEMISTS	0361-0470 J9 - J AM SOC BREW CHEM JI - J. Am. Soc. Brew. Chem.	66	1	20-28	Jeney-Nagymate, E and Fodor, P		English		Corvinus Univ Budapest, Fac Food Sci, Dept Appl Chem, Budapest, Hungary	The aim of this study was to assess consumer responses to beer samples enriched with vitamins E and C. Untrained consumers (n = 315) participated in three tasting panels. Panelists were primarily men age 45-50. Participants scored beer clarity, foam, flavor, and overall acceptability using a 9-point hedonic scale. Four demographic and behavioral questions were included in the questionnaire. Clari…	Times Cited in Web of Science Core Collection: 0 Total Times Cited: 0 Cited Reference Count: 13 | RAYYAN-INCLUSION: {"Nelio"=>"Included"}	10.1094/ASBCJ-2007-1116-01 WE - Science Citation Index Expanded (SCI-EXPANDED)	ascorbic acid;beer;flavor;sensory analysis;alpha-tocopherol;FLAVOR STABILITY;Vitamin E;Vitamins;Vitamin B Complex;Tocopherols
rayyan-699481354	Production and Characterization of Craft Beers with Addition of <i>Campomanesia adamantium</i> O. Berg Fruits and Leave	2022	1		ORBITAL-THE ELECTRONIC JOURNAL OF CHEMISTRY	1984-6428 J9 - ORBITAL JI - Orbital	14	1	53-57	Verdan, MH and Santos, MDM and de Castro, TLA and Cardoso, CAL		English		["Fed Univ Grande Dourados UFGD, Rd Dourados Itahum Km 12 Cidade Univ, Dourados Mato Grosso Do, Brazil", "State Univ Mato Grosso do Sul UEMS, Rd Dourados Itahum Km 12 Cidade Univ, BR-79804970 Dourados Mato Grosso Do, Brazil"]	The increase in the consumption of craft beer is drawing attention to its characteristics. The search for compounds or products that increase stability and guarantee the quality of the beer is fundamental. Here presented the preparation of two craft beers with the addition of aqueous extract of leaves or fruits of Campomanesia adamantium since this species is known for having a high antioxidant a…	Times Cited in Web of Science Core Collection: 1 Total Times Cited: 1 Cited Reference Count: 32 | RAYYAN-INCLUSION: {"Nelio"=>"Included"}	10.17807/orbital.v14i1.1690 WE - Emerging Sources Citation Index (ESCI)	Antioxidant potential;Beer stability;Fermentation process;Phenolic compounds;ANTIOXIDANT ACTIVITY;FLAVOR;VOLATILE;MALT;Fruit
rayyan-699481355	A novel approach for the production of a non-alcohol beer (≤0.5% abv) by a combination of limited fermentation and vacuum distillation	2017			JOURNAL OF THE INSTITUTE OF BREWING	["0046-9750", "2050-0416 J9 - J I BREWING JI - J. Inst. Brew."]	123	4	533-536	Jiang, ZM and Yang, BY and Liu, X and Zhang, S and Shan, J and Liu, J and Wang, XR		English		Yantai Univ, Coll Life Sci, Yantai 264005, Shandong, Peoples R China	Despite the increasing demand, the production of non-alcohol beers is still limited by unsatisfactory or artificial flavour and taste. In this study, a novel approach to producing non-alcohol beer is presented, in which the alcohol-reducing techniques, limited fermentation and vacuum distillation were combined. Starting from barley and wheat malts, wort with a low level of fermentable sugars was …	Times Cited in Web of Science Core Collection: 14 Total Times Cited: 14 Cited Reference Count: 10 | RAYYAN-INCLUSION: {"Nelio"=>"Included"}	10.1002/jib.465 WE - Science Citation Index Expanded (SCI-EXPANDED)	non-alcohol beer;limited fermentation;vacuum distillation;ALCOHOL-FREE BEER;SACCHAROMYCES-CEREVISIAE;Alcoholics;Fermentation
rayyan-699481356	Aging of craft durum wheat beer fermented with sourdough yeasts	2016	1		LWT-FOOD SCIENCE AND TECHNOLOGY	["0023-6438", "1096-1127 J9 - LWT-FOOD SCI TECHNOL JI - LWT-Food Sci. Technol."]	65		487-494	Mascia, I and Fadda, C and Karabín, M and Dostálek, P and Del Caro, A		English		["Univ Sassari, Dipartimento Agr, I-07100 Sassari, Italy", "Univ Chem & Technol, Fac Food & Biochem Technol, Dept Biotechnol, Tech 5, Prague 16628 6, Czech Republic"]	The shelf life of three different craft durum wheat beers, brewed in a Sardinian micro-brewery, fermented with autochthonous yeasts isolated from sourdough and commercial yeasts, were studied over a period of 6 months at two different temperatures: shelf temperature (28 degrees C) and normal cold storage temperature (8 degrees C). The results showed that the three beers had similar physico-chemic…	Times Cited in Web of Science Core Collection: 20 Total Times Cited: 20 Cited Reference Count: 27 | RAYYAN-INCLUSION: {"Nelio"=>"Included"}	10.1016/j.lwt.2015.08.026 WE - Science Citation Index Expanded (SCI-EXPANDED)	Shelf life;Craft beer;Carbonyl compounds;Flavor stability;OPTIMIZATION;Aged;Fermentation;Aging;Yeasts
rayyan-699481357	Influence of <i>Pichia myanmarensis</i> in fermentation to produce quinoa based non-alcoholic beer with enhanced antioxidant activity	2022	1		JOURNAL OF CEREAL SCIENCE	["0733-5210", "1095-9963 J9 - J CEREAL SCI JI - J. Cereal Sci."]	103			Prasad, CGD and Vidyalakshmi, R and Baskaran, N and Anand, MT		English		["Indian Inst Food Proc Technol, Food Sci & Technol, Thanjavur 613005, India", "Indian Inst Food Proc Technol, Dept Food Safety & Qual Testing, Thanjavur 613005, India", "Indian Inst Food Proc Technol, Dept Food Proc, Business Incubat Ctr, Thanjavur 613005, India", "Indian Inst Food Proc Technol, Dept Workshop, Thanjavur 613005, India", "Indian Inst Food Proc Technol, Fabricat Unit, Thanjavur 613…	The use of non-conventional raw materials as adjuncts in brewing is increasing as they produce beer with different physicochemical and functional properties. In addition, special yeast strains are also being used to produce low alcoholic or non-alcoholic beer with improved flavor and aroma. The present study provides a detailed investigation on the effect of different concentrations (0%, 10%, 20%…	Times Cited in Web of Science Core Collection: 6 Total Times Cited: 6 Cited Reference Count: 30 | RAYYAN-INCLUSION: {"Nelio"=>"Included"}	10.1016/j.jcs.2021.103390	Quinoa;Adjunct;Pichia myanmarensis;ATR-FTIR;Non-alcoholic beer;GLUTEN-FREE BEER;QUALITY;ALCOHOL;ACETALDEHYDE;REDUCTION;BUCKWHEAT;TOOL;Alcoholics;Fermentation;Antioxidants
rayyan-699481358	Production and physicochemical characterization of craft beer with ginger (<i>Zingiber officinale</i>)	2019	10		FOOD SCIENCE AND TECHNOLOGY	["0101-2061", "1678-457X J9 - FOOD SCI TECH-BRAZIL JI - Food Sci. Technol."]	39	4	962-970	Tozetto, LM and do Nascimento, RF and de Oliveira, MH and Van Beik, J and Canteri, MHG		English		["Univ Tecnol Fed Parana UTFPR, Programa Posgrad Engn Prod, Ponta Grossa, Parana, Brazil", "Univ Tecnol Fed Parana UTFPR, Grad Engn Quim, Ponta Grossa, Parana, Brazil", "Univ Tecnol Fed Parana UTFPR, Programa Posgrad Biotecnol, Ponta Grossa, Parana, Brazil"]	This work aims to produce and to characterize physical-chemically an added craft beer of ginger, as well as its sensorial attributes, due to the new demand for products with innovative flavors. The traditional method of production of beer craft type Pilsen was used, with addition of 2 g L-1 of ginger chips in the maturation stage. The final product presented alcoholic content of 3.40 degrees GL, …	Times Cited in Web of Science Core Collection: 13 Total Times Cited: 16 Cited Reference Count: 40 | RAYYAN-INCLUSION: {"Nelio"=>"Included"}	10.1590/fst.16518 WE - Science Citation Index Expanded (SCI-EXPANDED)	craft beer;agroindustrial innovation;Zingiber officinale
rayyan-699481359	RESPONSE SURFACE OPTIMIZATION OF FERMENTING PARAMETERS FOR THE PRODUCTION OF BEER FROM FINGER MILLET AND APPLE JUICE BY USING BOX-BEHNKEN DESIGN	2019			CARPATHIAN JOURNAL OF FOOD SCIENCE AND TECHNOLOGY	["2066-6845", "2344-5459 J9 - CARPATHIAN J FOOD SC JI - Carpathian J. Food Sci. Technol."]	11	3	140-151	Kumar, S and Saini, H and Kumar, V and Kohli, D and Joshi, J and Wilson, I		English		["Graph Era Deemed Be Univ, Dept Life Sci Food Technol, Dehra Dun, Uttarakhand, India", "Uttaranchal Univ, UCALS, Dept Food Technol, Dehra Dun, Uttarakhand, India", "Uttaranchal Univ, UCALS, Dept Chem, Dehra Dun, Uttarakhand, India", "Maharana Pratap Univ Agr & Technol, CTAE, Dept Proc & Food Engn, Udaipur, Rajasthan, India"]	The experiments were planned using Response Surface Methodology, Box Behnken design was used and total seventeen designed experiments were conducted to produce beer from finger millet and apple juice. Effects of independent variables with three levels for each i.e. blend ratios ((Finger millet: Apple Juice) (90:10, 85:15, 80:20)), yeast concentration (6%, 8%, 10%) and malted grain to water ratios…	Times Cited in Web of Science Core Collection: 4 Total Times Cited: 7 Cited Reference Count: 16 | RAYYAN-INCLUSION: {"Nelio"=>"Included"}	10.34302/crpjfst/2019.11.3.12 WE - Emerging Sources Citation Index (ESCI)	Fruit based beer;Yeast concentration;Alcohol content;SUBSTRATE;SORGHUM;Fermentation;Fingers
rayyan-699481360	Chemical Concepts Involved in Beer Production: A Review	2020	1		REVISTA VIRTUAL DE QUIMICA	1984-6835 J9 - REV VIRTUAL QUIM JI - Rev. Virtual Quim.	12	1	120-147	Neto, DMC and Ferreira, LLP and Sad, CMS and Borges, WS and Castro, EVR and Filgueiras, PR and Lacerda, V		Portuguese		Univ Fed Espirito Santo, Dept Quim, Av Fernando Ferrari 514, BR-29075910 Vitoria, ES, Brazil	Beer is one of the oldest alcoholic beverages consumed by humanity, having been discovered about 7.000 years ago. When consumed in moderate quantities, beer can bring similar health benefits to wine. Despite the great economic, cultural and scientific importance of beer, there are few reports in Portuguese literature focused on the topic. In this sense, the main objective of this paper is to gath…	Times Cited in Web of Science Core Collection: 2 Total Times Cited: 2 Cited Reference Count: 145 | RAYYAN-INCLUSION: {"Nelio"=>"Included"}	10.21577/1984-6835.20200011 WE - Emerging Sources Citation Index (ESCI)	Beer;production;chemical processes;analytical techniques;biological activity;NUCLEAR-MAGNETIC-RESONANCE;SULFIDE STRIPPING BEHAVIOR;HORDEUM-VULGARE L.;IN-VITRO;H-1-NMR SPECTROSCOPY;ALCOHOL-CONSUMPTION;MASS-SPECTROMETRY;MULTIVARIATE-ANALYSIS;ANTIOXIDANT ACTIVITY;VARIABLE SELECTION
rayyan-699481361	Amber ale beer enriched with goji berries - The effect on bioactive compound content and sensorial properties	2017	7	1	FOOD CHEMISTRY	["0308-8146", "1873-7072 J9 - FOOD CHEM JI - Food Chem."]	226		109-118	Ducruet, J and Rébénaque, P and Diserens, S and Kosinska-Cagnazzo, A and Héritier, I and Andlauer, W		English		["Univ Appl Sci & Arts Western Switzerland, Changins Viticulture & Enol, Nyon, Switzerland", "Univ Appl Sci & Arts Western Switzerland, HES SO Valais Wallis, Sion, Switzerland"]	Goji berries, traditionally used in Chinese medicine, are nowadays gaining popularity in the Western world. Efforts are made to enlarge the offer of goji containing foods. In this study, goji berries were added to ale type beer at different stages of the production process in order to develop a beverage with desirable sensory characteristic and high antioxidant capacity. The obtained beers differ…	Times Cited in Web of Science Core Collection: 80 Total Times Cited: 88 Cited Reference Count: 41 | RAYYAN-INCLUSION: {"Nelio"=>"Included"}	10.1016/j.foodchem.2017.01.047 WE - Science Citation Index Expanded (SCI-EXPANDED)	Ale beer;Goji berries;Antioxidant activity;Sensory properties;Lycium barbarurn;LYCIUM-BARBARUM POLYSACCHARIDES;ANTIOXIDANT ACTIVITY;ASCORBIC-ACID;CRAFT BEERS;CONSUMPTION;CAPACITY;FRUIT;TECHNOLOGY;METABOLISM;RUTIN;Fruit
rayyan-699481362	Effect of Different Yeast Strains on Biogenic Amines, Volatile Compounds and Sensory Profile of Beer	2022	8		FOODS	2304-8158 J9 - FOODS JI - Foods	11	15		Matukas, M and Starkute, V and Zokaityte, E and Zokaityte, G and Klupsaite, D and Mockus, E and Rocha, JM and Ruibys, R and Bartkiene, E		English		["Lithuanian Univ Hlth Sci, Vet Acad, Dept Food Safety & Qual, Tilzes Str 18, LT-47181 Kaunas, Lithuania", "Lithuanian Univ Hlth Sci, Fac Anim Sci, Inst Anim Rearing Technol, Tilzes Str 18, LT-47181 Kaunas, Lithuania", "Univ Porto, Fac Engn, Lab Proc Engn Environm Biotechnol & Energy, P-4200465 Porto, Portugal", "Univ Porto, Fac Engn, Associate Lab Chem Engn, P-4200465 Porto, Portugal", "Vytautas…	Nowadays, there are many sorts of beer, however, some of them, despite the good sensory and other quality indicators, could contain high concentrations of undesirable compounds, such biogenic amines (BA). The yeast strain (YS), used for fermentation, can cause desirable as well as undesirable changes in beer. The aim of this study was to evaluate the contribution of different YS (A-Saccharomyces …	Times Cited in Web of Science Core Collection: 5 Total Times Cited: 5 Cited Reference Count: 79 | RAYYAN-INCLUSION: {"Nelio"=>"Included"}	10.3390/foods11152317 WE - Science Citation Index Expanded (SCI-EXPANDED)	yeast;beer;volatile compounds;biogenic amines;emotions induced for consumers;SACCHAROMYCES-BAYANUS;HISTAMINE;FOOD;CEREVISIAE;TYRAMINE;HYBRIDS;UVARUM;ACIDS;BRUXELLENSIS;RESPONSES;Amines;Amination;Yeasts;Volatilization;Biogenic Amines
rayyan-699481363	Characteristic changes in malt, wort, and beer produced from different Nigerian rice varieties as influenced by varying malting conditions	2021	3	19	PEERJ	2167-8359 J9 - PEERJ JI - PeerJ	9			Ofoedu, CE and Akosim, CQ and Iwouno, JO and Obi, CD and Shorstkii, I and Okpala, COR		English		["Fed Univ Technol Owerri, Sch Engn & Engn Technol, Dept Food Sci & Technol, Owerri, Imo, Nigeria", "Nnamdi Azikiwe Univ, Dept Food Sci & Technol, Awka, Anambra, Nigeria", "Kuban State Technol Univ, Dept Technol Equipment & Life Support Syst, Krasnodar, Russia", "Wroclaw Univ Environm & Life Sci, Fac Biotechnol & Food Sci, Dept Funct Food Prod Dev, Wroclaw, Poland"]	Gluten-free beer could be produced with rice, although the latter would primarily serve as adjunct in combination with barley malt in today's brewing. However, the recent growing realisation of the potential and applications of rice malt for brewing an all-rice malt beer through varying malting conditions cannot be overlooked. In this study, therefore, the characteristic changes in malt, wort, an…	Times Cited in Web of Science Core Collection: 13 Total Times Cited: 13 Cited Reference Count: 125 | RAYYAN-INCLUSION: {"Nelio"=>"Included"}	10.7717/peerj.10968 WE - Science Citation Index Expanded (SCI-EXPANDED)	Malting conditions;Rice malt;Rice beer;Rice wort;Mashing process;BARLEY VARIETIES;AMYLASE ACTIVITY;SORGHUM;GERMINATION;STARCH;MILLET;CARBOHYDRATE;IMPACT;HAZE;EXTRACTABILITY;Oryza sativa
rayyan-699481364	The Influence of Hop Phenolic Compounds on Dry Hopping Beer Quality	2022	2		MOLECULES	1420-3049 J9 - MOLECULES JI - Molecules	27	3		Gribkova, IN and Kharlamova, LN and Lazareva, IV and Zakharov, MA and Zakharova, VA and Kozlov, VI		English		All Russian Sci Res Inst Brewing Beverage & Wine, Branch VM Gorbatov Fed Res Ctr Food Syst, Brewing Technol Dept, Moscow 119021, Russia PU - MDPI PI - BASEL PA - ST ALBAN-ANLAGE 66, CH-4052 BASEL, SWITZERLAND	Background: The article considers the phenolic hop compounds' effect on the quality indicators of finished beer. The topic under consideration is relevant since it touches on the beer matrix colloidal stability when compounds with potential destabilizing activity are introduced into it from the outside. Methods: The industrial beer samples' quality was assessed by industry-accepted methods and us…	Times Cited in Web of Science Core Collection: 5 Total Times Cited: 5 Cited Reference Count: 97 | RAYYAN-INCLUSION: {"Nelio"=>"Included"}	10.3390/molecules27030740 WE - Science Citation Index Expanded (SCI-EXPANDED)	phenolic compounds;isoxanthogumol;hop resins;beta-glucan;soluble nitrogen content;taste beer descriptors;dry hopping;ISO-ALPHA-ACIDS;LIQUID-CHROMATOGRAPHY;ANTIOXIDANT ACTIVITY;ASTRINGENCY;POLYPHENOLS;XANTHOHUMOL;BITTERNESS;(+)-CATECHIN;FLAVAN-3-OLS;SUBSTANCES;Phenols;Phenol
rayyan-699481365	Physicochemical Characteristics and Antioxidant Potential of a Fruit Beer Produced with Jucara (Euterpe edulis Martius) Fruit Pulp	2023			BRAZILIAN ARCHIVES OF BIOLOGY AND TECHNOLOGY	["1516-8913", "1678-4324 J9 - BRAZ ARCH BIOL TECHN JI - Braz. Arch. Biol. Technol."]	66			de Brito, MR and Ugalde, FZ and Gonzaga, LV and Schulz, M and Fett, R and Costa, ACO and Tribuzi, G		English		Univ Fed Santa Catarina, Dept Ciencia & Tecnol Alimentos, Florianopolis, SC, Brazil	Jucara fruit (Euterpe edulis Martius) is rich in nutrients and antioxidant compounds, a potential ingredient to meet consumer demands for beers with bioactive potential. In this study, different concentrations (10, 20, and 40%) of jucara fruit pulp were added during the brewing steps (mash, fermentation, and maturation). Physicochemical parameters (carbohydrate profile, real extract, pH, alcohol …	Times Cited in Web of Science Core Collection: 0 Total Times Cited: 0 Cited Reference Count: 53 | RAYYAN-INCLUSION: {"Nelio"=>"Included"}	10.1590/1678-4324-2023220324 WE - Science Citation Index Expanded (SCI-EXPANDED)	superfruit;phenolic compounds;bioactive potential;physicochemical characteristics;a?a?;CHEMICAL-COMPOSITION;BIOACTIVE COMPOUNDS;ANTHOCYANINS;YEAST;CAPACITY;FERMENTATION;CONSUMPTION;GLUCOSE;ETHANOL;MALT;Antioxidants;Fruit
rayyan-699481366	The Impact of a Xanthohumol-Enriched Hop Product on the Behavior of Xanthohumol and Isoxanthohumol in Pale and Dark Beers: A Pilot Scale Approach	2008			JOURNAL OF THE INSTITUTE OF BREWING	["0046-9750", "2050-0416 J9 - J I BREWING JI - J. Inst. Brew."]	114	3	246-256	Magalhaes, PJ and Dostalek, P and Cruz, JM and Guido, LF and Barros, AA		English		["Univ Porto, Fac Ciencias, Dept Quim, REQUIMTE, P-4169007 Oporto, Portugal", "IBESA Inst Bebidas & Saude, P-4466955 Sao Mamede de Infesta, Portugal", "Inst Chem Technol, Dept Fermentat Chem & Bioengn, CR-16628 Prague, Czech Republic"]	Based on the health-promoting properties of xanthohumol (XN), the production of an enriched beer in this substance would be of interest to the brewing industry, from the perspective of pointing out the benefits that beer could bring consumer health. For that purpose, in this work efforts were applied to produce a beer enriched in XN. Also investigated was the influence of a XN-enriched hop produc…	Times Cited in Web of Science Core Collection: 48 Total Times Cited: 54 Cited Reference Count: 24 | RAYYAN-INCLUSION: {"Nelio"=>"Included"}	10.1002/j.2050-0416.2008.tb00335.x WE - Science Citation Index Expanded (SCI-EXPANDED)	beer;health;hop;isoxanthohumol;polyphenols;xanthohumol;HUMULUS-LUPULUS L.;PRENYLFLAVONOIDS;MALT
rayyan-699481368	Assessment of beer quality based on foamability and chemical composition using computer vision algorithms, near infrared spectroscopy and machine learning algorithms	2018	1	30	JOURNAL OF THE SCIENCE OF FOOD AND AGRICULTURE	["0022-5142", "1097-0010 J9 - J SCI FOOD AGR JI - J. Sci. Food Agric."]	98	2	618-627	Viejo, CG and Fuentes, S and Torrico, D and Howell, K and Dunshea, FR		English		Univ Melbourne, Sch Agr & Food, Fac Vet & Agr Sci, Melbourne, Vic 3010, Australia	BACKGROUNDBeer quality is mainly defined by its colour, foamability and foam stability, which are influenced by the chemical composition of the product such as proteins, carbohydrates, pH and alcohol. Traditional methods to assess specific chemical compounds are usually time-consuming and costly. This study used rapid methods to evaluate 15 foam and colour-related parameters using a robotic poure…	Times Cited in Web of Science Core Collection: 50 Total Times Cited: 54 Cited Reference Count: 31 | RAYYAN-INCLUSION: {"Nelio"=>"Included"}	10.1002/jsfa.8506 WE - Science Citation Index Expanded (SCI-EXPANDED)	beer chemometry;robotic pourer;multivariate data analysis;artificial neural networks;beer fermentation;ISO-ALPHA-ACIDS;MULTIVARIATE-ANALYSIS;FOAM;RECOGNITION;COMBINATION;PARAMETERS;NIR;Algorithms
rayyan-699481369	Impact of the Addition of Fruits of Kamchatka Berries (L. <i>caerulea</i> var. <i>kamtschatica</i>) and Haskap (L. <i>caerulea</i> var.<i> emphyllocalyx)</i> on the Physicochemical Properties, Polyphenolic Content, Antioxidant Activity and Sensory Evaluation Craft Wheat Beers	2023	5	10	MOLECULES	1420-3049 J9 - MOLECULES JI - Molecules	28	10		Belcar, J and Kapusta, I and Sekutowski, TR and Gorzelany, J		English		["Univ Rzeszow, Doctoral Sch, St Rejtana 16C, PL-35959 Rzeszow, Poland", "Univ Rzeszow, Dept Food & Agr Prod Engn, St Zelwerowicza 4, PL-35601 Rzeszow, Poland", "Univ Rzeszow, Dept Food Technol & Human Nutr, St Zelwerowicza 4, PL-35601 Rzeszow, Poland", "Natl Res Inst, Inst Soil Sci & Plant Cultivat, Dept Weed Sci & Tillage Syst, Orzechowa 61 St, PL-50540 Wroclaw, Poland"]	Kamchatka berry (Lonicera caerulea var. kamtschatica) and haskap (Lonicera caerulea var. emphyllocalyx) fruit are important sources of bioactive compounds, mainly polyphenols, but also macro- and microelements. Physico-chemical analysis showed that wheat beers with added fruit were characterised by an average 14.06% higher ethanol content, lower bitterness and intense colour compared to the contr…	Times Cited in Web of Science Core Collection: 0 Total Times Cited: 0 Cited Reference Count: 45 | RAYYAN-INCLUSION: {"Nelio"=>"Included"}	10.3390/molecules28104011 WE - Science Citation Index Expanded (SCI-EXPANDED)	kamchatka berry;haskap;wheat beers;beer quality;bioactive compounds;antioxidant activity;polyphenol profile;LIQUID-CHROMATOGRAPHY;CHEMICAL-COMPOSITION;LONICERA;MALT;Fruit;Antioxidants;Polyphenols
rayyan-699481370	Dip Hopping Technique and Yeast Biotransformations in Craft Beer Productions	2024	1		FERMENTATION-BASEL	2311-5637 J9 - FERMENTATION-BASEL JI - FERMENTATION	10	1		Passaghe, P and Tat, L and Goi, A and Vit, L and Buiatti, S		English		Univ Udine, Dept Agr Food Environm & Anim Sci, Via Sondrio 2-a, I-33100 Udine, Italy	This paper evaluates the effects of an alternative hopping technique, called dip hopping, on beer. This technique involves infusing hops in hot water (or in a portion of wort) and subsequently combining the infusion with the wort (after wort cooling) directly in the fermenter when the yeast is added for fermentation. The reference beers were produced employing the "traditional" late hopping techn…	Times Cited in Web of Science Core Collection: 0 Total Times Cited: 0 Cited Reference Count: 63 | RAYYAN-INCLUSION: {"Nelio"=>"Included"}	10.3390/fermentation10010030 WE - Science Citation Index Expanded (SCI-EXPANDED)	biotransformations;aroma;yeasts;fermentation;hop;ODOR-ACTIVE COMPOUNDS;ESSENTIAL OIL;VOLATILE PROFILE;BETA-CITRONELLOL;HOP PELLETS;AROMA;FERMENTATION;BITTERNESS;FLAVOR;IMPACT;Biotransformation;Yeasts
rayyan-699481371	Impacts of Adjunct Incorporation on Flavor Stability Metrics at Early Stages of Beer Production	2023	1	2	JOURNAL OF THE AMERICAN SOCIETY OF BREWING CHEMISTS	["0361-0470", "1943-7854 J9 - J AM SOC BREW CHEM JI - J. Am. Soc. Brew. Chem."]	81	1	54-65	Maia, C and Cunha, S and Debyser, W and Cook, D		English		["Univ Nottingham, Int Ctr Brewing Sci, Nottingham, England", "Anheuser Busch InBev Nv Sa, Global Innovat & Technol Ctr, Leuven, Belgium"]	The fresh flavor of a beer brand is one of its most important quality parameters and should be retained as long as possible through shelf-life. Early stages of beer production can have significant impacts on beer flavor stability. The use of cereal adjuncts - either malted or unmalted - is now widespread practice in brewing. This laboratory mashing study investigated the impacts of incorporating …	Times Cited in Web of Science Core Collection: 5 Total Times Cited: 5 Cited Reference Count: 61 | RAYYAN-INCLUSION: {"Nelio"=>"Included"}	10.1080/03610470.2021.1993054	beer flavor stability;corn adjunct;Electron spin resonance spectroscopy;Lager beer;rice adjunct;MAILLARD REACTION-PRODUCTS;OXIDATIVE STABILITY;STRECKER ALDEHYDES;STALING ALDEHYDES;UNMALTED BARLEY;BREWING PROCESS;METAL-IONS;WORT;MALT;FRACTIONATION;Metronidazole
rayyan-699481372	Value-Added Lager Beer Enriched with Eggplant (<i>Solanum melongena</i> L.) Peel Extract	2020	2	1	MOLECULES	1420-3049 J9 - MOLECULES JI - Molecules	25	3		Horincar, G and Enachi, E and Bolea, C and Râpeanu, G and Aprodu, I		English		Dunarea de Jos Univ Galati, Fac Food Sci & Engn, Domneasca St 111, Galati 800201, Romania	Manufacturing beer with a high biological value requires identifying new methods for increasing the health-enhancing compounds level. The aim of this study was to increase the biological value of beer by adding antioxidant-rich eggplant (Solanum melongena L.) peel extract (EPE). The total phenolic content (TPC), total flavonoid content (TFC), and total monomeric anthocyanin content (TMA) were det…	Times Cited in Web of Science Core Collection: 27 Total Times Cited: 28 Cited Reference Count: 41 | RAYYAN-INCLUSION: {"Nelio"=>"Included"}	10.3390/molecules25030731 WE - Science Citation Index Expanded (SCI-EXPANDED)	eggplant;beer;bioactive compounds;anthocyanin pigments;phenolic content;antioxidant activity;TOTAL PHENOLIC CONTENTS;ANTIOXIDANT CAPACITY;ANTHOCYANINS;CHEMISTRY;RECOVERY;STORAGE
rayyan-699481374	Nitrogen Content in Craft Malts: Effects on Total Ester Concentration in Beer	2020	10	1	JOURNAL OF THE AMERICAN SOCIETY OF BREWING CHEMISTS	["0361-0470", "1943-7854 J9 - J AM SOC BREW CHEM JI - J. Am. Soc. Brew. Chem."]	78	4	308-313	Thompson-Witrick, KA and Pitts, E		English		["Southern Illinois Univ Carbondale, Anim Sci Foods & Nutr, Carbondale, IL 62901 USA", "Illinois Univ Carbondale, Fermentat Sci Inst, Carbondale, IL 62901 USA", "Univ Florida, Dept Food Sci & Human Nutr, Gainesville, FL 32611 USA"]	Malt is an essential ingredient in beer; not only because it provides yeast with essential nutrients such as amino acids and fermentable sugars, it also adds to the beer's color, body and flavor. The objective of this project was to look at the initial concentration of total nitrogen (TN) found within base malts of different varietal and cultivar origins and its impact on the esters produced in b…	Times Cited in Web of Science Core Collection: 7 Total Times Cited: 7 Cited Reference Count: 44 | RAYYAN-INCLUSION: {"Nelio"=>"Included"}	10.1080/03610470.2020.1778432	Esterification;free amino nitrogen;malt;total nitrogen;yeast metabolism;BARLEY;IMPACT;YEAST;WORT;EXTRACTION;PARAMETERS;PROTEINS;TERROIR;FAN
rayyan-699481375	Digital, interactive, colorful - interactive visualizations about color perception and organic colorants for chemistry lessons	2023	9		CHEMKON	["0944-5846", "1521-3730 J9 - CHEMKON JI - ChemKon"]	30	6	247-253	Zerouali, A and Werner, B and Lewalter, D and Koenen, J		German		["TUM Tech Univ Munchen, TUM Sch Social Sci & Technol, Prof Didakt Chem, Arcisstr 21, D-80333 Munich, Germany", "TUM Tech Univ Munchen, TUM Sch Social Sci & Technol, Prof Formelles & Informelles Lernen, Arcisstr 21, D-80333 Munich, Germany"]	The perception of light and color is an omnipresent phenomenon of everyday life. Therefore, students develop their own concepts or ideas about the nature of these phenomena at an early age. These concepts or ideas influence the way students perceive and understand light and color. Pre-existing concepts have a significant influence on the learning process. Hence, it is important to take these into…	Times Cited in Web of Science Core Collection: 0 Total Times Cited: 0 Cited Reference Count: 30 | RAYYAN-INCLUSION: {"Nelio"=>"Included"}	10.1002/ckon.202300007	light and color;colorants;beer lamberts law;digital media;interactive visualizations /~~simulations;MISCONCEPTIONS;Color Perception;Color
rayyan-699481376	A Preference Study for No Alcohol Beer in Italy Using Quantitative Concept Analysis	2008			JOURNAL OF THE INSTITUTE OF BREWING	["0046-9750", "2050-0416 J9 - J I BREWING JI - J. Inst. Brew."]	114	4	315-321	Porretta, S and Donadini, G		English		["Univ Cattolica Sacro Cuore, Ist Entomol & Patol Vegetale, AIDASA, I-29100 Piacenza, Italy", "SSICA, I-43100 Parma, Italy"]	The aim of this paper is to understand the consumer's attitude towards alcohol free beers in Italy by using a quantitative concept analysis. The method uses conjoint analysis with consumers of Italian beer, living in different geographical areas. Results show that packaging (RI = 56.24%) is the main attribute considered, followed by price, flavour, claims and colour. As far as part-worths are con…	Times Cited in Web of Science Core Collection: 30 Total Times Cited: 32 Cited Reference Count: 42 | RAYYAN-INCLUSION: {"Nelio"=>"Included"}	10.1002/j.2050-0416.2008.tb00775.x WE - Science Citation Index Expanded (SCI-EXPANDED)	Conjoint analysis;consumer preference;no alcohol beer;quantitative concept analysis;CONSUMER;CONSUMPTION;INFORMATION;DETERMINANTS;PERCEPTION;BITTERNESS;FLAVOR;PRICE;Italy;Alcoholics
rayyan-699481377	Use of Unmalted and Malted Buckwheat in Brewing	2023	2		APPLIED SCIENCES-BASEL	2076-3417 J9 - APPL SCI-BASEL JI - Appl. Sci.-Basel	13	4		Ciocan, ME and Salamon, RV and Ambrus, A and Codina, GG and Chetrariu, A and Dabija, A		English		["Stefan Cel Mare Univ Suceava, Fac Food Engn, Suceava 720229, Romania", "Sapientia Hungarian Univ Transylvania, Fac Econ Socio Human Sci & Engn, Dept Food Sci, Miercurea Ciuc 530104, Romania", "Univ Pecs, Fac Nat Sci, Doctoral Sch Chem, H-7624 Pecs, Hungary"]	With the goal of introducing specialty beers with full flavor and effective processing, craft and functional beer have revived old assortments and established new assortments in countries throughout the world. These unique selections are produced utilizing various ingredient combinations or changes to the brewing process. Given the rise in celiac disease sufferers in recent years, research invest…	Times Cited in Web of Science Core Collection: 3 Total Times Cited: 3 Cited Reference Count: 80 | RAYYAN-INCLUSION: {"Nelio"=>"Included"}	10.3390/app13042199 WE - Science Citation Index Expanded (SCI-EXPANDED)	gluten-free beer;buckwheat;malted buckwheat;brewing;beer properties;FERMENTABLE SUGARS;COMMERCIAL ENZYMES;BEER;QUALITY;CEREALS;PROFILE;IMPACT;TIME
rayyan-699481378	Effect of illumination intensity on visual perception of turbidity	2005	9		FOOD QUALITY AND PREFERENCE	["0950-3293", "1873-6343 J9 - FOOD QUAL PREFER JI - Food. Qual. Prefer."]	16	6	536-544	Fleet, CF and Siebert, KJ		English		["Cornell Univ, Dept Food Sci & Technol, Geneva, NY 14456 USA", "Boyce Thompson Inst Plant Res, Ithaca, NY 14853 USA"]	Colloidal size (0.15, 0.31, and 0.70 mu m diameter) synthetic polymer microspheres were each suspended in liquids of three different colors (clear, tan and dark brown) at a range of concentrations. The latter two model solutions resembled colors found in light and dark beers. Samples were presented to panelists in a viewing box. Visual threshold determinations were made for each of the nine sampl…	Times Cited in Web of Science Core Collection: 15 Total Times Cited: 17 Cited Reference Count: 16 | RAYYAN-INCLUSION: {"Nelio"=>"Included"}	10.1016/j.foodqual.2004.12.001 WE - Science Citation Index Expanded (SCI-EXPANDED)	particle size;particle concentration;color;turbidimeter;beverage;APPLE JUICE;HAZE;BEER;Visual Perception
rayyan-699481379	Wheat craft beer made from AFB1-contaminated wheat malt contains detectable mycotoxins, retains quality attributes, but differs in some fermentation metabolites	2023	10		FOOD RESEARCH INTERNATIONAL	["0963-9969", "1873-7145 J9 - FOOD RES INT JI - Food Res. Int."]	172			Bezerril, FF and Pimentel, TC and de Aquino, KP and Schabo, DC and Rodrigues, MHP and Lima, MD and Schaffner, DW and Furlong, EB and Magnani, M		English		["Univ Fed Paraiba, Ctr Technol, Dept Food Engn, Lab Microbial Proc Foods, Campus 1, BR-58051900 Joao Pessoa, PB, Brazil", "Fed Inst Parana IFPR, Campus Paranavai, Paranavai, PR, Brazil", "Fed Inst Educ Sci & Technol Rondonia, Campus Colorado do Oeste,BR 435,Km 63, BR-76993000 Colorado Do Oeste, RO, Brazil", "Fed Univ Rio Grande FURG, Sch Chem & Food, Mycotoxin & Food Sci Lab, Ave Italia Km 8,Cam…	Levels of aflatoxin B1 (AFB1) were measured during the production of wheat craft beer made with wheat malt contaminated with AFB1 (1.23 & mu;g/kg). A wheat craft beer made with non-contaminated wheat malt was produced for comparison purposes. AFB1 was measured after mashing (malt after the mashing process), and in spent grain (spent grains are filtered to collect the wort -remaining sugar-rich li…	Times Cited in Web of Science Core Collection: 3 Total Times Cited: 3 Cited Reference Count: 61 | RAYYAN-INCLUSION: {"Nelio"=>"Included"}	10.1016/j.foodres.2023.112774	Artisanal beer;Brewing;Aflatoxins;Toxigenic fungi;Beer quality;SACCHAROMYCES-CEREVISIAE;AFLATOXIN B-1;CONTAMINATION;STRAINS;SAMPLES;GRAIN;Fermentation
rayyan-699481380	Instrumental classification of beer based on mouthfeel	2023	6		INTERNATIONAL JOURNAL OF GASTRONOMY AND FOOD SCIENCE	["1878-450X", "1878-4518 J9 - INT J GASTRON FOOD S JI - Int. J. Gastron. Food Sci."]	32			Agorastos, G and Klosse, B and Hoekstra, A and Meuffels, M and Welzen, JJMJ and Halsema, V and Bast, A and Klosse, P		English		["Maastricht Univ, Fac Sci, Nassaustr 36, Venlo, Netherlands", "Maastricht Univ, Engn Dept, Nassaustr 36, Venlo, Netherlands", "TASTE Fdn, Garstkampsestr 11, Overasselt, Netherlands", "Chemelot Innovat & Learning Labs, Urmonderbaan 22, Geleen, Netherlands", "Zuyd Univ Appl Sci, Acad Appl Sci, Nieuw Eyckholt 300, Heerlen, Netherlands"]	Beer is one of the most consumed alcoholic beverages in the world. Classification of beer helps the consumer to find a preferred beer. Sensory assessments of taste are commonly done by sensory panels and therefore sus-ceptible to subjectivity. Mouthfeel is an important parameter for the total perception of beer flavor. Three di-mensions of mouthfeel are distinguished: contracting, coating, and dr…	Times Cited in Web of Science Core Collection: 3 Total Times Cited: 3 Cited Reference Count: 61 | RAYYAN-INCLUSION: {"Nelio"=>"Included"}	10.1016/j.ijgfs.2023.100697	Chemometric;Mouthfeel;Classification;Drying;Coating;Contracting;ISO-ALPHA-ACIDS;BITTERNESS;FLAVOR;IMPACT;ATTRIBUTES;ASTRINGENCY;PERCEPTION;PROFILES;QUALITY;ETHANOL
rayyan-699481381	Development of gluten-free craft beer: Impact of brewing process on quality attributes and consumer expectations for sensory properties	2023	12		JOURNAL OF FOOD SCIENCE	["0022-1147", "1750-3841 J9 - J FOOD SCI JI - J. Food Sci."]	88	12	5203-5215	Cela, N and Galgano, F and Di Cairano, M and Condelli, N and Scarpa, T and Marconi, O and Alfeo, V and Perretti, G		English		["Univ Gastron Sci, Bra, CN, Italy", "Univ Basilicata, Sch Agr Forestry Food & Environm Sci SAFE, Potenza, Italy", "Univ Perugia, Italian Brewing Res Ctr, Perugia, Italy", "Univ Perugia, Dept Agr Food & Environm Sci, Perugia, Italy", "Univ Basilicata, Sch Agr Forestry Food & Environm Sci SAFE, Viale Ateneo Lucano 10, I-85100 Potenza, Italy"]	To date, few studies investigated the differences between the two main gluten-free (GF) brewing techniques, such as the use of enzymes and the use of unconventional GF grains in brewing, by consumer perspective. In this study a GF beer brewed with sorghum and quinoa, as brewing adjuncts, was compared to the enzymatic-treated counterpart, in order to evaluate the effect of deglutinization treatmen…	Times Cited in Web of Science Core Collection: 0 Total Times Cited: 0 Cited Reference Count: 46 | RAYYAN-INCLUSION: {"Nelio"=>"Included"}	10.1111/1750-3841.16786	craft beer;gluten-free beer;MINIMIZATION TREATMENTS;Glutens
rayyan-699481383	Effects of crystal malts as adjunct on the quality of craft beers	2022	7		JOURNAL OF FOOD PROCESSING AND PRESERVATION	["0145-8892", "1745-4549 J9 - J FOOD PROCESS PRES JI - J. Food Process Preserv."]	46	7		Wang, S and Zhao, CY and Wang, YR and Li, CW and Sun, ZA and Liu, XF and Yin, YQ and Yang, ZF and Fang, WM		English		["Yangzhou Univ, Sch Food Sci & Engn, Yangzhou 225001, Jiangsu, Peoples R China", "Yangzhou Univ, Sch Tourism & Cuisine, Yangzhou, Jiangsu, Peoples R China"]	The objective of this study was to clarify the effects of crystal malts as adjunct on the quality of craft beers. By comparing the results of physicochemical properties, flavor compounds, and sensory evaluation, the optimal amount of crystal malts for brewing was 6% (w/w). Subsequently, three craft beers were prepared by using different types of crystal malts including one crystal malt developed …	Times Cited in Web of Science Core Collection: 2 Total Times Cited: 2 Cited Reference Count: 34 | RAYYAN-INCLUSION: {"Nelio"=>"Included"}	10.1111/jfpp.16684	VOLATILE COMPOUNDS;AROMA CHARACTERIZATION;FLAVOR STABILITY;SPECIALTY MALTS;COLOR;IDENTIFICATION;BARLEY;IMPACT
rayyan-699481384	Characteristics of beer brewed with unconventional yeasts and addition of grape must, pulp and marc	2023	3		EUROPEAN FOOD RESEARCH AND TECHNOLOGY	["1438-2377", "1438-2385 J9 - EUR FOOD RES TECHNOL JI - Eur. Food Res. Technol."]	249	3	699-711	Cioch-Skoneczny, M and Królak, K and Tworzydlo, Z and Satora, P and Skoneczny, S		English		["Agr Univ Krakow, Dept Fermentat Technol & Microbiol, Ul Balicka 122, PL-30149 Krakow, Poland", "Cracow Univ Technol, Fac Chem Engn & Technol, Dept Chem & Proc Engn, Warszawska 24, PL-31155 Krakow, Poland"]	The aim of the paper was to determine potential of using grape pulp, marc and must in the beer production process. Samples were fermented using non-Saccharomyces yeasts (Dekkera bruxellensis 3429, Metschnikowia pulcherrima MG970690) and Saccharomyces cerevisiae Safale US-05 was used as a control. Grape marc was obtained by pressing grape must with a press. Subsequently, the grape marc, must and p…	Times Cited in Web of Science Core Collection: 1 Total Times Cited: 1 Cited Reference Count: 49 | RAYYAN-INCLUSION: {"Nelio"=>"Included"}	10.1007/s00217-022-04166-w	Beer;Grape marc;Grape pulp;Organic acids;Non-Saccharomyces yeasts;NON-SACCHAROMYCES YEASTS;WINE AROMA;REDUCTION;Yeasts
rayyan-699481385	Optimization of substrate ratio for beer production from finger millet and barley	2015	4		INTERNATIONAL JOURNAL OF AGRICULTURAL AND BIOLOGICAL ENGINEERING	["1934-6344", "1934-6352 J9 - INT J AGR BIOL ENG JI - Int. J. Agric. Biol. Eng."]	8	2	110-120	Kumar, S and Singh, A and Shahi, NC and Chand, K and Gupta, K		English		Govind Ballabh Pant Univ Agr & Technol, Coll Technol, Dept Postharvest Proc & Food Engn, Udham Singh Nagar 263145, Uttarakhand, India	Seventeen designed experiments were conducted in three steps (malting, brewing and fermentation) to produce beer from barley, finger millet and the combination of both. Effects of independent variables with three levels for each i.e. blend ratios of grains (100:0, 50:50, 0:100), kilning temperature (50 degrees C, 70 degrees C, 90 degrees C) and malted grain to water ratios (1:3, 1:5, 1:7) were in…	Times Cited in Web of Science Core Collection: 4 Total Times Cited: 4 Cited Reference Count: 13 | RAYYAN-INCLUSION: {"Nelio"=>"Included"}	10.3965/j.ijabe.20150802.1476 WE - Science Citation Index Expanded (SCI-EXPANDED)	beer production;fermentation technology;blend ratio;alcohol content;bitterness;finger millet;barley;ETHANOL-PRODUCTION;FERMENTATION;Fingers
rayyan-699481386	Use of red grape pulp, marc and must in the production of beer	2023	4		EUROPEAN FOOD RESEARCH AND TECHNOLOGY	["1438-2377", "1438-2385 J9 - EUR FOOD RES TECHNOL JI - Eur. Food Res. Technol."]	249	4	1059-1072	Cioch-Skoneczny, M and Sral, A and Cempa, A and Rzadkowska, J and Satora, P and Skoneczny, S		English		["Agr Univ Krakow, Dept Fermentat Technol & Microbiol, ul Balicka 122, PL-30149 Krakow, Poland", "Cracow Univ Technol, Fac Chem Engn & Technol, Dept Chem & Proc Engn, Warszawska 24, PL-31155 Krakow, Poland"]	The aim of the paper was to determine the potential of using grape pulp, marc and must in the beer production process. Samples were fermented using non-Saccharomyces yeasts (Dekkera bruxellensis 3429, Metschnikowia pulcherrima MG970690), while Saccharomyces cerevisiae Safale US-05 was used as a control. Grape marc was obtained by pressing grape must. The grape marc, must and pulp were pasteurized…	Times Cited in Web of Science Core Collection: 0 Total Times Cited: 0 Cited Reference Count: 38 | RAYYAN-INCLUSION: {"Nelio"=>"Included"}	10.1007/s00217-022-04195-5	Beer;Grape marc;Grape pulp;Non-Saccharomyces yeast;Organic acids;MALIC-ACID;ORGANIC-ACIDS;SACCHAROMYCES;YEAST;WINE;METABOLISM;ELECTROPHORESIS;BRUXELLENSIS;REDUCTION;TRANSPORT
rayyan-699481387	Physicochemical study of pinhao flour as source of adjunct in beer production	2018			JOURNAL OF THE INSTITUTE OF BREWING	["0046-9750", "2050-0416 J9 - J I BREWING JI - J. Inst. Brew."]	124	4	365-373	Jorge, T and Lindner, JD and Mejia, SMV and Mattioni, B and Rotta, J and Morés, S and de Francisco, A and Sant'Anna, ES		English		["Fed Univ Santa Catarina UFSC, Dept Food Sci & Technol, Rodovia Admar Gonzaga 1346, BR-88034001 Florianopolis, SC, Brazil", "Fed Technol Univ Parana UTFPR, Dept Chem & Biol, Linha Santa Barbara S-N, BR-86601970 Francisco Beltrao, PR, Brazil"]	Pinhao seed flour can be used as a soluble adjunct in the production of beer. The objective of this work was to determine the proportion of pinhao flour and barley malt to obtain a suitable extract for beer production. In addition, as a source of starch it is important to determine the viscoamylographic properties and chemical composition. To achieve this, three samples of pinhao flour were manuf…	Times Cited in Web of Science Core Collection: 4 Total Times Cited: 4 Cited Reference Count: 29 | RAYYAN-INCLUSION: {"Nelio"=>"Included"}	10.1002/jib.507 WE - Science Citation Index Expanded (SCI-EXPANDED)	Pinhao flour;beer adjuncts;soluble extract;gelatinisation point;ARAUCARIA-ANGUSTIFOLIA SEEDS;ADSORPTION-ISOTHERMS;STARCH GRANULES;CASSAVA;DEGRADATION
rayyan-699481388	On the contribution of malt quality and the malting process to the formation of beer staling aldehydes: a review	2021			JOURNAL OF THE INSTITUTE OF BREWING	["0046-9750", "2050-0416 J9 - J I BREWING JI - J. Inst. Brew."]	127	2	107-126	Filipowska, W and Jaskula-Goiris, B and Ditrych, M and Trueba, PB and De Rouck, G and Aerts, G and Powell, C and Cook, D and De Cooman, L		English		["Katholieke Univ Leuven, Fac Engn Technol, Dept Microbial & Mol Syst M2S, Lab Enzyme Fermentat & Brewing Technol, Technol Campus Ghent,Gebroeders Smetstr 1, B-9000 Ghent, Belgium", "Univ Nottingham, Sch Biosci, Int Ctr Brewing Sci, Sutton Bonington Campus, Loughborough LE12 5RD, Leics, England"]	Despite decades of extensive research, beer flavour instability remains a challenge for both brewing and malting industries. Malt impacts the brewing process as well as the quality of the final beer. It also affects the stability of beer flavour, as it delivers to the brewing process various compounds with the potential to compromise the desired flavour characteristics of beer. These include stal…	Times Cited in Web of Science Core Collection: 27 Total Times Cited: 29 Cited Reference Count: 188 | RAYYAN-INCLUSION: {"Nelio"=>"Included"}	10.1002/jib.644	malt quality;malting process;staling aldehydes;beer flavour instability;HORDEUM-VULGARE L.;PALE LAGER BEERS;VOLATILE COMPOUNDS;MAILLARD REACTION;FLAVOR STABILITY;ANTIOXIDANT ACTIVITY;OXIDATIVE STABILITY;STRECKER ALDEHYDES;AMINO-ACIDS;BARLEY MALT
rayyan-699481389	Effect of some unconventional ingredients on the production of black beer	2020			UKRAINIAN FOOD JOURNAL	["2304-974X", "2313-5891 J9 - UKR FOOD J JI - Ukr. Food J."]	9	2	322-331	Ciocan, M and Dabija, A and Codina, GG		English		Stefan Cel Mare Univ Suceava, Suceava, Romania	Introduction. The aim of this research is to determine the effect of some unconventional ingredients such as the acorn flour, topinambur flour and molasses in order to develop a beverage similar to black beer. Materials and methods. Black beer was obtained according to a conventional method of obtaining beer in a pilot scale brewery. In the manufacturing recipe, brown malt has been replaced with …	Times Cited in Web of Science Core Collection: 5 Total Times Cited: 5 Cited Reference Count: 40 | RAYYAN-INCLUSION: {"Nelio"=>"Included"}	10.24263/2304-974X-2020-9-2-5 WE - Emerging Sources Citation Index (ESCI)	Black beer;Acorn;Topinambur;Molasses;GLUTEN-FREE BEER;RICE MALT BEER;JERUSALEM-ARTICHOKE;FERMENTATION;TECHNOLOGY;BUCKWHEAT;TRENDS;BARLEY;INULIN;African Continental Ancestry Group
rayyan-699481390	Influencing the organic acid profile of beer by application of adsorbent materials	2014			JOURNAL OF THE INSTITUTE OF BREWING	["0046-9750", "2050-0416 J9 - J I BREWING JI - J. Inst. Brew."]	120	4	459-466	Tyrell, T and Fischer, F		English		Versuchs & Lehranstalt Brauerei Berlin eV, D-13353 Berlin, Germany FU - German Ministry of Economy and Technology FX - This project was carried out in the VLB department of Brewing and Beverage Science and Applications. The authors would like to thank the team of the department for their support in the collection of data. Special thanks are due to Kurt Marshall, Kolja Gigla and Roland Folz and to…	Recent publications highlight the effect of succinic acid and malic acid from alcoholic fermentation products on stomach acidity, which affects drinkability. To date, scientific information on how to reduce succinic and malic acid concentrations in beer is scarce. In order to make advances in this field, four different adsorbent materials were tested for their ability to reduce the content of the…	Times Cited in Web of Science Core Collection: 4 Total Times Cited: 4 Cited Reference Count: 32 | RAYYAN-INCLUSION: {"Nelio"=>"Included"}	10.1002/jib.151 WE - Science Citation Index Expanded (SCI-EXPANDED)	succinic acid;malic acid;organic acid;drinkability;sorbents;beer;SUCCINIC ACID;ALCOHOLIC BEVERAGES;FERMENTATION BROTH;SECRETION;GASTRIN;RELEASE;IDENTIFICATION;MECHANISMS;ETHANOL;WINE
rayyan-699481391	Retention of ochratoxin A and fumonisin B1 and B2 from beer on solid surfaces:: comparison of efficiency of adsorbents with different origin	2007	1		EUROPEAN FOOD RESEARCH AND TECHNOLOGY	["1438-2377", "1438-2385 J9 - EUR FOOD RES TECHNOL JI - Eur. Food Res. Technol."]	224	3	301-308	Belajová, E and Rauová, D and Dasko, L		English		Food Res Inst, Bratislava 82475, Slovakia	Fifteen solid materials with variable origin and various adsorption properties for retention of mycotoxins were tested - mineral materials, organic polymers and chemical modified silica gels that are used in widespread separation techniques. Some filtration materials currently utilized in brewing technology for beer clarifying and filtration were also examined. Adsorbents have been investigated i…	Times Cited in Web of Science Core Collection: 14 Total Times Cited: 15 Cited Reference Count: 22 | RAYYAN-INCLUSION: {"Nelio"=>"Included"}	10.1007/s00217-006-0459-x WE - Science Citation Index Expanded (SCI-EXPANDED)	ochratoxin A;fumonisins;adsorbent;adsorption capacity;beer;HPLC;MYCOTOXINS
rayyan-699481397	Polycyclic Aromatic Hydrocarbons in Malt	2021	9		BEVERAGES	2306-5710 J9 - BEVERAGES JI - Beverages	7	3		Mastanjevic, K and Krstanovic, V and Kovacevic, D and Kartalovic, B and Habschied, K		English		["Josip Juraj Strossmayer Univ Osijek, Fac Food Technol, Osijek 31000, Croatia", "Sci Vet Inst Novi Sad, Rumenacki Put 20, Novi Sad 21000, Serbia"]	The kilning of malt occurs at different temperatures, depending on the desired color and aromas. Higher temperatures applied during kilning can be involved in polycyclic aromatic hydrocarbons (PAHs) formation in malt. PAHs are undesirable and designated as health hazards, it is important to quantify and qualify them in different malts. Since the European Food Safety Authority (EFSA) gave strict r…	Times Cited in Web of Science Core Collection: 3 Total Times Cited: 3 Cited Reference Count: 35 | RAYYAN-INCLUSION: {"Nelio"=>"Included"}	10.3390/beverages7030058 WE - Emerging Sources Citation Index (ESCI)	malted barley;kiln;PAH16;PAH4;GC-MS;MEAT-PRODUCTS;CONTAMINATION;PAHS;CHROMATOGRAPHY;SMOKING;WOOD;Hydrocarbons, Aromatic;Polycyclic Hydrocarbons, Aromatic;Hydrocarbons
rayyan-699481402	Determination of caramel colorants' by-products in liquid foods by ultra-high-performance liquid chromatography-tandem mass spectrometry (UPLC-MS/MS)	2014	10	3	FOOD ADDITIVES AND CONTAMINANTS PART A-CHEMISTRY ANALYSIS CONTROL EXPOSURE & RISK ASSESSMENT	["1944-0049", "1944-0057 J9 - FOOD ADDIT CONTAM A JI - Food Addit. Contam. Part A-Chem."]	31	10	1652-1660	Goscinny, S and Hanot, V and Trabelsi, H and Van Loco, J		English		["Sci Inst Publ Hlth, Dept Food Med & Consumer Safety, B-1050 Brussels, Belgium", "Univ Paris 05, Dept UFR Biomed, F-75006 Paris, France"]	2-Methylimidazole, 4-methylimidazole (2-MI and 4-MI), 2-acetyl-4-(1,2,3,4-tetrahydroxybutyl) imidazole (THI) and 5-hydroxymethylfurfural (5-HMF) are neo-formed compounds generated during the manufacture of caramel colours and are transferred to the processed food. These contaminants are known to have a toxicological profile that may pose health risks. Hence, to characterise THI, 2- and 4-MI and 5…	Times Cited in Web of Science Core Collection: 16 Total Times Cited: 16 Cited Reference Count: 36 | RAYYAN-INCLUSION: {"Nelio"=>"Included"}	10.1080/19440049.2014.940609 WE - Science Citation Index Expanded (SCI-EXPANDED)	UPLC-MS/MS;caramel colours;standard addition;beverages;imidazole derivatives;sauces;MAILLARD REACTION-PRODUCT;SOLID-PHASE EXTRACTION;4-METHYLIMIDAZOLE;4(5)-METHYLIMIDAZOLE;QUANTIFICATION;2-ACETYL-4-(1,2,3,4-TETRAHYDROXYBUTYL)IMIDAZOLE;2-METHYLIMIDAZOLE;BEVERAGES;COFFEE;CELLS;Mass Spectrometry;Color
rayyan-699481437	GLUTEN-FREE OAT MALT AS BREWING RAW MATERIAL	2013			ZYWNOSC-NAUKA TECHNOLOGIA JAKOSC	1425-6959 J9 - ZYWN-NAUK TECHNOL JA JI - ZYWN.-Nauk Technol. Jakosc	20	1	181-190 WE - Science Citation Index Expanded (SCI-EXPANDED)	Pawlowska, P and Diowksz, A and Kordialk-Bogacka, E		Polish		Tech Univ Lodz, Wydz Biotechnol & Nauk Zywnosci, Inst Technol Fermentacji & Mikrobiol, PL-90924 Lodz, Poland	The usefulness was assessed of oat malts used, for brewing purposes, as a raw material to meet the 'gluten-free' compositional criterion, with the reference to requirements for barley malts. The objective of the research study performed was to compare the quality of oat malts produced from oat gain on a laboratory scale with the oat malts produced in a micro-malting machine on a pilot-plant scale…	Times Cited in Web of Science Core Collection: 2 Total Times Cited: 2 Cited Reference Count: 27 | RAYYAN-INCLUSION: {"Nelio"=>"Included"}		oats;malt;beer;gluten-free diet;celiac disease;CELIAC-DISEASE;FREE DIET;ADULTS;BUCKWHEAT;Glutens
rayyan-699481457	Profiling the volatile carbonyl compounds of barley and malt samples using a low-pressure assisted extraction system	2021	3		FOOD CONTROL	["0956-7135", "1873-7129 J9 - FOOD CONTROL JI - Food Control"]	121			Reichel, S and Carvalho, DO and Santos, JR and Bednar, P and Rodrigues, JA and Guido, LF		English		["Palacky Univ, Fac Sci, Dept Analyt Chem, 17 Listopadu 12, Olomouc 77146, Czech Republic", "Univ Porto, Fac Ciencias, REQUIMTE LAQV Dept Quim & Bioquim, Rua Campo Alegre S-N, P-4169007 Porto, Portugal"]	In this work, an analytical methodology for the analysis of volatile carbonyl compounds in barley and malt samples is presented. A simple low-pressure extraction system for volatile compounds was developed. This analytical tool enabled the extraction of volatile compounds directly from barley or malt solid samples (15 min extraction, 10.0 g sample) to an acceptor derivatizing liquid solution, the…	Times Cited in Web of Science Core Collection: 11 Total Times Cited: 11 Cited Reference Count: 20 | RAYYAN-INCLUSION: {"Nelio"=>"Included"}	10.1016/j.foodcont.2020.107568 WE - Science Citation Index Expanded (SCI-EXPANDED)	Barley;Malt;Aroma;Volatile carbonyl compounds;Low-pressure extraction system;Derivatization;HPLC-DAD-ESLMS/MS;SOLID-PHASE MICROEXTRACTION;GAS-CHROMATOGRAPHY;FLAVOR GENERATION;COMBINATION;COLOR;BEER;Volatilization
rayyan-699481464	Effects of Dietary Fiber Extracts from Brewer's Spent Grain on Quality Characteristics of Chicken Patties Cooked in Convective Oven	2013	2		KOREAN JOURNAL FOR FOOD SCIENCE OF ANIMAL RESOURCES	1225-8563 J9 - KOREAN J FOOD SCI AN JI - Korean J. Food Sci. Anim. Resour.	33	1	45-52	Kim, HW and Hwang, KE and Song, DH and Lee, SY and Choi, MS and Lim, YB and Choi, JH and Choi, YS and Kim, HY and Kim, CJ		English		["Konkulc Univ, Dept Food Sci & Biotechnol Anim Resources, Seoul 143701, South Korea", "Korean Intellectual Property Off, Food & Biol Resources Examinat Div, Taejon 302701, South Korea", "Kongju Natl Univ, Dept Anim Resources Sci, Yesan 340702, South Korea"]	Brewer's spent grain (BSG) is a by-product of beer manufacturing. This study was conducted to evaluate the effect of dietary fiber extracts from brewer's spent grain on quality characteristics of chicken patties. The total fiber content of BSG dietary fiber extracts after extraction increased from 58.11% to 68.57%, and the extracted dietary fiber extracts were added to chicken patties at 0, 1, 2,…	Times Cited in Web of Science Core Collection: 20 Total Times Cited: 20 Cited Reference Count: 30 | RAYYAN-INCLUSION: {"Nelio"=>"Included"}	10.5851/kosfa.2013.33.1.45 WE - Science Citation Index Expanded (SCI-EXPANDED)	brewer's spent grain;dietary fiber;chicken patty;FATTY-ACID-COMPOSITION;SENSORY CHARACTERISTICS;FRANKFURTERS;MEATBALLS;PROTEINS;BEEF;BRAN;SAUSAGES;BARLEY;Dietary Fiber;Convection;Chickens
rayyan-699481492	Microrobots in Brewery: Dual Magnetic/Light-Powered Hybrid Microrobots for Preventing Microbial Contamination in Beer	2020	3	9	CHEMISTRY-A EUROPEAN JOURNAL	["0947-6539", "1521-3765 J9 - CHEM-EUR J JI - Chem.-Eur. J."]	26	14	3039-3043	Villa, K and Vyskocil, J and Ying, YL and Zelenka, J and Pumera, M		English		["Univ Chem & Technol, Ctr Adv Funct Nanorobots, Dept Inorgan Chem, Tech 5, Prague 16628, Czech Republic", "Univ Chem & Technol, Dept Biochem & Microbiol, Tech 5, Prague 16628, Czech Republic", "China Med Univ, China Med Univ Hosp, Dept Med Res, 91 Hsueh Shih Rd, Taichung, Taiwan", "Brno Univ Technol, Future Energy & Innovat Lab, Cent European Inst Technol, Purkynova 656-123, CZ-61600 Brno, Czech…	Yeasts play a key role in the production of alcoholic beverages by fermentation processes. However, because of their continuous growth, they commonly cause spoilage of the final product. Herein, we introduce dual magnetic/light-responsive self-propelled microrobots that can actively move in a beer sample and capture yeast cells. The presence of magnetic nanoparticles on the surface of the microro…	Times Cited in Web of Science Core Collection: 20 Total Times Cited: 20 Cited Reference Count: 25 | RAYYAN-INCLUSION: {"Nelio"=>"Included"}	10.1002/chem.202000162	beer spoilage;fermentation;micromotors;photocatalysis;yeast removal
rayyan-699481493	Wine or Beer? Comparison, Changes and Improvement of Polyphenolic Compounds during Technological Phases	2020	11		MOLECULES	1420-3049 J9 - MOLECULES JI - Molecules	25	21		Radonjic, S and Maras, V and Raicevic, J and Kosmerl, T		English		["Res & Dev Sect, 13 Jul Plantaze Ad, Put Radomira Ivanovica 2, Podgorica 81000, Montenegro", "Univ Ljubljana, Biotech Fac, Jamnikarjeva 101, Ljubljana 1000, Slovenia"]	Wine and beer are nowadays the most popular alcoholic beverages, and the benefits of their moderate consumption have been extensively supported by the scientific community. The main source of wine and beer's antioxidant behavior are the phenolic substances. Phenolic compounds in wine and beer also influence final product quality, in terms of color, flavor, fragrance, stability, and clarity. Chang…	Times Cited in Web of Science Core Collection: 28 Total Times Cited: 30 Cited Reference Count: 257 | RAYYAN-INCLUSION: {"Nelio"=>"Included"}	10.3390/molecules25214960 WE - Science Citation Index Expanded (SCI-EXPANDED)	wine;beer;polyphenols;antioxidant activity;winemaking;brewing;PERFORMANCE LIQUID-CHROMATOGRAPHY;TOTAL ANTIOXIDANT CAPACITY;C-GLYCOSIDIC ELLAGITANNINS;FERULIC ACID RELEASE;PHENOLIC-COMPOUNDS;RED WINE;QUANTITATIVE-ANALYSIS;MASS-SPECTROMETRY;HUMULUS-LUPULUS;DIODE-ARRAY;Wine;Polyphenols
rayyan-699481494	Impact of different beer yeasts on wheat dough and bread quality parameters	2015	5		JOURNAL OF CEREAL SCIENCE	["0733-5210", "1095-9963 J9 - J CEREAL SCI JI - J. Cereal Sci."]	63		49-56	Heitmann, M and Zannini, E and Arendt, EK		English		Natl Univ Ireland Univ Coll Cork, Sch Food & Nutr Sci, Cork, Ireland	In order to investigate the impact of different yeast strains from the species Saccharomyces cerevisiae on the dough and bread quality parameters, wheat flour was fermented using different beer yeasts. The results show that beer yeast strains could be included in the baking process since S. cerevisiae T-58 and S. cerevisiae s-23 provided adequate gas production and dough formation with superior s…	Times Cited in Web of Science Core Collection: 22 Total Times Cited: 24 Cited Reference Count: 30 | RAYYAN-INCLUSION: {"Nelio"=>"Included"}	10.1016/j.jcs.2015.02.008 WE - Science Citation Index Expanded (SCI-EXPANDED)	Saccharomyces cerevisiae;Wheat bread;Beer yeast;Baker's yeast;RHEOLOGICAL PROPERTIES;PRODUCT QUALITY;STICKINESS;BAKING;FERMENTATION;KINETICS;FOODS;Yeasts
rayyan-699481495	The effect of different oat<i> (Avena</i><i> sativa</i> L) malt contents in a top-fermented beer recipe on the brewing process performance and product quality	2021	9	1	JOURNAL OF CEREAL SCIENCE	["0733-5210", "1095-9963 J9 - J CEREAL SCI JI - J. Cereal Sci."]	101			Zdaniewicz, M and Pater, A and Knapik, A and Dulinski, R		English		["Agr Univ Krakow, Fac Food Technol, Dept Fermentat Technol & Microbiol, Balicka 122, PL-30149 Krakow, Poland", "Agr Univ Krakow, Fac Food Technol, Dept Biotechnol & Gen Technol Food, Balicka 122, PL-30149 Krakow, Poland"]	In brewing, barley (Hordeum vulgare L.) malt is increasingly being replaced by other cereals. This stems from the desire to add new characteristics to beer and/or to improve the brewing process or cost of production. This research aimed to analyse the effect of different percentage shares (0, 10, 50 and 100 %) of oat (Avena sativa L.) malt in the recipe on the course of top-fermented beer product…	Times Cited in Web of Science Core Collection: 9 Total Times Cited: 9 Cited Reference Count: 30 | RAYYAN-INCLUSION: {"Nelio"=>"Included"}	10.1016/j.jcs.2021.103301	Malting;Wort;Fermentation;Inositols;UNMALTED OATS;MAGNESIUM;BUCKWHEAT;CALCIUM;MASHES;IMPACT;WORTS
rayyan-699481497	Fruit Beer with the <i>Bisucciu</i> Sardinian Apricot Cultivar (<i>Prunus armeniaca</i> L.): A Technological and Analytical Approach	2023	3		FERMENTATION-BASEL	2311-5637 J9 - FERMENTATION-BASEL JI - FERMENTATION	9	3		Valentoni, A and Melis, R and Sanna, M and Porcu, MC and Rodolfi, M and Braca, A and Bianco, A and Zara, G and Budroni, M and Anedda, R and Piras, D and Pretti, L		English		["Porto Conte Ric Srl, I-07041 Alghero, Italy", "Natl Res Council CNR, Inst Biomol Chem, I-07100 Sassari, Italy", "Univ Parma, Dept Food & Drug, I-43124 Parma, Italy", "Univ Sassari, Dept Agr Sci, I-07100 Sassari, Italy"]	The aim of this work was to test native microbial strains and fruits for brewing, with a multidisciplinary approach for a sustainable production linked to the territory. Pediococcus acidilactici B5 and Hanseniaspora uvarum L2 strains were isolated from apricot Bisucciu fruits, a Sardinian local variety (Prunus armeniaca L.), and P. acidilactici B5 was used to ferment a sterile apricot Bisucciu pu…	Times Cited in Web of Science Core Collection: 1 Total Times Cited: 1 Cited Reference Count: 43 | RAYYAN-INCLUSION: {"Nelio"=>"Included"}	10.3390/fermentation9030305 WE - Science Citation Index Expanded (SCI-EXPANDED)	biodiversity;apricot;beer technology;beer fermentation;FLAVOR-ACTIVE ESTERS;SACCHAROMYCES-CEREVISIAE;YEASTS;SOURDOUGH;DURUM;MALT;Fruit
rayyan-699481501	Kilning invokes oxidative changes in malt proteins	2023	1		EUROPEAN FOOD RESEARCH AND TECHNOLOGY	["1438-2377", "1438-2385 J9 - EUR FOOD RES TECHNOL JI - Eur. Food Res. Technol."]	249	1	199-206	Fleischer, K and Hellwig, M		English		Tech Univ Dresden, Chair Special Food Chem, Bergstr 66, D-01062 Dresden, Germany	Beneath glycation, oxidation reactions may take place at cereal proteins during production of malt. The extent of oxidative chemical changes at malt proteins has not yet been studied. In the present short communication, malt protein was characterized by the determination of free thiol groups and degree of methionine oxidation as well as the sites that are reactive to covalent modification by 2,4-…	Times Cited in Web of Science Core Collection: 0 Total Times Cited: 0 Cited Reference Count: 44 | RAYYAN-INCLUSION: {"Nelio"=>"Included"}	10.1007/s00217-022-04144-2	Protein oxidation;Carbonylation;Malt;Beer;Methionine;Methionine sulfoxide;Thiol groups;MAILLARD REACTION-PRODUCTS;LIQUID-CHROMATOGRAPHY;AMINO-ACIDS;BEER;METHYLGLYOXAL;CARBONYLATION;PEPTIDES;RESIDUES;NITROGEN;GLUCOSE
rayyan-699481504	The Impact of Compounds Extracted from Wood on the Quality of Alcoholic Beverages	2023	1		MOLECULES	1420-3049 J9 - MOLECULES JI - Molecules	28	2		Tarko, T and Krankowski, F and Duda-Chodak, A		English		Agr Univ Krakow, Fac Food Technol, Dept Fermentat Technol & Microbiol, ul Balicka 122, PL-30149 Krakow, Poland	The production of some alcoholic beverages very often requires the use of wood from various tree species to improve the quality parameters (smell, taste, and color) of the drink. The review discusses the types of wood used in the production of wines, beers, and flavored vodkas. Changes occurring in wood during the process of toasting barrels or wood chips are described. The compounds derived from…	Times Cited in Web of Science Core Collection: 5 Total Times Cited: 5 Cited Reference Count: 121 | RAYYAN-INCLUSION: {"Nelio"=>"Included"}	10.3390/molecules28020620 WE - Science Citation Index Expanded (SCI-EXPANDED)	wood components;maturation;aged alcoholic beverages;extraction;SENSORY PROFILE EVOLUTION;VOLATILE OAK COMPOUNDS;RED WINES;PHENOLIC COMPOSITION;WHITE WINES;GAS-CHROMATOGRAPHY;GC-MS;ANTIOXIDANT CAPACITY;CHIPS;AROMA;Beverages;Alcoholics
rayyan-699481505	Influence of the Processing and Raw Material in the Physicochemical Characteristics of the <i>Lager</i> Beer produced in the Microbrewery	2019	5		REVISTA VIRTUAL DE QUIMICA	1984-6835 J9 - REV VIRTUAL QUIM JI - Rev. Virtual Quim.	11	3	720-740	Kutkoski, RF and Cabrera, LC and da Rosa, MR and Felsner, ML		Portuguese		Univ Estadual Centro Oeste, Dept Quim, Campus Cedeteg, BR-85040080 Guarapuava, PR, Brazil	In this work the influence of processing and raw material on the physicochemical characteristics of Lager beer produced in a Microbrewery was studied by the application of appropriate statistical tests (ANOVA and Pearson's linear correlation). For this purpose, physicochemical analyzes of pH, acidity, bitterness, color and alcoholic degree were carried out in samples collected at the end of the m…	Times Cited in Web of Science Core Collection: 1 Total Times Cited: 2 Cited Reference Count: 30 | RAYYAN-INCLUSION: {"Nelio"=>"Included"}	10.21577/1984-6835.20190053 WE - Emerging Sources Citation Index (ESCI)	Processing;raw material;physicochemical analysis;statistical analysis;Lager beer;Microbrewery
rayyan-699481506	Using Purple Amerindian Yam (cara roxo,<i> Dioscorea</i><i> trifida</i> L.) as brewing adjunct: technical and sensorial analysis	2022			FOOD SCIENCE AND TECHNOLOGY	["0101-2061", "1678-457X J9 - FOOD SCI TECH-BRAZIL JI - Food Sci. Technol."]	42			Matos, ITSR and Mota, MLF and do Carmo, E		English		Univ Fed Amazonas, Manaus, Amazonas, Brazil	Purple Amerindian Yam (PAY, Dioscorea trifida L.) is an important component of traditional people dietary in Brazilian central amazon rainforest. It is mainly produced by family farmers, using ecologically friendly ways of cultivation. Face to the new Brazilian legislation about brewing adjuncts, its technical viability for use as brewing adjunct was evaluated, besides a sensorial analysis of the…	Times Cited in Web of Science Core Collection: 1 Total Times Cited: 1 Cited Reference Count: 22 | RAYYAN-INCLUSION: {"Nelio"=>"Included"}	10.1590/fst.48521 WE - Science Citation Index Expanded (SCI-EXPANDED)	Purple Amerindian Yam;brewing adjunct;artisanal beer;SORGHUM SORGHUM-BICOLOR;BEER;MALT
rayyan-699481507	Use of High Hydrostatic Pressure to Increase the Content of Xanthohumol in Beer Wort	2013	9		FOOD AND BIOPROCESS TECHNOLOGY	["1935-5130", "1935-5149 J9 - FOOD BIOPROCESS TECH JI - Food Bioprocess Technol."]	6	9	2478-2485	Santos, MC and Salvador, AC and Domingues, FM and Cruz, JM and Saraiva, JA		English		["Univ Aveiro, QOPNA, Dept Quim, P-3810193 Aveiro, Portugal", "IBESA Inst Bebidas & Saude, P-4466955 Sao Mamede De Infesta, Portugal"]	During beer production, xanthohumol (XN) extracted from hop through wort boiling is largely converted into its isomeric flavanone, isoxanthohumol (IXN), due to the thermal treatment. XN has a great biological interest as a functional compound (being anti-carciogenic, antioxidant, anti-inflammatory, and anti-infective) and its loss leads to beers with very small amounts of XN and reduced functiona…	Times Cited in Web of Science Core Collection: 14 Total Times Cited: 18 Cited Reference Count: 48 | RAYYAN-INCLUSION: {"Nelio"=>"Included"}	10.1007/s11947-012-0952-0 WE - Science Citation Index Expanded (SCI-EXPANDED)	Xanthohumol;High pressure;Wort beer;Extraction;Hops (Humulus lupulus L.);Bioactive compounds;HOPS HUMULUS-LUPULUS;PRENYLATED FLAVONOIDS;EXTRACTION;PRENYLFLAVONOIDS;CONSTITUENTS;ANTIOXIDANT;PRODUCT;L.;ISOXANTHOHUMOL;INHIBITION;Hydrostatic Pressure
rayyan-699481508	Formation of Flavor, Color, and Reducing Power During the Production Process of Dark Specialty Malts	2011			JOURNAL OF THE AMERICAN SOCIETY OF BREWING CHEMISTS	0361-0470 J9 - J AM SOC BREW CHEM JI - J. Am. Soc. Brew. Chem.	69	3	150-157	Vandecan, SMG and Daems, N and Schouppe, N and Saison, D and Delvaux, FR		English		Katholieke Univ Leuven, Fac Biosci Engn, Ctr Malting & Brewing Sci, Heverlee, Belgium	Important features of dark specialty malt, such as color, flavor, and reducing power, are mainly formed due to nonenzymatic browning reactions during the kilning and roasting process. In this study, the influence of the duration and temperature of the roasting process on the formation of these malt characteristics was monitored. The results indicated that the development of caramel-like flavor co…	Times Cited in Web of Science Core Collection: 31 Total Times Cited: 36 Cited Reference Count: 37 | RAYYAN-INCLUSION: {"Nelio"=>"Included"}	10.1094/ASBCJ-2011-0626-01 WE - Science Citation Index Expanded (SCI-EXPANDED)	Color;Flavor;Maillard reaction;Nonenzymatic browning;Reducing power;Specialty malts;MAILLARD REACTION-PRODUCTS;GAS-CHROMATOGRAPHY;CRYSTAL MALT;WORT;IDENTIFICATION;ANTIOXIDANT;BEER
rayyan-699481509	Evaluation of Commercial Strains of <i>Torulaspora delbrueckii</i> in Beer Production	2023	4	3	JOURNAL OF THE AMERICAN SOCIETY OF BREWING CHEMISTS	["0361-0470", "1943-7854 J9 - J AM SOC BREW CHEM JI - J. Am. Soc. Brew. Chem."]	81	2	211-220	Drosou, F and Anastasakou, K and Tataridis, P and Dourtoglou, V and Oreopoulou, V		English		["Natl Tech Univ Athens, Sch Chem Engn, Athens, Greece", "Univ West Attica Egaleo, Dept Dept Wine Vine & Beverage Sci, Athens, Greece"]	Nowadays, the micro-brewing industry aims at yeast strains beyond Saccharomyces cerevisiae, the so-called non-Saccharomyces, for their flavor contribution to the final product. In the present study, two commercial strains of Torulaspora delbrueckii (Prelude and 291) were evaluated for the production of a pale ale beer, in mono- and co-culture fermentations with S. cerevisiae, at 13 and 20 degrees…	Times Cited in Web of Science Core Collection: 3 Total Times Cited: 3 Cited Reference Count: 51 | RAYYAN-INCLUSION: {"Nelio"=>"Included"}	10.1080/03610470.2021.2025327	Beer;pale ale;T;delbrueckii;volatile compounds;FLAVOR-ACTIVE ESTERS;SACCHAROMYCES-CEREVISIAE;WINE FERMENTATION;YEAST;AROMA;ALCOHOL;FOCUS
rayyan-699481510	OPTIMIZATION OF BREWER'S SPENT GRAIN-ENRICHED BISCUITS PROCESSING FORMULA	2014	4		JOURNAL OF FOOD PROCESS ENGINEERING	["0145-8876", "1745-4530 J9 - J FOOD PROCESS ENG JI - J. Food Process Eng."]	37	2	122-130	Guo, MM and Du, JH and Zhang, ZA and Zhang, KL and Jin, YH		English		["Shandong Agr Univ, Coll Food Sci & Engn, Tai An 271018, Shandong, Peoples R China", "Shandong Taishan Beer Ltd, Tai An 271000, Shandong, Peoples R China"]	Beer brewing produces large quantities of BSG which is rich in protein and DF with the increase of wheat malt as beer materials. The present study develops a BSG-enriched biscuit formula. The results demonstrated that the incorporation of BSG significantly (P<0.05) affected the alkalinity, color (L*, a*, b*) and sensory evaluation. By increasing BSG and salad oil, the L* value of biscuits decreas…	Times Cited in Web of Science Core Collection: 23 Total Times Cited: 27 Cited Reference Count: 19 | RAYYAN-INCLUSION: {"Nelio"=>"Included"}	10.1111/jfpe.12067 WE - Science Citation Index Expanded (SCI-EXPANDED)	HIGH-FIBER BREAD;QUALITY;FLOUR;DOUGH;Cereals
rayyan-699481511	Sequentially Pitching Lactic Acid Bacteria and Active Dry Yeasts for Sour Beer Production	2023	5	19	JOURNAL OF THE AMERICAN SOCIETY OF BREWING CHEMISTS	["0361-0470", "1943-7854 J9 - J AM SOC BREW CHEM JI - J. Am. Soc. Brew. Chem."]				Rochefort, L and Caille, O and Van Nedervelde, L		English		["Meurice R&D, Anderlecht, Belgium", "Fermentis, Marquette lez Lille, France", "LABIRIS BRALim, Anderlecht, Belgium PU - TAYLOR & FRANCIS LTD PI - ABINGDON PA - 2-4 PARK SQUARE, MILTON PARK, ABINGDON OR14 4RN, OXON, ENGLAND"]	Lactic acid bacteria are key constituents in the souring process of traditional acidic beers, resulting from spontaneous or mixed fermentations. The development of such beer styles provides a balanced and complex-flavored beverage but is time-consuming and not easily repeatable. New time-efficient alternatives include successively pitching a souring bacteria and yeast, such that both have optimal…	Times Cited in Web of Science Core Collection: 0 Total Times Cited: 0 Cited Reference Count: 34 | RAYYAN-INCLUSION: {"Nelio"=>"Included"}	10.1080/03610470.2023.2215665	Hydroxycinnamic acid;lactic acid bacteria;Lactiplantibacillus plantarum;Levilactobacillus brevis;sour beer;sequential fermentation;Saccharomyces cerevisiae;volatile phenols;ALPHA-ACIDS;HYDROXYCINNAMIC ACIDS;WORT;IMPACT;ISOMERIZATION;FERMENTATION;4-VINYL;PH;Lactic Acid;Yeasts;Bacteria
rayyan-699481512	Brewing with 10% and 20% Malted Lentils-Trials on Laboratory and Pilot Scales	2021	11		APPLIED SCIENCES-BASEL	2076-3417 J9 - APPL SCI-BASEL JI - Appl. Sci.-Basel	11	21		Trummer, J and Watson, H and De Clippeleer, J and Poreda, A		English		["Agr Univ Krakow, Dept Fermentat Technol & Microbiol, Balicka 122, PL-30149 Krakow, Poland", "Univ Ghent, Innovat Ctr Brewing & Fermentat IBF, Fac Biosci Engn, Dept Biotechnol, Valentin Vaerwyckweg 1, B-9000 Ghent, Belgium", "HOGENT Univ Appl Sci & Arts, AgroFoodNature, Innovat Ctr Brewing & Fermentat IBF, Valentin Vaerwyckweg 1, B-9000 Ghent, Belgium"]	Lentils, a popular foodstuff worldwide, are gaining more interest for their use in alternative diets. In addition, we are observing an ever-growing demand for new raw materials in the malting and brewing industry and an overall rising interest in a low-gluten lifestyle. Therefore, in this study, malt was produced from green lentils and used in both laboratory- and pilot-scale brewing trials. Malt…	Times Cited in Web of Science Core Collection: 5 Total Times Cited: 5 Cited Reference Count: 77 | RAYYAN-INCLUSION: {"Nelio"=>"Included"}	10.3390/app11219817 WE - Science Citation Index Expanded (SCI-EXPANDED)	lentil malt;beer;adjunct;novel raw material;LENS-CULINARIS MEDIK;BARLEY MALT;METAL-IONS;FUNCTIONAL-PROPERTIES;UNMALTED OATS;AVENA-SATIVA;RAW-MATERIAL;YEAST;QUALITY;PROTEIN
rayyan-699481514	Development and Correlation Between the Organic Radical Concentration in Different Malt Types and Oxidative Beer Stability	2010			JOURNAL OF THE AMERICAN SOCIETY OF BREWING CHEMISTS	["0361-0470", "1943-7854 J9 - J AM SOC BREW CHEM JI - J. Am. Soc. Brew. Chem."]	68	2	107-113	Cortés, N and Kunz, T and Suárez, AF and Hughes, P and Methner, FJ		English		["TU Berlin, Inst Biotechnol, Berlin, Germany", "Heriot Watt Univ, Int Ctr Brewing & Distilling, Edinburgh EH14 4AS, Midlothian, Scotland"]	An optimized version of the patented electron spin resonance spectroscopy method, using a novel internal standard (Cr-52:MgO), was used to monitor the development of organic radicals during the malting process and the radical content in different commercial specialty malts. The temperature during the withering and kilning steps in malt production had a direct influence on the generation of stable…	Times Cited in Web of Science Core Collection: 35 Total Times Cited: 37 Cited Reference Count: 25 | RAYYAN-INCLUSION: {"Nelio"=>"Included"}	10.1094/ASBCJ-2010-0412-01 WE - Science Citation Index Expanded (SCI-EXPANDED)	Electron spin resonance spectroscopy;Flavor stability;Maillard reaction products;Malting process;Organic radicals;Specialty malts;ANTIOXIDANT;MAILLARD
rayyan-699481515	Impact of dark specialty malts on extract composition and wort fermentation	2005			JOURNAL OF THE INSTITUTE OF BREWING	["0046-9750", "2050-0416 J9 - J I BREWING JI - J. Inst. Brew."]	111	1	51-60	Coghe, S and D'Hollander, W and Verachtert, H and Delvaux, FR		English		Katholieke Univ Leuven, Ctr Malting & Brewing Sci, B-3001 Heverlee, Belgium	Dark specialty malts are important ingredients for the production of several beer styles. These malts not only impart colour, flavour and antioxidative activity to wort and beer, they also affect the course of wort fermentations and the production of flavour-active yeast metabolites. The application of considerable levels of dark malt was found to lower the attenuation, mainly as a result of lowe…	Times Cited in Web of Science Core Collection: 39 Total Times Cited: 55 Cited Reference Count: 36 | RAYYAN-INCLUSION: {"Nelio"=>"Included"}	10.1002/j.2050-0416.2005.tb00648.x WE - Science Citation Index Expanded (SCI-EXPANDED)	Maillard reaction;wort sugars and amino acids;fermentation;attenuation;vicinal diketones;esters;SACCHAROMYCES-CEREVISIAE;MAILLARD REACTION;EXPRESSION;SEQUENCE;CLONING;ATF2;GENE;Fermentation
rayyan-699481516	Development of Maillard reaction related characteristics during malt roasting	2006			JOURNAL OF THE INSTITUTE OF BREWING	["0046-9750", "2050-0416 J9 - J I BREWING JI - J. Inst. Brew."]	112	2	148-156	Coghe, S and Gheeraert, B and Michiels, A and Delvaux, FR		English		Katholieke Univ Leuven, Ctr Malting & Brewing Sci, B-3001 Heverlee, Belgium	Roasting trials with a modified coffee roaster revealed that the attained end-temperature is the key parameter for control of nonenzymatic browning during malt production. The development of the main Maillard reaction related malt characteristics (colour, antioxidative activity and flavour) was therefore assessed under mild, intermediate and intensive roasting conditions with end-temperatures of …	Times Cited in Web of Science Core Collection: 64 Total Times Cited: 85 Cited Reference Count: 25 | RAYYAN-INCLUSION: {"Nelio"=>"Included"}	10.1002/j.2050-0416.2006.tb00244.x WE - Science Citation Index Expanded (SCI-EXPANDED)	antioxidant;colour;dark specialty malt;flavour;non-enzymatic browning;COLOR;FLAVOR;ANTIOXIDANT;BEER
rayyan-699481517	Aroma and color development during the production of specialty malts: A review	2021	9	1	COMPREHENSIVE REVIEWS IN FOOD SCIENCE AND FOOD SAFETY	1541-4337 J9 - COMPR REV FOOD SCI F JI - Compr. Rev. Food. Sci. Food Saf.	20	5	4816-4840	Prado, R and Gastl, M and Becker, T		English		Tech Univ Munich, Chair Brewing & Beverage Technol, Weihenstephaner Steig 20, D-85354 Freising Weihenstephan, Germany	Specialty malts comprise a promising field for innovative approaches concerning their potential in terms of color, aroma, and taste influence on the composition of beer and other beverages. Nevertheless, poor reproducibility of aroma and taste is a recurrent struggle between maltsters, leaving color as a practical parameter for quality control. However, malts with similar coloration can present d…	Times Cited in Web of Science Core Collection: 16 Total Times Cited: 18 Cited Reference Count: 74 | RAYYAN-INCLUSION: {"Nelio"=>"Included"}	10.1111/1541-4337.12806	specialty malt;aroma compound;color;malting process;maillard reaction;VOLATILE COMPONENTS;MAILLARD REACTION;PEATED MALT;ACETALDEHYDE PRODUCTION;THERMAL-DEGRADATION;GAS-CHROMATOGRAPHY;FLAVOR COMPOUNDS;ROASTED MALT;BARLEY;IDENTIFICATION;Color
rayyan-699481518	Physicochemical and physiological basis of dichromatic colour	2007	11		NATURWISSENSCHAFTEN	0028-1042 J9 - NATURWISSENSCHAFTEN JI - Naturwissenschaften	94	11	935-939	Kreft, S and Kreft, M		English		["Univ Ljubljana, Fac Med, Inst Pathophysiol, Lab Neuroendocrinol Mol Cell Physiol, Ljubljana 61000, Slovenia", "Univ Ljubljana, Fac Pharm, Dept Pharmaceut Biol, Ljubljana 1000, Slovenia", "Celica Biomed Ctr, Ljubljana 1000, Slovenia"]	Out of three perceptual characteristics of the colour of any substance, the hue depends mostly on the spectral properties of a substance, while the brightness and saturation depend also on the concentration of a substance and its thickness. Here, we report that evident change of the hue of the colour (i.e., from green to red) is due to a change in concentration or the thickness of a layer in some…	Times Cited in Web of Science Core Collection: 25 Total Times Cited: 28 Cited Reference Count: 19 | RAYYAN-INCLUSION: {"Nelio"=>"Included"}	10.1007/s00114-007-0272-9 WE - Science Citation Index Expanded (SCI-EXPANDED)	pumpkin seed oil;bromophenol blue;dichromatism;chromaticity;colorimetry;cucurbita pepo;CUCURBITA-PEPO L;PUMPKIN SEEDS;DISCRIMINATION;VARIABILITY;HISTORY;OIL
rayyan-699481519	The quest for red rice beer: transregional interactions and development of competitive feasting in Neolithic China	2022	4		ARCHAEOLOGICAL AND ANTHROPOLOGICAL SCIENCES	["1866-9557", "1866-9565 J9 - ARCHAEOL ANTHROP SCI JI - Archaeol. Anthropol. Sci."]	14	4		Liu, L and Wang, JJ and Chen, R and Chen, XC and Liang, ZH		English		["Stanford Univ, Dept East Asian Languages & Cultures, Stanford, CA 94305 USA", "Stanford Univ, Stanford Archaeol Ctr, Stanford, CA 94305 USA", "Dartmouth Coll, Dept Anthropol, Hanover, NH 03755 USA", "Univ Arizona, Dept Anthropol, Tucson, AZ 85721 USA", "Chinese Acad Social Sci, Inst Archaeol, Beijing, Peoples R China"]	The Neolithic cultures in China during the fourth millennium BC experienced increased transregional interactions, characterized by artifacts with striking similarities being distributed over an unprecedentedly large area, including certain forms of ceramic vessels. This phenomenon has been described as the interaction sphere, which formed the foundations of Chinese civilization. However, the exac…	Times Cited in Web of Science Core Collection: 2 Total Times Cited: 2 Cited Reference Count: 66 | RAYYAN-INCLUSION: {"Nelio"=>"Included"}	10.1007/s12520-022-01545-y WE - Science Citation Index Expanded (SCI-EXPANDED) WE - Social Science Citation Index (SSCI) WE - Arts &amp; Humanities Citation Index (A&amp;HCI)	Yuchisi;Dawenkou culture;Qu starter;Monascus mold;Dakougang vat;Alcoholic beverages;STARCH;ARCHAEOLOGY;China;Oryza sativa
rayyan-699481521	Carbohydrates Profile, Polyphenols Content and Antioxidative Properties of Beer Worts Produced with Different Dark Malts Varieties or Roasted Barley Grains	2020	9		MOLECULES	1420-3049 J9 - MOLECULES JI - Molecules	25	17		Gasior, J and Kawa-Rygielska, J and Kucharska, AZ		English		["Wroclaw Univ Environm & Life Sci, Fac Biotechnol & Food Sci, Dept Fermentat & Cereals Technol, Chelmonskiego 37, PL-51630 Wroclaw, Poland", "Wroclaw Univ Environm & Life Sci, Fac Biotechnol & Food Sci, Dept Fruit Vegetable & Plant Nutraceut Technol, Chelmonskiego 37, PL-51630 Wroclaw, Poland"]	The aim of this study was to assess the possibility of shaping properties of beers at the stage of brewing wort production with the use of various types of special malts (chocolate pale, chocolate dark, wheat chocolate, brown barley) and roasted barley grains. The carbohydrate profile, polyphenols content, antioxidant capacity, 5-hydroxymethylfurfural content, and the browning index level were an…	Times Cited in Web of Science Core Collection: 24 Total Times Cited: 26 Cited Reference Count: 65 | RAYYAN-INCLUSION: {"Nelio"=>"Included"}	10.3390/molecules25173882 WE - Science Citation Index Expanded (SCI-EXPANDED)	antioxidants;polyphenols;melanoidins;wort;malt;specialty malt;dark malt;beer;barley;roasting;MAILLARD REACTION;PHENOLIC CONTENT;SPECIALTY MALTS;POWER FRAP;MELANOIDINS;ACID;ABTS;CONSTITUENTS;DEGRADATION;CAPACITY;Antioxidants;Cereals;Polyphenols
rayyan-699481523	The Impact of Yeast Encapsulation in Wort Fermentation and Beer Flavor Profile	2023	4		POLYMERS	2073-4360 J9 - POLYMERS-BASEL JI - Polymers	15	7		Bolanos-Barbosa, AD and Rodríguez, CF and Acuña, OL and Cruz, JC and Reyes, LH		English		["Univ Los Andes, Dept Chem & Food Engn, Prod & Proc Design Grp GDPP, Bogota 111711, Colombia", "Univ Los Andes, Dept Biomed Engn, Bogota 111711, Colombia"]	The food and beverage industry is constantly evolving, and consumers are increasingly searching for premium products that not only offer health benefits but a pleasant taste. A viable strategy to accomplish this is through the altering of sensory profiles through encapsulation of compounds with unique flavors. We used this approach here to examine how brewing in the presence of yeast cells encaps…	Times Cited in Web of Science Core Collection: 1 Total Times Cited: 1 Cited Reference Count: 57 | RAYYAN-INCLUSION: {"Nelio"=>"Included"}	10.3390/polym15071742 WE - Science Citation Index Expanded (SCI-EXPANDED)	alginate encapsulation;beer brewing;alcoholic fermentation;flavor modification;sensory profile;SACCHAROMYCES-CEREVISIAE;ALGINATE NANOPARTICLES;CAPSULES;ETHANOL;CELLS;Fermentation;Yeasts
rayyan-699481524	Alignment effects in beer mugs: Automatic action activation or response competition?	2016	8		ATTENTION PERCEPTION & PSYCHOPHYSICS	["1943-3921", "1943-393X J9 - ATTEN PERCEPT PSYCHO JI - Atten. Percept. Psychophys."]	78	6	1665-1680	Roest, SA and Pecher, D and Naeije, L and Zeelenberg, R		English		Erasmus Univ, Dept Psychol, Woudestein T13-50,POB 1738, NL-3000 DR Rotterdam, Netherlands	Responses to objects with a graspable handle are faster when the response hand and handle orientation are aligned (e.g., a key press with the right hand is required and the object handle is oriented to the right) than when they are not aligned. This effect could be explained by automatic activation of specific motor programs when an object is viewed. Alternatively, the effect could be explained b…	Times Cited in Web of Science Core Collection: 14 Total Times Cited: 14 Cited Reference Count: 34 | RAYYAN-INCLUSION: {"Nelio"=>"Included"}	10.3758/s13414-016-1130-7 WE - Science Citation Index Expanded (SCI-EXPANDED) WE - Social Science Citation Index (SSCI)	Simon effect;Spatial alignment;Stimulus response compatibility;Go/no-go task;Choice-reaction task;GRASPING AFFORDANCE;ACTION STATE;OBJECTS;DISCRIMINATION;POTENTIATION;REPRESENTATIONS;COMPATIBILITY;PERCEPTION;KNOWLEDGE;LOCATION
rayyan-699481525	Exploring diverse sorghum (<i>Sorghum bicolor</i> (L.) Moench) accessions for malt amylase activity	2021			JOURNAL OF THE INSTITUTE OF BREWING	["0046-9750", "2050-0416 J9 - J I BREWING JI - J. Inst. Brew."]	127	1	5-12	Disharoon, A and Boyles, R and Jordan, K and Kresovich, S		English		["Clemson Univ, Dept Plant & Environm Sci, Clemson, SC 29631 USA", "Clemson Univ, Adv Plant Technol, Clemson, SC USA"]	Sorghum is a climate resilient grain cereal crop originating from Africa that has traditionally been used to make a variety of fermented beverages such as pito and baijiu. In Western markets, the use of sorghum to produce beers and beverages has recently risen due to the visibility of a gluten sensitive/intolerant market and a growing interest in unique inputs for beverage production. As such, th…	Times Cited in Web of Science Core Collection: 4 Total Times Cited: 4 Cited Reference Count: 55 | RAYYAN-INCLUSION: {"Nelio"=>"Included"}	10.1002/jib.628	Sorghum;malt;diversity;tannins;phenols;amylase;GENOME-WIDE ASSOCIATION;ALPHA-AMYLASE;BETA-AMYLASE;PHENOLIC-COMPOUNDS;GRAIN;QUALITY;STARCH;INHIBITORS;BEERS;RED;Amylases
rayyan-699481527	Comparative Study on Phenolic Content and Antioxidant Activity of Different Malt Types	2021	7		ANTIOXIDANTS	2076-3921 J9 - ANTIOXIDANTS-BASEL JI - Antioxidants	10	7		Shopska, V and Denkova-Kostova, R and Dzhivoderova-Zarcheva, M and Teneva, D and Denev, P and Kostov, G		English		["Univ Food Technol Plovdiv, Dept Technol Wine & Beer, 26 Maritza Blvd, Plovdiv 4002, Bulgaria", "Univ Food Technol Plovdiv, Dept Biochem & Mol Biol, 26 Maritza Blvd, Plovdiv 4002, Bulgaria", "Univ Food Technol Plovdiv, Dept Technol Tobacco Sugar Vegetable & Essential, 26 Maritza Blvd, Plovdiv 4002, Bulgaria", "Bulgarian Acad Sci, Ctr Phytochem, Inst Organ Chem, Lab Biol Act Subst, 139 Ruski Blvd…	Malt is the main raw material for beer production, which determines not only its taste and aroma profile, but to a large extent its biological value, as well. The aim of the present research was to determine the antioxidant profile of different malt types as a basis for the development of new types of beer with increased antioxidant activity. In the present study the main brewing characteristics,…	Times Cited in Web of Science Core Collection: 17 Total Times Cited: 18 Cited Reference Count: 52 | RAYYAN-INCLUSION: {"Nelio"=>"Included"}	10.3390/antiox10071124 WE - Science Citation Index Expanded (SCI-EXPANDED)	malt;antioxidant capacity;principal component analysis;phenolic compounds;2,2 '-diphenyl-1-picrylhydrazyl (DPPH);2,2 '-azinobis-(3-ethylbenzothiazoline-6-sulfonate (ABTS);ferric reducing ability of plasma (FRAP);cupric reducing antioxidant capacity (CUPRAC);Oxygen Radical Absorbance Capacity (ORAC);BARLEY HORDEUM-VULGARE;DARK SPECIALTY MALTS;FERULIC ACID;MAILLARD REACTION;IN-VITRO;BEER;WORT;ANTHO…
rayyan-699481531	See, Feel, Taste: The Influence of Receptacle Colour and Weight on the Evaluation of Flavoured Carbonated Beverages	2018	8		FOODS	2304-8158 J9 - FOODS JI - Foods	7	8		Mielby, LA and Wang, QJ and Jensen, S and Bertelsen, AS and Kidmose, U and Spence, C and Byrne, DV		English		["Aarhus Univ, Fac Sci & Technol, Dept Food Sci, Kirstinebjergvej 10, DK-5792 Aarslev, Denmark", "Univ Oxford, Dept Expt Psychol, Crossmodal Res Lab, New Radcliffe House, Oxford OX2 6BW, England", "Carlsberg Breweries AS, JC Jacobsens Gade 4, DK-1799 Copenhagen, Denmark"]	A study was designed to assess whether the individual and combined effects of product-intrinsic and product-extrinsic factors influence the perception of, and liking for, carbonated beverages. Four hundred and one participants tasted samples of one of three flavours (grapefruit, lemon, or raspberry) of carbonated aromatised non-alcoholic beer. The beverages were served in receptacles that differe…	Times Cited in Web of Science Core Collection: 18 Total Times Cited: 21 Cited Reference Count: 51 | RAYYAN-INCLUSION: {"Nelio"=>"Included"}	10.3390/foods7080119 WE - Science Citation Index Expanded (SCI-EXPANDED)	crossmodal correspondences;weight;colour;sweetness;carbonation;mediation;product design;PERCEPTION;SWEETNESS;FOOD;INTENSITY;ODOR;EXPECTATIONS;JUDGMENTS;CONTAINER;LIQUID;PLATE;Beverages;Carbonated Beverages;Emotions
rayyan-699481534	Gluten-Free Sources of Fermentable Extract: Effect of Temperature and Germination Time on Quality Attributes of Teff [<i>Eragrostis</i> tef (zucc.) Trotter] Malt and Wort	2017	6	14	JOURNAL OF AGRICULTURAL AND FOOD CHEMISTRY	["0021-8561", "1520-5118 J9 - J AGR FOOD CHEM JI - J. Agric. Food Chem."]	65	23	4777-4785	Di Ghionno, L and Marconi, O and Lee, EG and Rice, CJ and Sileoni, V and Perretti, G		English		["Univ Perugia, Dept Agr Food & Environm Sci, I-06123 Perugia, Italy", "Univ Perugia, Italian Brewing Res Ctr, I-06123 Perugia, Italy", "Campden BRI, Nutfield GL55 6LD, England"]	This study was conducted to evaluate the behavior of a white tell variety called Witkop during malting by using different parameters (germination temperature and duration) and to identify the best malting program. Samples were evaluated for standard quality malt and wort attributes, pasting characteristics, beta-glucan and arabinoxylan content, and sugar profile. It was concluded that malting tef…	Times Cited in Web of Science Core Collection: 12 Total Times Cited: 12 Cited Reference Count: 50 | RAYYAN-INCLUSION: {"Nelio"=>"Included"}	10.1021/acs.jafc.7b01717 WE - Science Citation Index Expanded (SCI-EXPANDED)	arabioxylans;beta-glucans;Eragrostis tef;gluten-free beer;malt quality;rapid visco analysis;RAPID VISCOANALYSER;LIMIT-DEXTRINASE;NONSTARCH POLYSACCHARIDES;ENZYME PREPARATIONS;ALPHA-AMYLASE;CEREAL FLOURS;BETA-AMYLASE;RICE MALT;FREE BEER;BARLEY;Glutens;Fermentation
rayyan-699481540	Roasted Malt for Distilling: Impact on Malt Whisky New Make Spirit Production and Aroma Volatile Development	2022	10	6	JOURNAL OF THE AMERICAN SOCIETY OF BREWING CHEMISTS	["0361-0470", "1943-7854 J9 - J AM SOC BREW CHEM JI - J. Am. Soc. Brew. Chem."]	80	4	329-340	Marciulionyte, R and Johnston, C and Maskell, DL and Mayo, J and Robertson, D and Griggs, D and Holmes, CP		English		["Heriot Watt Univ, Int Ctr Brewing & Distilling, Sch Engn & Phys Sci, Edinburgh, Midlothian, Scotland", "Crisp Malt, Fakenham, Norfolk, England", "Holyrood Distillery, Edinburgh, Midlothian, Scotland"]	Scotch malt whisky is typically produced using lightly kilned malted barley that imparts a relatively subtle aroma to the final product. Recently, there has been increased interest in exploring the feasibility of using roasted malts during whisky production to control congener profile. Although roasted malts are used widely within the brewing industry to develop product color and aroma in beer, a…	Times Cited in Web of Science Core Collection: 4 Total Times Cited: 4 Cited Reference Count: 40 | RAYYAN-INCLUSION: {"Nelio"=>"Included"}	10.1080/03610470.2022.2034133	Distilling;GC-MS;Maillard reaction;roasting;specialty malt;whisky;MAILLARD REACTION-PRODUCTS;DARK SPECIALTY MALTS;FLAVOR;EXTRACTION;BARLEY;COLOR;Volatilization
rayyan-699481541	Use of response surface methodology to investigate the effectiveness of commercial enzymes on buckwheat malt for brewing purposes	2006			JOURNAL OF THE INSTITUTE OF BREWING	0046-9750 J9 - J I BREWING JI - J. Inst. Brew.	112	4	324-332	Phiarais, BPN and Schehl, BD and Oliveira, JC and Arendt, EK		English		["Natl Univ Ireland Univ Coll Cork, Dept Nutr & Food Sci, Cork, Ireland", "Natl Univ Ireland Univ Coll Cork, Dept Chem & Proc Engn, Cork, Ireland", "Natl Univ Ireland Univ Coll Cork, Biotransfer Unit, Cork, Ireland"]	The influence of two factors, total concentration and fraction of three pairs of commercial enzymes, which showed statistical significance (Biocellulase W with Hitempase 2XL, Biocellulase W with Amylo 300 and Amylo 300 with Hitempase 2XL), were studied for their overall effect on buckwheat wort quality using response surface methodology (RSM). This study revealed that the addition of increasing l…	Times Cited in Web of Science Core Collection: 24 Total Times Cited: 27 Cited Reference Count: 26 | RAYYAN-INCLUSION: {"Nelio"=>"Included"}	10.1002/j.2050-0416.2006.tb00738.x WE - Science Citation Index Expanded (SCI-EXPANDED)	buckwheat;enzyme activity;response surface methodology;wort quality;100-PERCENT RAW SORGHUM;CELIAC-DISEASE;OPTIMIZATION;QUALITY;BARLEY;20-PERCENT;WORTS;BEER
rayyan-699481555	Genetic Variance of Metabolomic Features and Their Relationship With Malting Quality Traits in Spring Barley	2020	10	19	FRONTIERS IN PLANT SCIENCE	1664-462X J9 - FRONT PLANT SCI JI - Front. Plant Sci.	11			Guo, XY and Sarup, P and Jensen, JD and Orabi, J and Kristensen, NH and Mulder, FAA and Jahoor, A and Jensen, J		English		["Aarhus Univ, Ctr Quantitat Genet & Genom, Tjele, Denmark", "Nord Seed AS, Odder, Denmark", "Aarhus Univ, Dept Chem, Aarhus, Denmark", "Aarhus Univ, Interdisciplinary Nanosci Ctr iNANO, Aarhus, Denmark", "Swedish Univ Agr Sci, Dept Plant Breeding, Alnarp, Sweden", "Landbrug & Fodevarer FmbA, SEGES, Aarhus, Denmark"]	Barley is the most common source for malt to be used in brewing beer and other alcoholic beverages. This involves converting the starch of barley into fermentable sugars a process that involves malting, that is germinating of the grains, and mashing, which is an enzymatic process. Numerous metabolic processes are involved in germination, where distinct and time-dependent alterations at the metabo…	Times Cited in Web of Science Core Collection: 5 Total Times Cited: 5 Cited Reference Count: 43 | RAYYAN-INCLUSION: {"Nelio"=>"Included"}	10.3389/fpls.2020.575467 WE - Science Citation Index Expanded (SCI-EXPANDED)	barley;malting quality;metabolomic features;heritability;correlation;GENOMICS;COMPLEX;LINE
rayyan-699481573	Development of SNP markers for genes of the phenylpropanoid pathway and their association to kernel and malting traits in barley	2013	10	2	BMC GENETICS	1471-2156 J9 - BMC GENET JI - BMC Genet.	14			Peukert, M and Weise, S and Röder, MS and Matthies, IE		English		Leibniz Inst Plant Genet & Crop Plant Res IPK, OT Gatersleben, D-06466 Stadt Seeland, Germany	Background: Flavonoids are an important class of secondary compounds in angiosperms. Next to certain biological functions in plants, they play a role in the brewing process and have an effect on taste, color and aroma of beer. The aim of this study was to reveal the haplotype diversity of candidate genes involved in the phenylpropanoid biosynthesis pathway in cultivated barley varieties (Hordeum …	Times Cited in Web of Science Core Collection: 18 Total Times Cited: 21 Cited Reference Count: 51 | RAYYAN-INCLUSION: {"Nelio"=>"Included"}	10.1186/1471-2156-14-97 WE - Science Citation Index Expanded (SCI-EXPANDED)	Phenylpropanoids;Barley;SNP;Haplotype;Associations;Malting quality parameters;FLAVONOID BIOSYNTHESIS;ANTIOXIDANT PROPERTIES;POPULATION-STRUCTURE;HAPLOTYPE DIVERSITY;CHALCONE SYNTHASE;QTL ANALYSIS;QUALITY;GENOME;POLYMORPHISMS;EXPRESSION;Polymorphism, Single Nucleotide
rayyan-699481578	Effect of teff (<i>Eragrostis tef</i>) variety and storage on malt quality attributes	2013			JOURNAL OF THE INSTITUTE OF BREWING	["0046-9750", "2050-0416 J9 - J I BREWING JI - J. Inst. Brew."]	119	1	64-70	Gebremariam, MM and Zarnkow, M and Becker, T		English		TUM, Ctr Life & Food Sci, Inst Brewing & Beverage Technol, Munich, Germany	Varieties of a cereal may have a considerable influence on malting qualities owing to variations in the physicochemical properties of the grains. This research was aimed at assessing the influence of five teff varieties on malt quality attributes. The teff samples were malted using previously optimized malting conditions and mashed with the congress mashing procedure. In this research, the Kuncho…	Times Cited in Web of Science Core Collection: 12 Total Times Cited: 13 Cited Reference Count: 47 | RAYYAN-INCLUSION: {"Nelio"=>"Included"}	10.1002/jib.65 WE - Science Citation Index Expanded (SCI-EXPANDED)	enzyme activity;malt quality;teff;STARCH GRANULES;ZUCC. TROTTER;RAW-MATERIAL;GELATINIZATION;TEMPERATURE;BEER;L.
rayyan-699481597	Rose-Colored Beer Goggles: The Relation Between Experiencing Alcohol Consequences and Perceived Likelihood and Valence	2012	6		PSYCHOLOGY OF ADDICTIVE BEHAVIORS	["0893-164X", "1939-1501 J9 - PSYCHOL ADDICT BEHAV JI - Psychol. Addict. Behav."]	26	2	311-317	Logan, DE and Henry, T and Vaughn, M and Luk, JW and King, KM		English		Univ Washington, Dept Psychol, Seattle, WA 98195 USA	Although experiencing alcohol-related consequences has some influence on future drinking, this effect may be stronger based on the degree to which the consequence is viewed as positive versus negative, either by the individual or predefined by researchers. This study explored the relationship between experiencing positive and negative alcohol-related consequences and college students' perceptions…	Times Cited in Web of Science Core Collection: 26 Total Times Cited: 38 Cited Reference Count: 45 | RAYYAN-INCLUSION: {"Nelio"=>"Included"}	10.1037/a0024126 WE - Social Science Citation Index (SSCI)	alcohol;consequences;college students;expectancies;likelihood;US COLLEGE-STUDENTS;NEGATIVE CONSEQUENCES;DECISION-MAKING;DRINKING;EXPECTANCIES;ADOLESCENTS;PERCEPTIONS;CONSUMPTION;BEHAVIORS;PATTERNS;Alcoholics;Color
rayyan-699481601	The potential, strategies, and challenges of <i>Monascus</i> pigment for food application	2023	3	23	FRONTIERS IN SUSTAINABLE FOOD SYSTEMS	2571-581X J9 - FRONT SUSTAIN FOOD S JI - Front. Sustain. Food Syst.	7			Egea, MB and Dantas, LA and de Sousa, TL and Lima, AG and Lemes, AC		English		["Goiano Fed Inst, Campus Rio Verde,Rodovia Goiana, Rio Verde, GO, Brazil", "Fed Univ Goias UFG, Agron Sch, Agron Dept, Goiania, Brazil", "Fed Univ Rio De Janeiro UFRJ, Sch Chem, Dept Biochem Engn, Rio De Janeiro, Brazil"]	The demand for dyes from natural sources to substitute synthetic dyes for application in the food industry has been continuously increasing due to some synthetic dyes being associated with several problems, including hypersensitivity, carcinogenesis, and negative environmental impacts. Furthermore, dyes from natural sources (like pigments) are generally regarded by the consumer as safer or with f…	Times Cited in Web of Science Core Collection: 2 Total Times Cited: 2 Cited Reference Count: 77 | RAYYAN-INCLUSION: {"Nelio"=>"Included"}	10.3389/fsufs.2023.1141644 WE - Science Citation Index Expanded (SCI-EXPANDED)	bioprocesses;monascorubramine;natural pigment;color;biological properties;SOLID-STATE FERMENTATION;SUBMERGED FERMENTATION;CITRININ PRODUCTION;RED PIGMENTS;BIOPIGMENTS;BIOACTIVITY;MORPHOLOGY;STABILITY;PURPUREUS;AGENTS
rayyan-699481602	Malting and Wort Production Potential of the Novel Grain Kernza (<i>Thinopyrum intermedium</i>)	2023	4	3	JOURNAL OF THE AMERICAN SOCIETY OF BREWING CHEMISTS	["0361-0470", "1943-7854 J9 - J AM SOC BREW CHEM JI - J. Am. Soc. Brew. Chem."]	81	2	308-318	Marcus, A and Fox, G		English		Univ Calif Davis, Food Sci & Technol Dept, Davis, CA 95616 USA	As the environmental impacts of beer are of increasing concern to maltsters, brewers, and consumers, perennial cereal crops can offer a more sustainable solution. One new cereal species of interest to the brewing industry is intermediate wheatgrass (Thinopyrum intermedium subsp. intermedium), developed by The Land Institute, in Salina, Kansas, U.S.A., under the branded name Kernza (R). It has bee…	Times Cited in Web of Science Core Collection: 1 Total Times Cited: 2 Cited Reference Count: 63 | RAYYAN-INCLUSION: {"Nelio"=>"Included"}	10.1080/03610470.2022.2026662	Barley;grist;Kernza;malt;novel grains;PERENNIAL GRAIN;BARLEY GRAINS;BETA-GLUCAN;SOIL;PROTEINS;WHEAT;FAN;Cereals
rayyan-699481604	Modelling flavour formation in roasted malt substrates under controlled conditions of time and temperature	2021	2	1	FOOD CHEMISTRY	["0308-8146", "1873-7072 J9 - FOOD CHEM JI - Food Chem."]	337			Parr, H and Bolat, I and Cook, D		English		["Univ Nottingham, Int Ctr Brewing Sci, Sutton Bonington Campus, Loughborough LE12 5RD, Leics, England", "Boortmalt NV, Zandvoort 1,Haven 350,Bus 1, B-2030 Antwerp, Belgium"]	Drum roasted products are used to impart colour, flavour and mouthfeel to beers. Here we designed a laboratory-scale roaster (100 g batch size) capable of precise time-temperature control and investigated the impacts of time, temperature and roasting substrate (barley, pale malt or germinated green malt) on formation of 20 key odour active aroma volatiles. Principal Components Analysis (PCA) of f…	Times Cited in Web of Science Core Collection: 17 Total Times Cited: 17 Cited Reference Count: 27 | RAYYAN-INCLUSION: {"Nelio"=>"Included"}	10.1016/j.foodchem.2020.127641 WE - Science Citation Index Expanded (SCI-EXPANDED)	Roasted malt flavour;Gas chromatography-mass spectrometry;Modelling flavour formation;Thermal flavour generation;Maillard reaction;MAILLARD REACTION;BARLEY;GENERATION;PYRAZINES;Temperature
rayyan-699481605	Identification of volatile compounds in chocolate malt	2023	3		EUROPEAN FOOD RESEARCH AND TECHNOLOGY	["1438-2377", "1438-2385 J9 - EUR FOOD RES TECHNOL JI - Eur. Food Res. Technol."]	249	3	631-639	Yang, ZF and Wang, YR and Yin, YQ and Fang, WM and Wang, S		English		Yangzhou Univ, Sch Food Sci & Engn, Yangzhou 225127, Jiangsu, Peoples R China	Chocolate malt is widely used in craft beer production to provide aroma and color. Headspace solid-phase microextraction coupled with gas chromatography mass spectrometry technology (HS-SPME- GC-MS) was employed for the determination of volatiles in ten kinds of chocolate malt. 45 volatile compounds were perceived, including 12 nitrogen-containing heterocyclic compounds, 10 aldehydes, 6 furans, 5…	Times Cited in Web of Science Core Collection: 0 Total Times Cited: 0 Cited Reference Count: 30 | RAYYAN-INCLUSION: {"Nelio"=>"Included"}	10.1007/s00217-022-04158-w	Chocolate malt;Volatile compound;HS-SPME-GC-MS;PCA;PLS-DA;AROMA COMPOUNDS;FLAVOR;DARK;OPTIMIZATION;BARLEY
rayyan-699481607	How to objectively determine the color of beer?	2020	3		JOURNAL OF FOOD SCIENCE AND TECHNOLOGY-MYSORE	["0022-1155", "0975-8402 J9 - J FOOD SCI TECH MYS JI - J. Food Sci. Technol.-Mysore"]	57	3	1183-1189	Koren, D and Vecseri, BH and Kun-Farkas, G and Urbin, A and Nyitrai, A and Sipos, L		English		["Szent Istvan Univ, Fac Food Sci, Dept Brewing, Distilling, 45 Menes, H-1118 Budapest, Budapest, Hungary", "Tech Univ Budapest, Fac Mech Engn,Dept Mechatron,Opt, Mech Engn Informat,Econom, 3. Muegyetem, H-1111 Budapest, Budapest, Hungary", "Szent Istvan Univ, Fac Food Sci, Dept Postharvest Sci, Sensory Evaluat, 29 5, H-1118 Budapest, Budapest, Hungary"]	Beer color is an important sensory attribute, the first one that the consumer observes. There are two standard methods accepted for determining the color of these products, one related to the European Brewery Convention (EBC) and the other is the Standard Reference Method (SRM). Both methods are based on absorbance, but in case of the more and more popular fruit beers these methods give false res…	Times Cited in Web of Science Core Collection: 21 Total Times Cited: 24 Cited Reference Count: 26 | RAYYAN-INCLUSION: {"Nelio"=>"Included"}	10.1007/s13197-020-04237-4 WE - Science Citation Index Expanded (SCI-EXPANDED)	Beer;Transmission spectra;Color;CIE 1976 L*a*b* color space;Color difference;MAILLARD REACTION-PRODUCTS;ANTIOXIDANT CAPACITY
rayyan-699481608	IDENTIFICATION OF PALE LAGER BEERS VIA IMAGE ANALYSIS	2011	4		LATIN AMERICAN APPLIED RESEARCH	0327-0793 J9 - LAT AM APPL RES JI - Latin Am. Appl. Res.	41	2	141-145 WE - Science Citation Index Expanded (SCI-EXPANDED)	Silva, TCO and Godinho, MS and de Oliveira, AE		English		Univ Fed Goias, Inst Quim, BR-74001970 Goiania, Go, Brazil	This article presents an alternative color-based classification methodology which is used for pattern recognition of pale lager beers. Beer sample images are digitalized on a common desk scanner resulting in color histograms in the RGB scale. The frequency distribution of color indexes according to each color channel were obtained for each image, then decomposed into vector lines R, G and B, each…	Times Cited in Web of Science Core Collection: 15 Total Times Cited: 15 Cited Reference Count: 19 | RAYYAN-INCLUSION: {"Nelio"=>"Included"}		PCA;chemical imaging;pale lager beers;QUALITY-CONTROL;MULTIVARIATE-ANALYSIS;CLASSIFICATION;CHROMATOGRAPHY
rayyan-699481611	A Low-Molecular Weight Maillard Pigment from Beer was Identified as Perlolyrine, a Maillard Reaction Product from Tryptophan	2019	1		FOOD SCIENCE AND TECHNOLOGY RESEARCH	["1344-6606", "1881-3984 J9 - FOOD SCI TECHNOL RES JI - Food Sci. Technol. Res."]	25	1	81-88	Nagai, C and Noda, K and Kirihara, A and Tomita, Y and Murata, M		English		Ochanomizu Univ, Dept Nutr & Food Sci, Bunkyo Ku, 2-1-1 Otsuka, Tokyo 1128610, Japan	The color of beer, which is a typical example of the Maillard or browning reaction, is mainly attributed to melanoidins. However, as melanoidins are heterogeneous polymers formed by the Maillard reaction, there is little data on the chemical structure of the components responsible for the color of beer. To obtain chemical information on the color components of beer, we here isolated a low-molecul…	Times Cited in Web of Science Core Collection: 9 Total Times Cited: 9 Cited Reference Count: 16 | RAYYAN-INCLUSION: {"Nelio"=>"Included"}	10.3136/fstr.25.81 WE - Science Citation Index Expanded (SCI-EXPANDED)	beer;Maillard reaction;melanoidin;perlolyrine;color;browning;MELANOIDINS;Tryptophan
rayyan-699481613	Assessing the influence of colour and glass type on beer expectations	2023	1		FOOD QUALITY AND PREFERENCE	["0950-3293", "1873-6343 J9 - FOOD QUAL PREFER JI - Food. Qual. Prefer."]	103			Casales-Garcia, V and Gonzalez-Abril, L and Veflen, N and Velasco, C		English		["Univ Seville, Dept Econ Aplicada 1, Avda Ramon y Cajal 1, E-41018 Seville, Spain", "BI Norwegian Business Sch, Ctr Multisensory Mkt, Mkt Dept, Nydalsveien 37, N-0484 Oslo, Norway"]	We evaluated how beer colour and glass type interact when it comes to forming beer expectations. Following previous research, we predicted that, given that colour is a dominant feature in food and beverage expectations, it would modulate the effects of glass type on beer expectations. One hundred and ninety-five participants from the United Kingdom took part in the experiment, which followed a 6 …	Times Cited in Web of Science Core Collection: 3 Total Times Cited: 3 Cited Reference Count: 23 | RAYYAN-INCLUSION: {"Nelio"=>"Included"}	10.1016/j.foodqual.2022.104701	Colour;Shape;Expectations;Sensory;Hedonic;Beer;EXPERIENCE;SHAPE
rayyan-699481615	Impact of colour adjustment on flavour stability of pale lager beers with a range of distinct colouring agents	2011	4	1	FOOD CHEMISTRY	["0308-8146", "1873-7072 J9 - FOOD CHEM JI - Food Chem."]	125	3	850-859	Suárez, AF and Kunz, T and Rodríguez, NC and MacKinlay, J and Hughes, P and Methner, FJ		English		["Heriot Watt Univ, ICBD, Edinburgh EH14 AS, Midlothian, Scotland", "Tech Univ Berlin, Fachgebiet Brauwesen, Inst Biotechnol, D-13353 Berlin, Germany"]	The impact of colour adjustment on the flavour stability of five pale lager beers with a range of colouring agents such as specialty malts, colouring beer and artificial caramel colourant was investigated. The research focused on determination of the endogenous anti-oxidative potential (EAP) of the beer samples using a novel Electron Spin Resonance (ESR) method. The results were correlated with t…	Times Cited in Web of Science Core Collection: 22 Total Times Cited: 25 Cited Reference Count: 40 | RAYYAN-INCLUSION: {"Nelio"=>"Included"}	10.1016/j.foodchem.2010.08.070 WE - Science Citation Index Expanded (SCI-EXPANDED)	Brewing;Beer properties;Beer quality;Flavour stability;ESR spectroscopy;SOLID-PHASE MICROEXTRACTION;NATURAL ANTIOXIDANTS;FERULIC ACID;(+)-CATECHIN;MAILLARD
rayyan-699481616	Effects of Maillard and caramelization products on oxidative reactions in lager beer	2007			JOURNAL OF THE AMERICAN SOCIETY OF BREWING CHEMISTS	["0361-0470", "1943-7854 J9 - J AM SOC BREW CHEM JI - J. Am. Soc. Brew. Chem."]	65	1	15-20	Noddekaer, TV and Andersen, ML		English		Univ Copenhagen, Dept Food Sci, Frederiksberg, Denmark	The effect of colored caramelization products and Maillard compounds (melanoidins) on the oxidative stability of beer was evaluated by mixing lager beer with either caramel color (class 111) or a dark beer (stout). Addition of caramel color or stout reduced the lag phase for formation of radicals in the lager as measured by spin trapping and electron spin resonance (ESR) spectroscopy. The level o…	Times Cited in Web of Science Core Collection: 31 Total Times Cited: 32 Cited Reference Count: 28 | RAYYAN-INCLUSION: {"Nelio"=>"Included"}	10.1094/ASBCJ-2007-0112-02 WE - Science Citation Index Expanded (SCI-EXPANDED)	caramel color;ESR;lager beer;melanoidins;oxidation;stout;FLAVOR STABILITY;ANTIOXIDANT;MELANOIDINS;IMPROVEMENT;SULFITE
rayyan-699481621	Novel Brazilian hop <i>(Humulus lupulus</i> L.) extracts through supercritical CO<sub>2</sub> extraction: Enhancing hop processing for greater sustainability	2023	10		FOOD RESEARCH INTERNATIONAL	["0963-9969", "1873-7145 J9 - FOOD RES INT JI - Food Res. Int."]	172			Pinto, MBC and Vardanega, R and Náthia-Neves, G and de Franca, PRL and Kurozawa, LE and Meireles, MAA and Schmidt, FL		English		["Univ Estadual Campinas, Sch Food Engn, Dept Food Engn & Technol, Fruit Vegetable & Confectionery Prod Lab, Rua Monteiro Lobato 80, BR-13083862 Campinas, SP, Brazil", "Univ Estadual Campinas, Sch Food Engn, Dept Food Engn & Technol, Lab Supercrit Technol Extract Fractionat & Identif, Rua Monteiro Lobato 80, BR-13083862 Campinas, SP, Brazil", "Univ Minho, Ctr Biol Engn, Food Innovat & Technol Res…	Hop cultivation has been increasing in the past decade in Brazil, demanding a better understanding of how the processing influences the national hop varieties. Despite the hop process being well-established in the producer countries, there is still room for optimization to reduce energy consumption for a more sustainable process. This study's main purpose was to understand the influence of drying…	Times Cited in Web of Science Core Collection: 0 Total Times Cited: 0 Cited Reference Count: 55 | RAYYAN-INCLUSION: {"Nelio"=>"Included"}	10.1016/j.foodres.2023.113169	Alpha-acid;Beta-acid;Drying kinetic;Humulus lupulus L.;Supercritical fluid;Emergent technology;FLUID EXTRACTION;ALPHA-ACIDS;BETA-ACIDS;TEMPERATURE;STORAGE
rayyan-699481623	Experimental Studies To Obtain Rice Malt	2010	7	14	JOURNAL OF AGRICULTURAL AND FOOD CHEMISTRY	["0021-8561", "1520-5118 J9 - J AGR FOOD CHEM JI - J. Agric. Food Chem."]	58	13	7701-7707	Ceppi, ELM and Brenna, OV		English		Univ Milan, Dept Food Sci & Microbiol, I-20133 Milan, Italy	The production of a rice malt that could be used as an ingredient in gluten-free foodstuffs, especially for brewing purposes, was studied. Different rice varieties were characterized through morphological description and chemical physical analyses. Each rice variety was germinated in the laboratory in jute bags for different periods. To produce a rice malt with a good diastatic power, steeping an…	Times Cited in Web of Science Core Collection: 14 Total Times Cited: 14 Cited Reference Count: 13 | RAYYAN-INCLUSION: {"Nelio"=>"Included"}	10.1021/jf904534q WE - Science Citation Index Expanded (SCI-EXPANDED)	Rice;germination;malt;beer;gluten-free;celiac disease;Oryza sativa
rayyan-699481626	Evaluation of visual characteristics of beer using the computer vision method	2020			UKRAINIAN FOOD JOURNAL	["2304-974X", "2313-5891 J9 - UKR FOOD J JI - Ukr. Food J."]	9	4	780-794	Lukinac, J and Komlenic, DK and Mastanjevic, K and Nakov, G and Mastanjevic, K and Krstanovic, V and Jukic, M		English		["JJ Strossmayer Univ Osijek, Osijek, Croatia", "Univ Ruse Angel Kanchev, Branch Razgrad, Ruse, Bulgaria"]	Introduction. The aim of this study was to monitor the colour and stability of foam of different types of beer (light and dark beer) using a non-destructive method - computer vision and digital image analysis. Materials and methods. Beer colour and beer foam stability of different beer types (declared as dark and light beer type) were measured using computer vision method. Beer foam stability, ex…	Times Cited in Web of Science Core Collection: 2 Total Times Cited: 2 Cited Reference Count: 29 | RAYYAN-INCLUSION: {"Nelio"=>"Included"}	10.24263/2304-974X-2020-9-4-5 WE - Emerging Sources Citation Index (ESCI)	Beer;Colour;Foam;Computer vision;Modelling;FOAM
rayyan-699481627	Involvement of flavanoids in beer color instability during storage	2007	10	31	JOURNAL OF AGRICULTURAL AND FOOD CHEMISTRY	0021-8561 J9 - J AGR FOOD CHEM JI - J. Agric. Food Chem.	55	22	9066-9073	Callemien, D and Collin, S		English		Univ Catholique Louvain, Unite Brasserie & Ind Alimentaires, B-1348 Louvain, Belgium	besides Maillard reactions, structural rearrangements of flavan-3-ol monomers cause color changes in beer during storage. Acetone/water-soluble fractions (70/30, v/v) of three lager beers of the same batch, differently stabilized before bottling in glass or poly(ethylene terephthalate) (PET) bottles, were monitored by normal-phase HPLC-ESI(-)-MS/MS over a 1-year period of storage at 20 degrees C.…	Times Cited in Web of Science Core Collection: 47 Total Times Cited: 53 Cited Reference Count: 28 | RAYYAN-INCLUSION: {"Nelio"=>"Included"}	10.1021/jf0716230 WE - Science Citation Index Expanded (SCI-EXPANDED)	beer;proanthocyanidins;flavanoids;color aging;storage;stability;PERFORMANCE LIQUID-CHROMATOGRAPHY;COLLOIDAL STABILIZATION;PROANTHOCYANIDINS;IDENTIFICATION;BARLEY;HOPS;MECHANISMS;HAZE;Color
rayyan-699481629	Interaction of polyphenols with model membranes: Putative implications to mouthfeel perception	2020	2	1	BIOCHIMICA ET BIOPHYSICA ACTA-BIOMEMBRANES	["0005-2736", "1879-2642 J9 - BBA-BIOMEMBRANES JI - Biochim. Biophys. Acta-Biomembr."]	1862	2		Reis, A and Soares, S and Sousa, CF and Dias, R and Gameiro, P and Soares, S and de Freitas, V		English		Univ Porto, Fac Ciencias, Dept Quim Bioquim, REQUIMTE LAQV, Rua Campo Alegre 687, P-4169007 Porto, Portugal	Food polyphenols in fruits juices, tea, coffee, wine and beer confer sensory properties such as colour, astringency and bitterness. The development of functional healthy drinks without the unpleasant sensory feeling is boosting research for a clearer understanding on the interactions of polyphenols within the oral mucosa. In this study we investigated the interaction of astringent polyphenols, na…	Times Cited in Web of Science Core Collection: 21 Total Times Cited: 20 Cited Reference Count: 81 | RAYYAN-INCLUSION: {"Nelio"=>"Included"}	10.1016/j.bbamem.2019.183133 WE - Science Citation Index Expanded (SCI-EXPANDED)	Polyphenols;Liposomes;Fluorescence quenching;STD-NMR;Astringency;Oral mucosa;ASTRINGENT MOUTHFEEL;DIETARY POLYPHENOLS;SALIVARY PROTEINS;STD NMR;WINE;IDENTIFICATION;TASTE;RESVERATROL;GRAPE;TEA
rayyan-699481630	Changes of Color and Fluorescence of Resin Composites Immersed in Beer	2016	9		JOURNAL OF ESTHETIC AND RESTORATIVE DENTISTRY	["1496-4155", "1708-8240 J9 - J ESTHET RESTOR DENT JI - J. Esthet. Restor. Dent."]	28	5	330-338	Antonov, M and Lenhardt, L and Manojlovic, D and Milicevic, B and Zekovic, I and Dramicanin, MD		English		["Univ Belgrade, Vinca Inst Nucl Sci, POB 522, Belgrade 11001, Serbia", "Univ Belgrade, Sch Dent Med, Dept Restorat Dent & Endodont, Rankeova 4, Belgrade 11000, Serbia", "Univ Belgrade, Vinca Inst Nucl Sci, Fac Phys, POB 522, Belgrade 11001, Serbia", "Univ Belgrade, Vinca Inst Nucl Sci, Lab Radiat Chem & Phys, POB 522, Belgrade 11001, Serbia"]	ObjectiveThe aim of this study was to evaluate changes of color and fluorescence of resin based composite exposed to beer. Materials and Methods84 samples (13 mm in diameter and 1.5 mm thick) of microhybrid composite Gradia Direct(TM) extra bleach white were immersed in 5 different beers (dark and light) or distilled water. Color and fluorescence were measured prior and after 1-, 7-, and 14-day i…	Times Cited in Web of Science Core Collection: 8 Total Times Cited: 9 Cited Reference Count: 31 | RAYYAN-INCLUSION: {"Nelio"=>"Included"}	10.1111/jerd.12232 WE - Science Citation Index Expanded (SCI-EXPANDED)	STABILITY;SILORANE;DRINKS;Immersion;Color
rayyan-699481635	Dissecting dietary melanoidins: formation mechanisms, gut interactions and functional properties	2022	11	14	CRITICAL REVIEWS IN FOOD SCIENCE AND NUTRITION	["1040-8398", "1549-7852 J9 - CRIT REV FOOD SCI JI - Crit. Rev. Food Sci. Nutr."]	62	32	8954-8971	Shaheen, S and Shorbagi, M and Lorenzo, JM and Farag, MA		English		["Univ Coll Dublin, UCD Sch Agr & Food Sci, Belfield, Ireland", "TEAGASC, Meat Chem Dept, Food Res Ctr, Dublin 15, Ireland", "Benha Univ, Fac Sci, Dept Special Chem, Al Qalyubia Governorate, Egypt", "Meat Technol Ctr Galicia CTC, Orense, Spain", "Univ Vigo, Fac Sci Ourense, Food Technol Dept, Orense, Spain", "Cairo Univ, Coll Pharm, Pharmacognosy Dept, Cairo, Egypt", "Amer Univ Cairo, Sch Sci & E…	Dietary melanoidins are late stage Maillard reaction products (MRPs), browning colorants and predominantly high molecular weight (HMW) chemicals. They originate through polycondensation reactions of reducing sugars and proteins or amino acids upon thermal processing. Their presence in several daily food and beverages (i.e. coffee, beer, honey, bakery products, chocolate, grilled meat) contribute …	Times Cited in Web of Science Core Collection: 19 Total Times Cited: 19 Cited Reference Count: 90 | RAYYAN-INCLUSION: {"Nelio"=>"Included"}	10.1080/10408398.2021.1937509	Melanoidins;Maillard reaction;dietary sources;metabolism;gut microbiota;functional properties;MAILLARD REACTION-PRODUCTS;TRADITIONAL BALSAMIC VINEGAR;SIMULATED GASTRIC DIGESTION;BIOLOGICAL-PROPERTIES;CHEMICAL-CHARACTERIZATION;HETEROCYCLIC AMINES;LIPID-PEROXIDATION;COFFEE MELANOIDINS;END-PRODUCTS;HEPG2 CELLS
rayyan-699481636	Influence of malt composition on the quality of a top fermented beer	2021	6	1	JOURNAL OF FOOD SCIENCE AND TECHNOLOGY-MYSORE	["0022-1155", "0975-8402 J9 - J FOOD SCI TECH MYS JI - J. Food Sci. Technol.-Mysore"]	58	6	2295-2303	Liguori, L and De Francesco, G and Orilio, P and Perretti, G and Albanese, D		English		["Univ Salerno, Dept Ind Engn, Via Giovanni Paolo II 132, I-84084 Fisciano, SA, Italy", "Univ Perugia, Dept Econ & Food Sci, Via San Costanzo, I-06126 Perugia, Italy"]	The beer is a widely consumed drink, appreciated for its sensory characteristics, and it also contains beneficial compounds for health derived from its raw materials. In this work, the influence of coloured malt on the main quality parameters of a top-fermenting beer was evaluated. The beers were produced increasing the percentage of coloured malt (0, 5, 15% Caraamber (R)) respect to the pale ale…	Times Cited in Web of Science Core Collection: 11 Total Times Cited: 11 Cited Reference Count: 36 | RAYYAN-INCLUSION: {"Nelio"=>"Included"}	10.1007/s13197-020-04740-8	Beer;Malt;Antioxidants;Aroma;Sensory;Quality;DARK SPECIALTY MALTS;IMPACT;WORT;PHENOLICS;PROFILE;BARLEY;Fermentation
rayyan-699481637	The influence of unmalted barley on the oxidative stability of wort and beer	2012			JOURNAL OF THE INSTITUTE OF BREWING	["0046-9750", "2050-0416 J9 - J I BREWING JI - J. Inst. Brew."]	118	1	32-39	Kunz, T and Müller, C and Mato-Gonzales, D and Methner, FJ		English		Tech Univ Berlin, Dept Biotechnol, Chair Brewing Sci, D-13353 Berlin, Germany	The aim of this study was to investigate the influences of unmalted barley on the brewing process and the quality of the resulting beer-like beverages, with the main focus on the oxidative stability, using traditional beer analyses, GC-MS for the determination of aging compounds and electron paramagnetic resonance spectroscopy to determine free radical activity. For the investigation, brews with …	Times Cited in Web of Science Core Collection: 30 Total Times Cited: 34 Cited Reference Count: 31 | RAYYAN-INCLUSION: {"Nelio"=>"Included"}	10.1002/jib.6 WE - Science Citation Index Expanded (SCI-EXPANDED)	usage of unmalted barley;flavour stability;adjustment of beer colour with coloured malt;electron paramagnetic resonance;FLAVOR STABILITY;IMPROVEMENT
rayyan-699481638	Roasting of malt and xanthohumol enrichment in beer	2013	8		EUROPEAN FOOD RESEARCH AND TECHNOLOGY	["1438-2377", "1438-2385 J9 - EUR FOOD RES TECHNOL JI - Eur. Food Res. Technol."]	237	2	137-148	Wunderlich, S and Wurzbacher, M and Back, W		English		TU Munchen Weihenstephan, Lehrstuhl Technol Brauerei 1, D-85354 Freising Weihenstephan, Germany	The use of commercial roasted malts increases the content of the hop polyphenol xanthohumol (XN) in beer. This carrier effect is caused by high molecular melanoidins from roasted malt. Three roasting trials with different malts were performed in order to study the development of XN enrichment of wort and beer in laboratory and brewing trials. Different colour measurements, malt and flavour analys…	Times Cited in Web of Science Core Collection: 16 Total Times Cited: 17 Cited Reference Count: 40 | RAYYAN-INCLUSION: {"Nelio"=>"Included"}	10.1007/s00217-013-1970-5 WE - Science Citation Index Expanded (SCI-EXPANDED)	Roasted malt extract;Isoxanthohumol;DPPH scavenging activity;Radical formation;Antioxidant;Prooxidant;MAILLARD REACTION;IMPACT;WORT;RECOVERY;FLAVOR
rayyan-699481639	The standard reference method of beer color specification as the basis for a new method of beer color reporting	2008			JOURNAL OF THE AMERICAN SOCIETY OF BREWING CHEMISTS	["0361-0470", "1943-7854 J9 - J AM SOC BREW CHEM JI - J. Am. Soc. Brew. Chem."]	66	3	143-150	Delange, AJ		English		Zeta Associates, Fairfax, VA USA PU - AMER SOC BREWING CHEMISTS INC PI - ST PAUL PA - 3340 PILOT KNOB RD, ST PAUL, MN 55121-2097 USA	Ensembles of beer optical absorption spectra normalized by the standard reference method (SRM) exhibit small variances,suggesting that Karhunen-Loeve (KL) principal component approximations of these spectra, using only a few coefficients, might facilitate reconstruction of the originals with enough fidelity to permit calculation Of accurate tristimulus color. To test this hypothesis, the spectra …	Times Cited in Web of Science Core Collection: 8 Total Times Cited: 10 Cited Reference Count: 14 | RAYYAN-INCLUSION: {"Nelio"=>"Included"}	10.1094/ASBCJ-2008-0707-01 WE - Science Citation Index Expanded (SCI-EXPANDED)	CIELAB;color;principal components;spectrum;SRM;tristimulus;Color
rayyan-699481641	Beer discrimination using a portable electronic tongue based on screen-printed electrodes	2015	7		JOURNAL OF FOOD ENGINEERING	["0260-8774", "1873-5770 J9 - J FOOD ENG JI - J. Food Eng."]	157		57-62	Blanco, CA and de la Fuente, R and Caballero, I and Rodríguez-Méndez, ML		English		["Univ Valladolid, ETS Ingn Agr, Area Tecnol Alimentos, Dept Ingn Agr & Forestal, Palencia 34004, Spain", "Univ Valladolid, ETS Ingn Ind, Dept Quim Fis & Quim Inorgan, E-47002 Valladolid, Spain"]	There is a wide variety of Lager beer styles that differ, among others characteristics, in their alcohol content and color. Beer contains a high concentration of electrochemical active compounds, some of them related to the color of these beverages. In the present work, the applicability of a portable electronic tongue based on an array of electrochemical screen-printed electrodes was applied to …	Times Cited in Web of Science Core Collection: 47 Total Times Cited: 55 Cited Reference Count: 37 | RAYYAN-INCLUSION: {"Nelio"=>"Included"}	10.1016/j.jfoodeng.2015.02.018 WE - Science Citation Index Expanded (SCI-EXPANDED)	Beer classification;Electronic tongue;Screen printed electrodes;Alcoholic strength;ANTIOXIDANT ACTIVITY;CLASSIFICATION;BIOSENSORS;ARRAY;Discrimination (Psychology)
rayyan-699481710	Assessment of Beer Quality Based on a Robotic Pourer, Computer Vision, and Machine Learning Algorithms Using Commercial Beers	2018	5		JOURNAL OF FOOD SCIENCE	["0022-1147", "1750-3841 J9 - J FOOD SCI JI - J. Food Sci."]	83	5	1381-1388	Viejo, CG and Fuentes, S and Torrico, DD and Howell, K and Dunshea, FR		English		Univ Melbourne, Sch Agr & Food, Fac Vet & Agr Sci, Melbourne, Vic 3010, Australia	Sensory attributes of beer are directly linked to perceived foam-related parameters and beer color. The aim of this study was to develop an objective predictive model using machine learning modeling to assess the intensity levels of sensory descriptors in beer using the physical measurements of color and foam-related parameters. A robotic pourer (RoboBEER), was used to obtain 15 color and foam-re…	Times Cited in Web of Science Core Collection: 29 Total Times Cited: 31 Cited Reference Count: 37 | RAYYAN-INCLUSION: {"Nelio"=>"Included"}	10.1111/1750-3841.14114 WE - Science Citation Index Expanded (SCI-EXPANDED)	artificial neural networks;beer color;beer foam;robotics;sensory analysis;ARTIFICIAL NEURAL-NETWORKS;FOAM STABILITY;RECOGNITION;PREDICTION;Algorithms
rayyan-699481711	Determination of green, blue and yellow artificial food colorants and their abuse in herb-coloured green Easter beers on tap	2016	7		FOOD ADDITIVES AND CONTAMINANTS PART A-CHEMISTRY ANALYSIS CONTROL EXPOSURE & RISK ASSESSMENT	["1944-0049", "1944-0057 J9 - FOOD ADDIT CONTAM A JI - Food Addit. Contam. Part A-Chem."]	33	7	1139-1146	Stachová, I and Lhotská, I and Solich, P and Satínsky, D		English		Charles Univ Prague, Fac Pharm, Dept Analyt Chem, Heyrovskeho 1203, Hradec Kralove 50005, Czech Republic	Beer is one of the most popular alcoholic beverages worldwide. For consumer acceptance, significant factors are its taste, flavour and colour. This study determines selected synthetic green, blue and yellow food colorants in popular Easter herb-coloured green beers on tap produced in breweries on Holy Thursday. The abuse of beer colouring with Tartrazine (E 102), Quinoline yellow (E 104), Sunset …	Times Cited in Web of Science Core Collection: 18 Total Times Cited: 19 Cited Reference Count: 22 | RAYYAN-INCLUSION: {"Nelio"=>"Included"}	10.1080/19440049.2016.1200198 WE - Science Citation Index Expanded (SCI-EXPANDED)	Synthetic dye;Brilliant blue;Tartrazine;Indigo carmine;green beer;chromatography;PERFORMANCE LIQUID-CHROMATOGRAPHY;COMMERCIAL SOFT DRINKS;DIODE-ARRAY DETECTOR;SYNTHETIC DYES;AZO DYES;ADDITIVES;FOODSTUFFS;PRODUCTS;CHILDREN;SAMPLES;Color
rayyan-699481715	Effects of High Pressure Homogenization on Beer Quality Attributes	2011			JOURNAL OF THE INSTITUTE OF BREWING	0046-9750 J9 - J I BREWING JI - J. Inst. Brew.	117	2	195-198	Franchi, MA and Tribst, AAL and Cristianini, M		English		Univ Estadual Campinas, Fac Food Engn, Dept Food Technol, UNICAMP, BR-13083862 Campinas, SP, Brazil	The aim of the present study was to evaluate the use of high pressure homogenization (HPH) as an alternative to thermal pasteurization for beer stabilization and to evaluate the effect of processing on colour, haze and redox potential immediately after the process and during the product shelf-life (100 days). The results obtained showed good colour retention, changes in the redox potential and gr…	Times Cited in Web of Science Core Collection: 18 Total Times Cited: 18 Cited Reference Count: 22 | RAYYAN-INCLUSION: {"Nelio"=>"Included"}	10.1002/j.2050-0416.2011.tb00460.x WE - Science Citation Index Expanded (SCI-EXPANDED)	beer;colour;haze;redox potential;ultra-high pressure homogenization;HIGH HYDROSTATIC-PRESSURE;DYNAMIC HIGH-PRESSURE;MANGO NECTAR;ORANGE JUICE;LAGER BEER;INACTIVATION;STABILIZATION
rayyan-699481720	Uncovering Patterns of Italian Consumers' Interest for Gluten-Free Beers	2021	10	2	JOURNAL OF THE AMERICAN SOCIETY OF BREWING CHEMISTS	["0361-0470", "1943-7854 J9 - J AM SOC BREW CHEM JI - J. Am. Soc. Brew. Chem."]	79	4	356-369	Donadini, G and Bertuzzi, T and Rossi, F and Spigno, G and Porretta, S		English		["Univ Cattolica Sacro Cuore, Fac Agr Food & Environm Sci, DiSTAS Dept Sustainable Food Proc, Piacenza, Italy", "Univ Cattolica Sacro Cuore, Fac Agr Food & Environm Sci, DIANA Dept Anim Food & Nutr Sci, Piacenza, Italy", "SSICA Expt Stn Food Preserving Ind, Dept Consumer Sci, Parma, Italy"]	This study explored the interest for Gluten-Free Beer (GFB) in a panel of beer drinkers. The authors adopted a conjoint rating experiment and the respondents were given sixty-four beer concepts to evaluate and score on a 9-point scale of interest. Each concept included eleven factors (alcohol content, colour, type of malt, beer price, drinking location, drinking occasion, bottle size, label claim…	Times Cited in Web of Science Core Collection: 2 Total Times Cited: 2 Cited Reference Count: 52 | RAYYAN-INCLUSION: {"Nelio"=>"Included"}	10.1080/03610470.2020.1864839	Beer;consumer;colour;gluten-free;multivariate data analysis;Glutens
rayyan-699481721	Laboratory manufacture and comparison of ginger (<i>Zingiber officinale</i> Roscoe) beer quality	2004	8		JOURNAL OF FOOD AGRICULTURE & ENVIRONMENT	["1459-0255", "1459-0263 J9 - J FOOD AGRIC ENVIRON JI - J. Food Agric. Environ."]	2	3	29-33 WE - Science Citation Index Expanded (SCI-EXPANDED)	Dookeran, MM and Baccus-Taylor, GSH and Akingbala, JO		English		Univ W Indies, Food Sci & Technol Unit, Dept Chem Engn, St Augustine, Trinidad Tobago	Ginger (Zingiber officinale Roscoe) beer is a very popular drink in Trinidad and Tobago, and it is consumed in large quantities, especially during the festive Christmas period. The traditional method of producing ginger beer results in a beverage that is variable due to the quality of the raw materials, the natural fermentation microflora and the non-standardised processing method. As a result, t…	Times Cited in Web of Science Core Collection: 2 Total Times Cited: 2 Cited Reference Count: 16 | RAYYAN-INCLUSION: {"Nelio"=>"Included"}		Ginger beer;natural fermentation;controlled fermentation;sensory quality;pasteurisation;gas chromatography;colour;alcoholic content;flavour;specific gravity
rayyan-699481722	Anaerobic and Aerobic Beer Aging	2010			CZECH JOURNAL OF FOOD SCIENCES	["1212-1800", "1805-9317 J9 - CZECH J FOOD SCI JI - Czech. J. Food Sci."]	28	1	18-26	Savel, J and Kosín, P and Broz, A		English		Natl Corp, Budweiser Budvar, Ceske Budejovice, Czech Republic PU - CZECH ACADEMY AGRICULTURAL SCIENCES PI - PRAGUE PA - TESNOV 17, PRAGUE, 117 05, CZECH REPUBLIC	Yellow, orange, red and brown pigments are formed by air oxidation of single polyphenols or by thermal degradation of sugars to caramels. Caramels increase their colours during anaerobic heating or decrease them by air oxidation. Epicatechin and caramel undergo reversible redox reaction followed by degradation and/or polymerisation at beer aging. That is why both of these colour compounds, beside…	Times Cited in Web of Science Core Collection: 7 Total Times Cited: 9 Cited Reference Count: 20 | RAYYAN-INCLUSION: {"Nelio"=>"Included"}	10.17221/161/2009-CJFS WE - Science Citation Index Expanded (SCI-EXPANDED)	caramel;epicatechin;beer aging;reductone;organic radical;light sensitivity;MAILLARD
rayyan-699481723	Craft beer vs industrial beer: chemical and sensory differences	2021	11	2	BRITISH FOOD JOURNAL	["0007-070X", "1758-4108 J9 - BRIT FOOD J JI - Br. Food J."]	123	12	4332-4346	Rosales, A and Talaverano, MI and Lozano, J and Sánchez-Vicente, C and Santamaría, O and García-Latorre, C and Rodrigo, S		English		["Univ Extremadura, Escuela Ingn Agr, Badajoz, Spain", "Univ Extremadura, Ind Engn Sch, Badajoz, Spain", "UpDevices & Technol, Madrid, Spain", "Univ Salamanca, Dept Construct & Agron, Zamora, Spain"]	Purpose The aim of this paper is to determine chemical and sensory differences of between craft and industrial/or commercial beers. Beer market is nowadays booming and consumers are in the search of new and healthier products. Design/smethodology/approach Here, commercial and craft beers were chemically analyzed and sensory evaluated. Chemical analysis included pH, bitterness, color, total polyph…	Times Cited in Web of Science Core Collection: 8 Total Times Cited: 10 Cited Reference Count: 43 | RAYYAN-INCLUSION: {"Nelio"=>"Included"}	10.1108/BFJ-01-2021-0074	Quality;Sensory analysis;Craft beer;Antioxidants;Electronic nose;SULFUR-DIOXIDE;ANTIOXIDANT
rayyan-699481724	Physicochemical, Electronic Nose and Tongue, Sensory Evaluation Determination Combined with Chemometrics to Characterize <i>Ficus hirta</i> Vahl. (<i>Moraceae</i>) Beer	2022	8	25	JOURNAL OF FOOD QUALITY	["0146-9428", "1745-4557 J9 - J FOOD QUALITY JI - J. Food Qual."]	2022			Chen, YY and Wei, ZL and Zhang, TY and Ng, KH and Ye, J and He, WM		English		["Beijing Normal Univ, United Int Coll, Food Sci & Technol Programme, Hong Kong Baptist Univ, Zhu Hai, Guangdong, Peoples R China", "Beijing Normal Univ, United Int Coll, Mkt Management Programme, Hong Kong Baptist Univ, Zhu Hai, Guangdong, Peoples R China", "Shaoguan Univ, Henry Fok Sch Food Sci & Technol, Shaoguan, Guangdong, Peoples R China"]	Ficus hirta Vahl. (FHV) is widely consumed because of its functional and aromatic compounds. The incorporation of adjuncts contributes to the functional and flavor properties of beers. This study aims to enrich FHV extractions to develop beers with satisfactory physicochemical, antioxidant, and sensory characteristics. As a result, beers with 0.1 g/mL (P1) and 0.067 g/mL (P3) FHV extraction showe…	Times Cited in Web of Science Core Collection: 6 Total Times Cited: 6 Cited Reference Count: 52 | RAYYAN-INCLUSION: {"Nelio"=>"Included"}	10.1155/2022/8948603 WE - Science Citation Index Expanded (SCI-EXPANDED)	DISCRIMINATION;VARIETIES;QUALITY;ALCOHOL;Nose;Electronic Nose
rayyan-699481725	Impact of solid-state fermented Brewer's spent grains incorporation in biscuits on nutritional, physical and sensorial properties	2023	6	1	LWT-FOOD SCIENCE AND TECHNOLOGY	["0023-6438", "1096-1127 J9 - LWT-FOOD SCI TECHNOL JI - LWT-Food Sci. Technol."]	182			Wang, XF and Xu, YJ and Teo, SQ and Heng, CW and Lee, DPS and Gan, AXL and Kim, JE		English		["Natl Univ Singapore, Dept Food Sci & Technol, Singapore, Singapore", "Natl Univ Singapore, Dept Food Sci & Technol, 3 Sci Dr 3, Singapore 117543, Singapore"]	Brewer's spent grains (BSG) is the abundant food processing by-product of beer production yet its application in food is limited due to its high susceptibility to microbial putrefaction and undesirable effect on the colour, structure and texture. Solid-state fermentation of BSG with Rhizopus oligosporus (RO) may further improve the nutritional, structural and textural properties of BSG-containing…	Times Cited in Web of Science Core Collection: 2 Total Times Cited: 2 Cited Reference Count: 64 | RAYYAN-INCLUSION: {"Nelio"=>"Included"}	10.1016/j.lwt.2023.114840	Brewer's spent grain;Brewery by-product;Rhizopus oligosporus;Dietary fibre;Barley husk-bran;ABSORBENCY CAPACITY ORAC;IN-VITRO DIGESTION;POWER FRAP ASSAY;RHIZOPUS-OLIGOSPORUS;PHENOLIC ANTIOXIDANTS;ALPHA-GLUCOSIDASE;PROTEIN;FIBER;FOODS;BRAN;Fermentation;Cereals
rayyan-699481726	DIFFERENCES IN PHYSICOCHEMICAL, MINERAL AND NUTRACEUTICAL PROPERTIES BETWEEN REGULAR, LIGHT AND ZERO BEERS	2018	7		FARMACIA	["0014-8237", "2065-0019 J9 - FARMACIA JI - Farmacia"]	66	4	697-701	Muy-Rangel, D and Urías-Orona, V and Heredia, JB and Hernández-García, L and Rubio-Carrasco, W and Contreras-Angulo, L and Contreras-Martínez, R and Niño-Medina, G		English		["Ctr Invest Alimentac & Desarrollo AC, Coordinac Culiacan, Lab Tecnol Alimentos, Carretera Culiacan El Dorado,Km 5-5, Culiacan 80129, Sinaloa, Mexico", "Univ Autonoma Nuevo Leon, Fac Salud Publ & Nutr, Lab Quim Alimentos, Av Dr Eduardo Aguirre Pequeno & Yuriria, Monterrey 64460, Nuevo Leon, Mexico", "Inst Tecnol Nuevo Leon, CONACYT Ctr Invest & Innovac Tecnol, PIIT, Av Alianza 507, Apodaca 66628…	The differences in physicochemical, mineral and nutraceutical properties between regular, light and zero beers were evaluated. The pH, titratable acidity and colour values of all beers were in the range quality criteria of beer industry. On the other hand, zero beer showed the highest content of Ca, Mg, K and Na, light beer obtained the highest content in Cu, Zn and Fe, while Mn was detected only…	Times Cited in Web of Science Core Collection: 2 Total Times Cited: 3 Cited Reference Count: 26 | RAYYAN-INCLUSION: {"Nelio"=>"Included"}	10.31925/farmacia.2018.4.20 WE - Science Citation Index Expanded (SCI-EXPANDED)	physicochemical parameters;mineral composition;nutraceutical properties;regular light and zero beers;ALCOHOL-FREE BEER;ANTIOXIDANT CAPACITY;CONSUMPTION;Dietary Supplements
rayyan-699481727	Computer Vision Method in Beer Quality Evaluation-A Review	2019	6		BEVERAGES	2306-5710 J9 - BEVERAGES JI - Beverages	5	2		Lukinac, J and Mastanjevic, K and Mastanjevic, K and Nakov, G and Jukic, M		English		["Josip Juraj Strossmayer Univ Osijek, Fac Food Technol Osijek, Franje Kuhaca 20, Osijek 31000, Croatia", "Univ Ruse Angel Kanchev, Dept Biotechnol & Food Technol, Branch Razgrad, Aprilsko Vastanie Blvd 47, Razgrad 7200, Bulgaria"]	Beers are differentiated mainly according to their visual appearance and their fermentation process. The main quality characteristics of beer are appearance, aroma, flavor, and mouthfeel. Important visual attributes of beer are foam appearance (volume and persistence), as well as the color and clarity. To replace manual inspection, automatic, objective, rapid and repeatable external quality inspe…	Times Cited in Web of Science Core Collection: 25 Total Times Cited: 26 Cited Reference Count: 69 | RAYYAN-INCLUSION: {"Nelio"=>"Included"}	10.3390/beverages5020038 WE - Emerging Sources Citation Index (ESCI)	beer;computer vision;image analysis;quality;COLOR MEASUREMENT;FOAM QUALITY;BUBBLE-SIZE;INSPECTION;PROTEINS;SYSTEM;IDENTIFICATION;SPECTROMETRY;NUCLEATION;PRODUCTS
rayyan-699481728	Changes in the Physicochemical Properties of Pale Lager Beer during Storage in Different Packaging Materials	2023	4	3	JOURNAL OF THE AMERICAN SOCIETY OF BREWING CHEMISTS	["0361-0470", "1943-7854 J9 - J AM SOC BREW CHEM JI - J. Am. Soc. Brew. Chem."]	81	2	351-356	Gagula, G and Saric, G and Rezic, T and Horvat, D and Magdic, D		English		["Karlovac Univ Appl Sci, Karlovac, Croatia", "Univ Zagreb, Fac Food Technol & Biotechnol, Zagreb, Croatia", "Agr Inst Osijek, Osijek, Croatia", "Josip Juraj Strossmayer Univ Osijek, Fac Food Technol Osijek, Osijek, Croatia"]	The aim of this research was to quantitatively evaluate the changes in the physicochemical properties of pale lager beer during a six-month storage period. The measured parameters were: original and apparent extract, specific gravity, alcohol by volume, pH value, color, bitterness, polyphenols, turbidity (haze), dissolved oxygen, carbon dioxide, and foam stability. The beer was filled and stored …	Times Cited in Web of Science Core Collection: 0 Total Times Cited: 0 Cited Reference Count: 27 | RAYYAN-INCLUSION: {"Nelio"=>"Included"}	10.1080/03610470.2022.2068318	Beer;packaging;physicochemical parameters;polyethylene terephthalate bottles (PET);storage;INSTABILITY
rayyan-699481729	Properties of Dry Hopped Dark Beers with High Xanthohumol Content	2021	5		ANTIOXIDANTS	2076-3921 J9 - ANTIOXIDANTS-BASEL JI - Antioxidants	10	5		Paszkot, J and Kawa-Rygielska, J and Aniol, M		English		["Wroclaw Univ Environm & Life Sci, Fac Biotechnol & Food Sci, Dept Fermentat & Cereals Technol, Chelmonskiego 37, PL-51630 Wroclaw, Poland", "Wroclaw Univ Environm & Life Sci, Fac Biotechnol & Food Sci, Dept Chem, Norwida 25, PL-50375 Wroclaw, Poland"]	The antioxidant activity of beers comes mainly from phenolic compounds and melanoidins. The aim of this research was to evaluate the effect of technological operations, especially the ethanol fermentation process using top fermentation brewer's yeast Saccharomyces cerevisiae, on the antioxidant activity of dark dry hopped beers with a high xanthohumol content. Four beers were produced using diffe…	Times Cited in Web of Science Core Collection: 9 Total Times Cited: 9 Cited Reference Count: 47 | RAYYAN-INCLUSION: {"Nelio"=>"Included"}	10.3390/antiox10050763 WE - Science Citation Index Expanded (SCI-EXPANDED)	fermentation;beer;phenols;antioxidant activity;dark beer;5-hydroxymethylfurfural;dry hopping;xanthohumol;ANTIOXIDANT ACTIVITY;SACCHAROMYCES-CEREVISIAE;PRENYLFLAVONOIDS;DECOLORIZATION;POLYPHENOLS;HOPS;ISOXANTHOHUMOL;PHENOLICS;EXTRACT;IMPACT
rayyan-699481733	A study of the antioxidant properties of beers using electron paramagnetic resonance	2013	12	1	FOOD CHEMISTRY	["0308-8146", "1873-7072 J9 - FOOD CHEM JI - Food Chem."]	141	3	3042-3049	Polak, J and Bartoszek, M and Stanimirova, I		English		["Silesian Univ, Inst Chem, Dept Mat Chem & Chem Technol, PL-40006 Katowice, Poland", "Silesian Univ, Inst Chem, Dept Theoret Chem, PL-40006 Katowice, Poland"]	The antioxidant properties of various kinds of beers were investigated using electron paramagnetic resonance (EPR) spectroscopy. This was possible by measuring the changes in the intensity of the EPR spectrum that resulted from the interaction of the stable radical DPPH. (1,1-diphenyl-2-picrylhydrazyl) with the antioxidants found in a beer sample. The antioxidant capacity was then presented in Tr…	Times Cited in Web of Science Core Collection: 31 Total Times Cited: 35 Cited Reference Count: 35 | RAYYAN-INCLUSION: {"Nelio"=>"Included"}	10.1016/j.foodchem.2013.05.133 WE - Science Citation Index Expanded (SCI-EXPANDED)	Antioxidant activity;EPR spectroscopy;DPPH;Trolox;Beer;Food analysis;Food composition;Chemometrics;ANOVA;XANTHOHUMOL;PRENYLFLAVONOIDS;CONSTITUENTS;CAPACITY;MALT;HOPS;L.;Antioxidants
rayyan-699481734	WILD BARBERRY FRUIT (<i>Berberis microphylla</i> G. Forst.) AS A NATURAL INGREDIENT FOR BEER BREWING	2021			CHILEAN JOURNAL OF AGRICULTURAL & ANIMAL SCIENCES	["0719-3882", "0719-3890 J9 - CHIL J AGRIC ANIM SC JI - Chil. J. Agric. Anim. Sci."]	37	3	313-324	Lemoine, ML and Fontana, U and Hurtado, JB and Pintos, FM and Arena, ME and Vicente, AR and Rodoni, LM		English		["Univ Nacl La Plata UNLP, Lab Invest Prod Agroind LIPA, Fac Cs Agr & Forestales, La Plata, Buenos Aires, Argentina", "Consejo Nacl Invest Cient & Tecn, Buenos Aires, DF, Argentina"]	Barberry (Berberis microphylla) is a wild berry endemic to the Andean-Patagonian zone of Argentina and Chile. Even though it is not widely used or consumed, it has great potential for coloring and enrichment of different food matrices due to its high anthocyanin and antioxidant contents. The objective of this study was to evaluate the impact of barberry addition on quality parameters and stabilit…	Times Cited in Web of Science Core Collection: 1 Total Times Cited: 1 Cited Reference Count: 35 | RAYYAN-INCLUSION: {"Nelio"=>"Included"}	10.29393/CHJAAS37-32WBML70032 WE - Emerging Sources Citation Index (ESCI)	"calafate";Andean;red-beverage;berry;antioxidants;ANTIOXIDANT CAPACITY;PHENOLIC-COMPOUNDS;ANTHOCYANINS;STABILITY;QUALITY;POLYPHENOLS;PARAMETERS;CHERRY;COLOR;ACID;Fruit
rayyan-699481736	High-dietary fibers cereal bars containing malt bagasse by-product from the brewing industry	2023	12	15	JOURNAL OF FOOD SCIENCE AND TECHNOLOGY-MYSORE	["0022-1155", "0975-8402 J9 - J FOOD SCI TECH MYS JI - J. Food Sci. Technol.-Mysore"]				Tombini, C and Dacoreggio, MV and Kempka, AP and Feltes, MMC and De Mello, JMM and Dalcanton, F		English		["Univ Comunitaria Reg Chapeco UNOCHAPECO, Dept Food Engn, BR-89809900 Chapeco, SC, Brazil", "Univ Estado Santa Catarina UDESC, Dept Food Engn & Chem Engn, BR-89870000 Pinhalzinho, SC, Brazil", "Fed Univ Santa Catarina UFSC, Dept Food Sci & Technol, BR-88034001 Florianopolis, SC, Brazil"]	The aim of this study was to use the malt bagasse by-product for developing high-dietary fibers cereal bars. Three formulations were tested and contained 0% (control), 19% and 24% of malt bagasse. The bars with malt bagasse were rich in dietary fiber and protein, with 6.06 and 26.35 g/100 g, respectively for samples with 19% of bagasse, and 8.43 and 26.22 g/100 g, respectively, for bars with 24% …	Times Cited in Web of Science Core Collection: 0 Total Times Cited: 0 Cited Reference Count: 30 | RAYYAN-INCLUSION: {"Nelio"=>"Included"}	10.1007/s13197-023-05902-0	Agro-industry;Beer production chain;Brewing by-product;Functional foods;Dietary fibers;BREWERS SPENT GRAIN;FLOUR;Dietary Fiber;Cereals
rayyan-699481737	Impact of Qingke (hulless barley) application on antioxidant capacity and flavor compounds of beer	2023	1		JOURNAL OF CEREAL SCIENCE	["0733-5210", "1095-9963 J9 - J CEREAL SCI JI - J. Cereal Sci."]	109			Zong, XY and Wu, JH and Chen, ZY and He, LH and Wen, JJ and Li, L		English		["Sichuan Univ Sci & Engn, Liquor Brewing Biotechnol & Applicat Key Lab Sichu, Yibin 644000, Sichuan, Peoples R China", "Sichuan Univ Sci & Engn, Coll Bioengn, Yibin 644000, Sichuan, Peoples R China"]	As a promising adjunct material to beer brewing, Qingke (hulless barley) can provide sufficient hydrolyzable starch and rich nutrients for beer brewing. In this study, the effect of Qingke addition on the physicochemical properties, antioxidant capacity and flavor composition of beer was evaluated. The results showed that the addition of Qingke reduced the turbidity (25.03 NTU) and color (19.48 E…	Times Cited in Web of Science Core Collection: 3 Total Times Cited: 3 Cited Reference Count: 30 | RAYYAN-INCLUSION: {"Nelio"=>"Included"}	10.1016/j.jcs.2022.103624	Qingke;Beer;Antioxidant capacity;Volatile compounds;NUTRITIONAL FUNCTIONS;IN-VITRO;Antioxidants
rayyan-699481738	Comparison of supervised learning statistical methods for classifying commercial beers and identifying patterns	2020	4		JOURNAL OF CHEMOMETRICS	["0886-9383", "1099-128X J9 - J CHEMOMETR JI - J. Chemometr."]	34	4		Koren, D and Lorincz, L and Kovacs, S and Kun-Farkas, G and Hegyes, BV and Sipos, L		English		["Szent Istvan Univ, Fac Food Sci, Dept Brewing & Distilling, Budapest, Hungary", "Egis Pharmaceut PLC, Budapest, Hungary", "Univ Debrecen, Fac Econ & Business, Inst Stat & Methodol, Dept Econ & Financial Math, 138 Boszormenyi Ut, H-4032 Debrecen, Hungary", "Szent Istvan Univ, Fac Food Sci, Dept Postharvest Sci & Sensory Evaluat, Budapest, Hungary"]	In this study, 13 properties (alcohol-, real extract-, flavonoid-, anthocyanin, glucose, fructose, maltose, sucrose content, EBC [European Brewery Convention] and L*a*b* color, bitterness) of 21 beers (alcohol-free pale lagers, alcohol-free beer-based mixed drinks, beer-based mixed drinks, international lagers, wheat beers, stouts, fruit beers) were determined. In the first step, multiple factor …	Times Cited in Web of Science Core Collection: 7 Total Times Cited: 7 Cited Reference Count: 27 | RAYYAN-INCLUSION: {"Nelio"=>"Included"}	10.1002/cem.3216	beer;error estimation;fruit beer;learning algorithms;multiple factor analysis (MFA);CHEMOMETRICS;PERFORMANCE;PREDICTION;Learning
rayyan-699481740	Low-malt Beer Brewing Using of Taro (<i>Colocasia esculenta</i> (L.) Schott) as a Secondary Material	2012			JOURNAL OF THE JAPANESE SOCIETY FOR FOOD SCIENCE AND TECHNOLOGY-NIPPON SHOKUHIN KAGAKU KOGAKU KAISHI	1341-027X J9 - J JPN SOC FOOD SCI JI - J. Jpn. Soc. Food Sci. Technol.-Nippon Shokuhin Kagaku Kogaku Kaishi	59	3	146-152 WE - Science Citation Index Expanded (SCI-EXPANDED)	Takeuchi, J and Nagashima, T		Japanese		Tokyo Univ Agr, Fac Bioind, Dept Food & Cosmet Sci, Abashiri, Hokkaido 0992493, Japan	Historically, taro was widely consumed in Japan; however, more recently, the consumption of taro has decreased rapidly. In this study. in an effort to expand the application of taro, the utilization of taro for beer fermentation was investigated. The addition of taro paste into wort increased the viscosity of the wort. which caused difficulty in the filtration process. Sensory evaluation of the r…	Times Cited in Web of Science Core Collection: 0 Total Times Cited: 0 Cited Reference Count: 8 | RAYYAN-INCLUSION: {"Nelio"=>"Included"}		beer;taro;polyphenols;ANTIOXIDANT ACTIVITY;PHYSICAL-PROPERTIES
rayyan-699481741	Renewing Traditions: A Sensory and Chemical Characterisation of Mexican Pigmented Corn Beers	2020	7		FOODS	2304-8158 J9 - FOODS JI - Foods	9	7		Romero-Medina, A and Estarrón-Espinosa, M and Verde-Calvo, JR and Leliévre-Desmas, M and Escalona-Buendía, HB		English		["Univ Autonoma Metropolitana, Dept Biotecnol, Av San Rafael Atlixco 186, Mexico City 09340, DF, Mexico", "Ctr Invest & Asistencia Tecnol & Diseno Estado Ja, Unidad Tecnol Alimentaria, Camino Arenero 1227, Zapopan 45019, Jalisco, Mexico", "Univ Lille, Univ Artois, Univ Liege, INRAE,UMR Transfrontaliere BioEcoAgro 1158,ULCO,U, F-59000 Lille, France"]	This study was undertaken to explore how the use of pigmented corn as brewing ingredient influences the sensory profile of craft beers, by using both sensory and chemical analyses. Six pigmented corn and barley beers were brewed and then analysed to obtain their sensory characteristics, volatile composition and non-volatile (alcohol, bitterness, anthocyanins and polyphenol content) composition. A…	Times Cited in Web of Science Core Collection: 20 Total Times Cited: 20 Cited Reference Count: 64 | RAYYAN-INCLUSION: {"Nelio"=>"Included"}	10.3390/foods9070886 WE - Science Citation Index Expanded (SCI-EXPANDED)	Zea mays;Sendecho;volatiles;anthocyanins;HS-SPME;GC-MS;sensory profile;VOLATILE COMPOUNDS;FLAVOR COMPONENTS;AROMA;ANTHOCYANINS;BITTERNESS;BEVERAGES;PROFILES;PURPLE;CEREAL;COLOR
rayyan-699481742	Variability in the fermentation rate and colour of young lager beer as influenced by insecticide and herbicide residues	2007			FOOD CHEMISTRY	0308-8146 J9 - FOOD CHEM JI - Food Chem.	105	4	1495-1503	Navarro, S and Pérez, G and Navarro, G and Mena, L and Vela, N		English		Univ Murcia, Sch Chem, Dept Agr Chem Geol & Pedol, E-30100 Murcia, Spain	The influence of five pesticides, pendimethatin, trifluralin (dinitroaniline herbicides) fenitrothion, malathion, and methidathion (organophosphorus insecticides), on the fermentation of young lager beer was assessed. For this purpose, brewer wort was spiked with the pesticides to obtain a concentration of I gg/ml before the pitching with lager yeast (Saccharomyces carlsbergensis). The fermentati…	Times Cited in Web of Science Core Collection: 12 Total Times Cited: 14 Cited Reference Count: 20 | RAYYAN-INCLUSION: {"Nelio"=>"Included"}	10.1016/j.foodchem.2007.05.035 WE - Science Citation Index Expanded (SCI-EXPANDED)	beer colour;fermentable carbohydrates : fenitrothion;malathion;methidathion;pendimethalin;and trifluralin residues;lager beer;primary fermentation;FUNGICIDE RESIDUES;FATE;METABOLITES;BEHAVIOR;STORAGE;BARLEY;MALT;HOPS;Fermentation;Insecticides
rayyan-699481744	Characterization of Brazilian lager and brown ale beers based on color, phenolic compounds, and antioxidant activity using chemometrics	2011	2		JOURNAL OF THE SCIENCE OF FOOD AND AGRICULTURE	0022-5142 J9 - J SCI FOOD AGR JI - J. Sci. Food Agric.	91	3	563-571	Granato, D and Branco, GF and Faria, JDF and Cruz, AG		English		["Univ Sao Paulo, Fac Pharmaceut Sci, Dept Food & Expt Nutr, BR-05508000 Sao Paulo, Brazil", "Univ Estadual Campinas, Fac Food Engn, Dept Food Technol, Sao Paulo, Brazil"]	BACKGROUND: Epidemiological studies have shown that beer has positive effects on inhibiting atherosclerosis, decreasing the content of serum low-density lipoprotein cholesterol and triglycerides, by acting as in vivo free radical scavenger. In this research, the antioxidant activity of commercial Brazilian beers (n = 29) was determined by the oxygen radical absorbance capacity (ORAC) and 1,1 -dip…	Times Cited in Web of Science Core Collection: 94 Total Times Cited: 100 Cited Reference Count: 33 | RAYYAN-INCLUSION: {"Nelio"=>"Included"}	10.1002/jsfa.4222 WE - Science Citation Index Expanded (SCI-EXPANDED)	beer;phenolic compounds;antioxidant activity;ORAC;DPPH;multivariate statistics;CAPACITY;OXYGEN;Antioxidants;Phenols;Phenol;Color
rayyan-699481745	Influence of transport and storage conditions on beer quality and flavour stability	2019			JOURNAL OF THE INSTITUTE OF BREWING	["0046-9750", "2050-0416 J9 - J I BREWING JI - J. Inst. Brew."]	125	1	60-68	Jaskula-Goiris, B and De Causmaecker, B and De Rouck, G and Aerts, G and Paternoster, A and Braet, J and De Cooman, L		English		["Katholieke Univ Leuven, Fac Engn Technol, Dept Microbial & Mol Syst, Cluster Bioengn Technol,Lab Enzyme Fermentat & Br, Technol Campus Ghent,Gebroeders De Smetstr 1, B-9000 Ghent, Belgium", "Univ Antwerp, Fac Appl Econ Sci, Dept Engn Management, Prinsstr 13, B-2000 Antwerp, Belgium"]	Breweries are exporting their brands overseas, resulting in an increasingly competitive and globalised beer market. Inevitably, the beer experiences varying and prolonged periods of transport and storage prior to consumption. During this process, the flavour of fresh beer deteriorates, leading to the presence of stale flavours and a decrease in the drinkability of the beer. Results reported here …	Times Cited in Web of Science Core Collection: 35 Total Times Cited: 37 Cited Reference Count: 61 | RAYYAN-INCLUSION: {"Nelio"=>"Included"}	10.1002/jib.535 WE - Science Citation Index Expanded (SCI-EXPANDED)	aldehydes;beer transport and storage;bitterness;colloidal stability;temperature;vibrations;ISO-ALPHA-ACIDS;HOPPING TECHNOLOGY;BITTERNESS CONSISTENCY;STALING ALDEHYDES;VIBRATION LEVELS;TRUCK TRANSPORT;LAGER BEER;INSTABILITY;POLYPHENOLS;OXIDATION
rayyan-699481746	Use of Sorbents to Increase Beer Foam Stability	2018			JOURNAL OF THE AMERICAN SOCIETY OF BREWING CHEMISTS	["0361-0470", "1943-7854 J9 - J AM SOC BREW CHEM JI - J. Am. Soc. Brew. Chem."]	76	1	58-61	Kosin, P and Branyik, T and Savel, J and Ulmann, F and Vlcek, J		English		["Budejov Budvar NC, Karoliny Svetle 4, Ceske Budejovice, Czech Republic", "Univ Chem & Technol Prague, Dept Biotechnol, Tech 5, Prague, Czech Republic"]	Long-lasting creamy foam is an important quality parameter for various types of beers. Foam stability depends on both foam-stabilizing and foam-damaging compounds, and lipids are considered to be the main foam-damaging compounds. The aim of this work was to validate a technologically and economically feasible method for stabilizing beer foam using sorption. Among eight materials tested for their …	Times Cited in Web of Science Core Collection: 6 Total Times Cited: 6 Cited Reference Count: 20 | RAYYAN-INCLUSION: {"Nelio"=>"Included"}	10.1080/03610470.2017.1398565 WE - Science Citation Index Expanded (SCI-EXPANDED)	Beer;foam;stability;sorption;ESPRESSO COFFEE FOAM;FATTY-ACIDS;DESTABILIZATION
rayyan-699481749	Preparation, Characterization, and Performance of Natural Zeolites as Alternative Materials for Beer Filtration	2023	3		MATERIALS	1996-1944 J9 - MATERIALS JI - Materials	16	5		Cadar, O and Vagner, I and Miu, I and Scurtu, D and Senila, M		English		["Res Inst Analyt Instrumentat, INCDO INOE 2000, 67 Donath St, Cluj Napoca 400293, Romania", "Natl Res & Dev Inst Cryogen & Isotop Technol Roman, 4 Uzinei St, Ramnicu Valcea 240050, Romania", "SC Utchim SRL, 12 Buda St, Ramnicu Valcea 240127, Romania"]	The clarity of the beer is essential to its marketability and good consumer approval. Moreover, the beer filtration aims to remove the unwanted constituents that cause beer haze formation. Natural zeolite, an inexpensive and widespread material, was tested as a substitute filter media for diatomaceous earth in removing the haze constituents in beer. The zeolitic tuff samples were collected from t…	Times Cited in Web of Science Core Collection: 1 Total Times Cited: 1 Cited Reference Count: 62 | RAYYAN-INCLUSION: {"Nelio"=>"Included"}	10.3390/ma16051914 WE - Science Citation Index Expanded (SCI-EXPANDED)	clinoptilolite;beer filtration;filter aid;diatomaceous earth;metals in beer;kieselguhr;IMPROVEMENT;SPECIATION;DIATOMITE;TOXICITY;CHROMIUM;LEAD
rayyan-699481750	Targeted healthy compounds in small and large-scale brewed beers	2020	4	25	FOOD CHEMISTRY	["0308-8146", "1873-7072 J9 - FOOD CHEM JI - Food Chem."]	310			Bertuzzi, T and Mulazzi, A and Rastelli, S and Donadini, G and Rossi, F and Spigno, G		English		["UCSC, Fac Agr Food & Environm Sci, Dept Anim Sci Food & Nutr, DIANA, Via E Parmense 84, I-29122 Piacenza, Italy", "UCSC, Fac Agr Food & Environm Sci, Dept Sustainable Food Proc, DiSTAS, Via E Parmense 84, I-29122 Piacenza, Italy FU - European Foundation for Alcohol Research (ERAB) [EA 16 37] FX - The present work was supported by the European Foundation for Alcohol Research (ERAB, Project EA 16…	The determination of targeted healthy compounds in the most popular small and large-scale brewed beer sold in Italy was carried out. Nitrogen compounds, fermentable sugars, total phenolic content and antioxidant capacity, beta-glucans, pyridoxine, folates and silicon were quantified. Further, amine content was determined since raw materials and brewing technology can affect their level. Significa…	Times Cited in Web of Science Core Collection: 21 Total Times Cited: 23 Cited Reference Count: 40 | RAYYAN-INCLUSION: {"Nelio"=>"Included"}	10.1016/j.foodchem.2019.125935 WE - Science Citation Index Expanded (SCI-EXPANDED)	Beer;Phenolic content;Folates;Pyridoxine;Amines;Craft beer;BIOGENIC-AMINES;BREWING-PROCESS;LIQUID-CHROMATOGRAPHY;ANTIOXIDANT ACTIVITY;CRAFT BEERS;SILICON;BARLEY;FERMENTATION;VITAMINS;ACIDS
rayyan-699481751	Magnesium-Accelerated Maillard Reactions Drive Differences in Adjunct and All-Malt Brewing	2021	4	1	JOURNAL OF THE AMERICAN SOCIETY OF BREWING CHEMISTS	["0361-0470", "1943-7854 J9 - J AM SOC BREW CHEM JI - J. Am. Soc. Brew. Chem."]	79	2	145-155	Omari, IO and Charnock, HM and Fugina, AL and Thomson, EL and McIndoe, JS		English		["Univ Victoria, Dept Chem, Victoria, BC, Canada", "Phillips Brewing & Malting Co, Victoria, BC, Canada"]	Magnesium impacts key processes in brewing including yeast metabolism and mash pH but is typically overshadowed in brewing studies, owing to the established centrality of calcium. Using flame atomic absorption spectroscopy (FAAS), a 33.7% average increase in magnesium concentration in commercially available beers brewed with 100% barley malt versus those brewed with adjunct grains was identified.…	Times Cited in Web of Science Core Collection: 7 Total Times Cited: 8 Cited Reference Count: 57 | RAYYAN-INCLUSION: {"Nelio"=>"Included"}	10.1080/03610470.2020.1795437	Brewing;magnesium;Maillard reaction;malting;REACTION-PRODUCTS;AMINO-ACID;METAL-ION;OXIDATIVE STABILITY;COLOR FORMATION;BEER;KINETICS;CALCIUM;POLYPHENOLS;BITTERNESS;Magnesium
rayyan-699481753	A preliminary study about the influence of high hydrostatic pressure processing on the physicochemical and sensorial properties of a cloudy wheat beer	2016			JOURNAL OF THE INSTITUTE OF BREWING	["0046-9750", "2050-0416 J9 - J I BREWING JI - J. Inst. Brew."]	122	3	462-467	Yin, H and Dong, JJ and Yu, JH and Chang, ZM and Qian, ZH and Liu, ML and Huang, SL and Hu, XC and Liu, XL and Deng, Y and Wang, DF		English		["Tsingtao Brewery Co Ltd, State Key Lab Biol Fermentat Engn Beer, Qingdao 266061, Peoples R China", "Ocean Univ China, Coll Food Sci & Engn, Qingdao 266003, Peoples R China", "Jiangnan Univ, Key Lab Ind Biotechnol, Minist Educ, Wuxi, Peoples R China"]	High hydrostatic pressure (HHP) (400 MPa/15 min, 500 MPa/10 min, 600 MPa/5 min at 20 degrees C) and heat (60 degrees C/15 min) processing of wheat beers were evaluated by examining their impacts on microorganisms, colloidal haze, flavour, foam stability and shelf-life prediction during 84 days of storage at 20 degrees C. The results obtained showed that the microbiological stability of HHP beers …	Times Cited in Web of Science Core Collection: 15 Total Times Cited: 16 Cited Reference Count: 28 | RAYYAN-INCLUSION: {"Nelio"=>"Included"}	10.1002/jib.344 WE - Science Citation Index Expanded (SCI-EXPANDED)	wheat beer;high hydrostatic pressure;quality attributes;colloidal haze stability;dynamic light scattering;COLLOIDAL HAZE;QUALITY;INACTIVATION;FLAVOR;COLOR;WINE;Hydrostatic Pressure
rayyan-699481754	Evaluation of force-carbonated Czech-type lager beer quality during storage in relation to the applied type of packaging	2019	12		FOOD CONTROL	["0956-7135", "1873-7129 J9 - FOOD CONTROL JI - Food Control"]	106			Lorencová, E and Salek, RN and Cernosková, I and Bunka, F		English		Tomas Bata Univ Zlin, Fac Technol, Dept Food Technol, TG Masaryka 5555, Zlin 76001, Czech Republic	The scope of the study was the evaluation of selected physicochemical parameters and organoleptic properties of Czech-type lager beer [11.00% (w/w) original wort extract; 4.60% (v/v) ethyl alcohol content] during a 12-month storage period (25 +/- 2 degrees C), in relation to the applied type of packaging [glass bottle, aluminum can, polyethylene terephthalate (PET) bottle and stainless steel beer…	Times Cited in Web of Science Core Collection: 11 Total Times Cited: 12 Cited Reference Count: 53 | RAYYAN-INCLUSION: {"Nelio"=>"Included"}	10.1016/j.foodcont.2019.106706 WE - Science Citation Index Expanded (SCI-EXPANDED)	Czech-type lager beer;Storage time;Packaging type;Quality;SENSORY PROPERTIES;HAZE FORMATION;FLAVOR;PALE;SPECTROSCOPY;POLYPHENOLS;INSTABILITY;BITTERNESS;CHEMISTRY;EVOLUTION
rayyan-699481755	Determination of anthocyanins content and antioxidant activity of beer from Chicha Morada obtained of the purple corn (<i>Zea mays</i> L.)	2020			JOURNAL OF BIOENERGY AND FOOD SCIENCE	2359-2710 J9 - J BIOENERGY FOOD SCI JI - J. BIOENERGY FOOD SCI.	7	4		Spessoto, FA and Fonteles, NT and Pizato, S and Vega-Herrera, SS and Paredes-Mur, JS and Cortez-Vega, WR		English		Fundacao Univ Fed Grande Dourados, Rod Dourados Km 12, BR-79804970 Dourados, MS, Brazil	Beer is the most preferred alcoholic drink in Latin America. Craft-beer adds novel ingredients such as spices, cereals, fruits or herbs. Purple corn (Zea mays L.) grown in Andes peruvian is the main ingredient used for made a typical non-alcoholic drink called "Chicha Morada". Anthocyanins are responsible of purple coloration and have healthy properties for human acting as bioactive compounds. Th…	Times Cited in Web of Science Core Collection: 2 Total Times Cited: 2 Cited Reference Count: 35 | RAYYAN-INCLUSION: {"Nelio"=>"Included"}	10.18067/jbfs.v7i4.304 WE - Emerging Sources Citation Index (ESCI)	Anthocyanins;antioxidant activity;purple corn;Chicha Morada beer;WAXY CORN;EXTRACTION;COLOR;INHIBITION;PHENOLICS;Antioxidants
rayyan-699481757	Effect of sterol biosynthesis-inhibiting (SBI) fungicides on the fermentation rate and quality of young ale beer	2011	5	15	FOOD CHEMISTRY	["0308-8146", "1873-7072 J9 - FOOD CHEM JI - Food Chem."]	126	2	623-629	Navarro, S and Vela, N and Pérez, G and Navarro, G		English		["Univ Murcia, Fac Quim, Dept Quim Agr Geol & Edafol, E-30100 Murcia, Spain", "Univ Catolica San Antonio Murcia, Fac Ciencias Salud, Murcia 30107, Spain"]	The influence of five sterol biosynthesis-inhibiting (SBI) fungicides (cyproconazole, diniconazole, epoxiconazole, flutriafol, and tebuconazole) on the fermentation and quality of young ale beer was assessed. Fungicides were individually supplied to the brewer wort to obtain a concentration of 0.2 mu g/ml. A noticeable influence of the fungicide residues on the fermentation rate was observed in a…	Times Cited in Web of Science Core Collection: 12 Total Times Cited: 12 Cited Reference Count: 34 | RAYYAN-INCLUSION: {"Nelio"=>"Included"}	10.1016/j.foodchem.2010.11.069 WE - Science Citation Index Expanded (SCI-EXPANDED)	Beer quality;Fermentable carbohydrates;Top-fermentation;Triazole fungicides;PESTICIDE-RESIDUES;LAGER BEER;FATE;METABOLITES;BEHAVIOR;COLOR;MALT;HOPS;Fermentation
rayyan-699481758	Physicochemical and Sensory Properties of Czech Lager Beers with Increasing Original Wort Extract Values during Cold Storage	2022	11		FOODS	2304-8158 J9 - FOODS JI - Foods	11	21		Salek, RN and Lorencová, E and Gál, R and Kurová, V and Opustilová, K and Bunka, F		English		["Tomas Bata Univ Zlin, Fac Technol, Dept Food Technol, TG Masaryka 5555, Zlin 76001, Czech Republic", "Univ Def, Fac Mil Leadership, Dept Logist, Lab Food Qual & Safety Res, Kounicova 65, Brno 66210, Czech Republic"]	The scope of the study was the evaluation of the selected physicochemical (O-2 and CO2 contents, bitterness, color, total polyphenol content (TPC), turbidity, foaming stability) and sensory properties of Czech lager beer with different original wort extract (OWE) values (OWE of 10.0; 11.0; 11.5; 12.0% w/w) during a cold storage period of 6 months (4 +/- 2 degrees C). The length of the cold storag…	Times Cited in Web of Science Core Collection: 4 Total Times Cited: 4 Cited Reference Count: 39 | RAYYAN-INCLUSION: {"Nelio"=>"Included"}	10.3390/foods11213389 WE - Science Citation Index Expanded (SCI-EXPANDED)	Czech beer;original wort extract;storage;physicochemical properties;sensory attributes;BITTERNESS;QUALITY;OXYGEN;ACIDS;HAZE;Cold Temperature
rayyan-699481759	Real-Time Monitoring of Beer Parameters Using Infrared Spectroscopy-A Process Analytical Technology Approach	2020	11		JOURNAL OF AOAC INTERNATIONAL	["1060-3271", "1944-7922 J9 - J AOAC INT JI - J. AOAC Int."]	103	6	1654-1659	Estevao, ST and Lourenço, FR		English		["Univ Sao Paulo, Dept Quim Fundamental, Inst Quim, Ave Prof Lineu Prestes 748,Bloco 1, BR-05508000 Sao Paulo, Brazil", "Univ Sao Paulo, Fac Ciencias Farmaceut, Dept Farm, Ave Prof Lineu Prestes 580,Bloco 15, BR-05508000 Sao Paulo, Brazil"]	Background: Quality assessment of a finished beer product is usually performed by determining whether a sample from the batch conforms to the specifications and industry standards. However, if one or more quality parameters do not meet specifications, the batch must be reprocessed or even disposed of entirely. Objective: The aim of this work was to propose real-time monitoring of beer parameters …	Times Cited in Web of Science Core Collection: 1 Total Times Cited: 1 Cited Reference Count: 14 | RAYYAN-INCLUSION: {"Nelio"=>"Included"}	10.1093/jaoacint/qsaa057 WE - Science Citation Index Expanded (SCI-EXPANDED)	QUALITY;DESIGN;IMPLEMENTATION
rayyan-699481763	Influence of Pasteurising Intensity on Beer Flavour Stability	2011			JOURNAL OF THE INSTITUTE OF BREWING	["0046-9750", "2050-0416 J9 - J I BREWING JI - J. Inst. Brew."]	117	4	587-592	Cao, L and Zhou, GQ and Guo, P and Li, YC		English		["Dalian Polytech Univ, Sch Bioengn, Dalian 116034, Peoples R China", "China Resources Snow Breweries Da Lian Co Ltd, Dalian 116034, Peoples R China", "China Resources Snow Breweries Technol Ctr, Dalian 116034, Peoples R China"]	J. Inst. Brew. 117(4), 587-592, 2011 While it is preferred that flavour improves during the beer maturation process, formation of undesirable flavours inevitably occurs during beer storage. Beer ageing problems occur during beer storage and can damage the beer style, especially for lager beer of a more delicate style. In this research, the impact of pasteurising intensity on beer ageing and flavo…	Times Cited in Web of Science Core Collection: 26 Total Times Cited: 29 Cited Reference Count: 24 | RAYYAN-INCLUSION: {"Nelio"=>"Included"}	10.1002/j.2050-0416.2011.tb00508.x WE - Science Citation Index Expanded (SCI-EXPANDED)	ageing;beer;DPPH;5-HMF;pasteurising intensity;volatile compounds
rayyan-699481764	Effect of wine barrel ageing or <i>sapa</i> addition on total polyphenol content and antioxidant activities of some Italian craft beers	2015	3		INTERNATIONAL JOURNAL OF FOOD SCIENCE AND TECHNOLOGY	["0950-5423", "1365-2621 J9 - INT J FOOD SCI TECH JI - Int. J. Food Sci. Technol."]	50	3	700-707	Sanna, V and Pretti, L		English		["Univ Sassari, Dept Chem & Pharm, I-07100 Sassari, Italy", "Porto Conte Ric Srl, I-07041 Sassari, Italy"]	Beer is a complex mixture of bioactive polyphenols with positive health effects, and its composition is influenced by some technological variables. In this study, the total polyphenol content (TPC) and the antioxidant activity of some Italian craft beers produced by ageing in wood barrel that previously contained red or white wines, and by addition of sapa, a cooked must from wine grapes, were in…	Times Cited in Web of Science Core Collection: 27 Total Times Cited: 30 Cited Reference Count: 24 | RAYYAN-INCLUSION: {"Nelio"=>"Included"}	10.1111/ijfs.12666 WE - Science Citation Index Expanded (SCI-EXPANDED)	Antioxidant properties;craft beer;sapa;total polyphenol content;wine barrel ageing;CAPACITY;WOOD;OAK;RESVERATROL;PHENOLICS;SPANISH;BOTTLE;COLOR;Wine;Antioxidants;Polyphenols
rayyan-699481765	Malting of Fusarium Head Blight-Infected Rye (<i>Secale cereale</i>): Growth of <i>Fusarium graminearum</i>, Trichothecene Production, and the Impact on Malt Quality	2018	9		TOXINS	2072-6651 J9 - TOXINS JI - Toxins	10	9		Jin, Z and Gillespie, J and Barr, J and Wiersma, JJ and Sorrells, ME and Zwinger, S and Gross, T and Cumming, J and Bergstrom, GC and Brueggeman, R and Horsley, RD and Schwarz, PB		English		["North Dakota State Univ, Dept Plant Sci, POB 6050,Dept 7670, Fargo, ND 58108 USA", "Univ Minnesota, Dept Agron & Plant Genet, Crookston, MN 56716 USA", "Cornell Univ, Dept Plant Breeding & Genet, Ithaca, NY 14853 USA", "North Dakota State Univ, Carrington Res Extens Ctr, POB 219, Carrington, ND 58421 USA", "North Dakota State Univ, Dept Plant Pathol, POB 6050,Dept 7660, Fargo, ND 58108 USA", "C…	This project was initiated with the goal of investigating the malt quality of winter rye cultivars and hybrids grown in the United States in 2014 and 2015, but high levels of deoxynivalenol (DON) were subsequently found in many of the malt samples. DON levels in 75% of the investigated rye samples (n = 117) were actually below 1.0 mg/kg, as quantified by a gas chromatography combined with electro…	Times Cited in Web of Science Core Collection: 13 Total Times Cited: 17 Cited Reference Count: 47 | RAYYAN-INCLUSION: {"Nelio"=>"Included"}	10.3390/toxins10090369 WE - Science Citation Index Expanded (SCI-EXPANDED)	rye;variety;environment;type B trichothecenes;Tri5 DNA;malting quality;viscosity;phenolics;FUMONISIN B-1;DEOXYNIVALENOL;BARLEY;MYCOTOXINS;BEER;WHEAT;CONTAMINATION;ACCUMULATION;DERIVATIVES;TOXICITY
rayyan-699481768	Brewing with 100% green malt - process development and key quality indicators	2020			JOURNAL OF THE INSTITUTE OF BREWING	["0046-9750", "2050-0416 J9 - J I BREWING JI - J. Inst. Brew."]	126	4	343-353	Dugulin, CA and Muñoz, LMA and Buyse, J and De Rouck, G and Bolat, I and Cook, DJ		English		["Univ Nottingham, Sch Biosci, Int Ctr Brewing Sci, Sutton Bonington Campus, Loughborough, Leics, England", "Katholieke Univ Leuven, Bioengn Technol TC, Ghent Technol Campuses,Gebroeders Smetstr, B-9000 Ghent, Belgium", "Boortmalt NV, Zandvoort 1,Haven 350,Bus 1, B-2030 Antwerp, Belgium"]	Brewing with undried, germinated (green) malt has the potential to lower energy and water usage in the malting and brewing chain. However, doing so introduces technical and biochemical (flavour) challenges. Beers were brewed using 100% green malt (n = 3) or kilned pilsner malt (n = 3), prepared from the same batch in each case, utilising the pilot brewery at KU Leuven (2.5 hL). Three further pair…	Times Cited in Web of Science Core Collection: 5 Total Times Cited: 5 Cited Reference Count: 48 | RAYYAN-INCLUSION: {"Nelio"=>"Included"}	10.1002/jib.620	green malt;brewing;sustainable brewing;lipoxygenase;DMS control;beer colour;DIMETHYL SULFIDE PRECURSOR;LIPOXYGENASE ISOENZYMES;STALING ALDEHYDES;BARLEY;WORT;PURIFICATION;REMOVAL;DMS;Quality Indicators, Health Care
rayyan-699481769	Characteristics of beer produced from Korean six-row barley with the addition of adjuncts	2016			JOURNAL OF THE INSTITUTE OF BREWING	["0046-9750", "2050-0416 J9 - J I BREWING JI - J. Inst. Brew."]	122	3	500-507	Han, H and Kim, J and Choi, E and Ahn, H and Kim, WJ		English		Dongguk Univ, Dept Food Sci & Biotechnol, Coll Biosyst, 32 Dongguk Ro, Goyang Si 420810, Gyonggi Do, South Korea	In this study, the effect of the addition of various amounts of adjuncts (rice, wheat, corn and potato at 10 and 20%) on the fermentation period of beer produced from Korean six-row barley was examined. Korean six-row barley is not suitable for brewing because of its relatively high protein/starch ratio. However, this can be offset by partially replacing the barley with adjuncts. Adjunct-added sa…	Times Cited in Web of Science Core Collection: 9 Total Times Cited: 9 Cited Reference Count: 40 | RAYYAN-INCLUSION: {"Nelio"=>"Included"}	10.1002/jib.350 WE - Science Citation Index Expanded (SCI-EXPANDED)	Korean six-row barley;adjunct;rice;wheat;corn;potato;beer fermentation;YEAST;WORT;FERMENTATIONS;PEPTIDES;NITROGEN;QUALITY
rayyan-699481770	Characteristics of Cornelian cherry sour non-alcoholic beers brewed with the special yeast <i>Saccharomycodes ludwigii</i>	2020	5	15	FOOD CHEMISTRY	["0308-8146", "1873-7072 J9 - FOOD CHEM JI - Food Chem."]	312			Adamenko, K and Kawa-Rygielska, J and Kucharska, AZ		English		["Wroclaw Univ Environm & Life Sci, Fac Food Sci, Dept Fermentat & Cereals Technol, Chelmoriskiego 37, PL-51630 Wroclaw, Poland", "Wroclaw Univ Environm & Life Sci, Fac Food Sci, Dept Fruit Vegetable & Plant Nutraceut Technol, Chelmoriskiego 37, PL-51630 Wroclaw, Poland"]	Recipes for traditional and sour non-alcoholic beers were developed in this study employing a special yeast species Saccharomycodes ludwigii. They were characterized for their basic physicochemical properties, anti-oxidative activity as well as subjected to the quantitative and qualitative analysis of their biologically-active compounds, and to the sensory assessment. Sour non-alcoholic beers wer…	Times Cited in Web of Science Core Collection: 37 Total Times Cited: 38 Cited Reference Count: 40 | RAYYAN-INCLUSION: {"Nelio"=>"Included"}	10.1016/j.foodchem.2019.125968 WE - Science Citation Index Expanded (SCI-EXPANDED)	Non-alcoholic beer;Saccharomycodes ludwigii;Brewing technology;Quality;Natural antioxidants;ALCOHOL-FREE BEER;ANTIOXIDANT ACTIVITY;QUALITY;IMPACT;ANTHOCYANINS;PROFILE;Yeasts;Alcoholics
rayyan-699481772	Single and Interactive Effects of Unmalted Cereals, Hops, and Yeasts on Quality of White-Inspired Craft Beers	2023	3		BEVERAGES	2306-5710 J9 - BEVERAGES JI - Beverages	9	1		Baiano, A and Fiore, A and la Gatta, B and Tufariello, M and Gerardi, C and Savino, M and Grieco, F		English		["Univ Foggia, Dipartimento Sci Agrarie Alimenti Risorse Nat & In, Via Napoli 25, I-71122 Foggia, Italy", "Inst Sci Food Prod, Natl Res Council, I-73100 Lecce, Italy", "CREA CI Res Ctr Cereal & Ind Crops, I-71122 Foggia, Italy"]	White beers owe their name to their straw yellow colour deriving from the use of unmalted wheat, which also supplies a relatively high protein content causing haze formation. This study aimed to develop white-inspired craft beers made with combinations of three mixtures of barley malt/unmalted wheat (alternatively durum-var. Dauno III, soft-var. Risciola, or emmer-var. Padre Pio), two hop varieti…	Times Cited in Web of Science Core Collection: 4 Total Times Cited: 4 Cited Reference Count: 52 | RAYYAN-INCLUSION: {"Nelio"=>"Included"}	10.3390/beverages9010009 WE - Emerging Sources Citation Index (ESCI)	craft beer;malted cereals;quality characteristics;phenolic compounds;unmalted cereals;ANTIOXIDANT ACTIVITY;PHENOLIC-COMPOUNDS;HAZE INTENSITY;COLLOIDAL HAZE;ORGANIC-ACIDS;DURUM-WHEAT;BARLEY;FERMENTATION;TEMPERATURE;POLYPHENOLS;Yeasts;European Continental Ancestry Group
rayyan-699481774	Volatile compounds isolated from rice beers brewed with three medicinal plants	2013			JOURNAL OF THE INSTITUTE OF BREWING	["0046-9750", "2050-0416 J9 - J I BREWING JI - J. Inst. Brew."]	119	4	271-279	Lyu, J and Nam, PW and Lee, SJ and Lee, KG		English		["Dongguk Univ Seoul, Plus Educ & Res Team BK21, Dept Food Sci & Biotechnol, Seoul 100715, South Korea", "Sejong Univ, Dept Food Serv Management, Seoul, South Korea"]	The volatile compounds and physicochemical properties of rice beers brewed with three medicinal plants, namely Acanthopanax senticosus (Siberian ginseng), Scutellaria baicalensis (baikal skullcap) and Cornus officinalis (Japanese cornel) were analysed. The rice beers were produced and fermented from unhulled ground rice, malt, and medicinal plant extracts. The medicinal plant extracts, used at 5 …	Times Cited in Web of Science Core Collection: 9 Total Times Cited: 10 Cited Reference Count: 19 | RAYYAN-INCLUSION: {"Nelio"=>"Included"}	10.1002/jib.98 WE - Science Citation Index Expanded (SCI-EXPANDED)	rice beer;medicinal plants;volatiles;physicochemical properties;LACTONE;Plants, Medicinal;Oryza sativa
rayyan-699481776	Commercial craft beers produced in Uruguay: Volatile profile and physicochemical composition	2023	2		FOOD RESEARCH INTERNATIONAL	["0963-9969", "1873-7145 J9 - FOOD RES INT JI - Food Res. Int."]	164			Medina, K and Giannone, N and Dellacassa, E and Schinca, C and Carrau, F and Boido, E		English		["Univ Republica, Area Enol & Biotecnol Fermentac, Dept Ciencia & Tecnol Alimentos, Fac Quim, Gral Flores 2124, Montevideo 11800, Uruguay", "Univ Republica, Lab Biotecnol Aromas, Dept Quim Organ, Fac Quim, Gral Flores 2124, Montevideo 11800, Uruguay"]	Even beer being the most consumed alcoholic beverage around the world, there is not enough information generated for craft beers produced in Latin America, for either volatile profiles or physicochemical studies. In this work, the chemical and volatile components of ten commercial Blond Ale and nine Indian Pale Ale (IPA) beers from the Uruguayan market were studied using GC-MS. Principal componen…	Times Cited in Web of Science Core Collection: 2 Total Times Cited: 2 Cited Reference Count: 55 | RAYYAN-INCLUSION: {"Nelio"=>"Included"}	10.1016/j.foodres.2022.112349	Beer;Blond beer;IPA beer;Craft beer;Chemical characterization;Aroma;FLAVOR-ACTIVE ESTERS;BINARY-MIXTURES;WINE;CONSUMPTION;YEASTS;ACIDS;Volatilization
rayyan-699481777	Impact of germination on the chemical profile of HomChaiya rice wort and beer	2021	10	20	RSC ADVANCES	2046-2069 J9 - RSC ADV JI - RSC Adv.	11	54	34160-34169	Noonim, P and Venkatachalam, K		English		Prince Songkla Univ, Fac Innovat Agr & Fishery Estab Project, Surat Thani Campus, Mueang 84000, Surat Thani, Thailand	HomChaiya rice is one of the important rice varieties in Thailand. However, the commercial value of this rice is very limited as it is not widely known and has limited availability. The present research aimed to produce an alcoholic beverage from malted HomChaiya rice, and various chemical profiles (physicochemical, phytochemicals, volatiles, and amino acids) were studied. HomChaiya rice was germ…	Times Cited in Web of Science Core Collection: 1 Total Times Cited: 1 Cited Reference Count: 55 | RAYYAN-INCLUSION: {"Nelio"=>"Included"}	10.1039/d1ra05990d WE - Science Citation Index Expanded (SCI-EXPANDED)	ACID GABA CONTENT;ANTIOXIDANT ACTIVITY;ENZYMATIC-ACTIVITY;BROWN RICE;VOLATILES;FLAVOR;FLOUR;YEAST;TIME;MALT;Oryza sativa
rayyan-699481778	Integration of <i>Arthrospira platensis</i> (spirulina) into the brewing process to develop new beers with unique sensory properties	2022	8	29	FRONTIERS IN SUSTAINABLE FOOD SYSTEMS	2571-581X J9 - FRONT SUSTAIN FOOD S JI - Front. Sustain. Food Syst.	6			Beisler, N and Sandmann, M		English		Univ Appl Sci Neubrandenburg, Neubrandenburg, Germany PU - FRONTIERS MEDIA SA PI - LAUSANNE PA - AVENUE DU TRIBUNAL FEDERAL 34, LAUSANNE, CH-1015, SWITZERLAND	Microalgae, and particularly the cyanobacterium Arthrospira platensis (spirulina), have attracted much attention due to their wide range of uses. The potential use of spirulina in food is mainly driven by its high content of macro and micronutrients including proteins, gamma-linolenic acid, sulfated polysaccharides, minerals, vitamins, and the natural pigment phycocyanin. Despite these potential …	Times Cited in Web of Science Core Collection: 2 Total Times Cited: 2 Cited Reference Count: 67 | RAYYAN-INCLUSION: {"Nelio"=>"Included"}	10.3389/fsufs.2022.918772 WE - Science Citation Index Expanded (SCI-EXPANDED)	algae;mashing;beer brewing;phycocyanin;Arthrospira platensis;spirulina;PHYCOCYANIN;CULTIVATION;MICROALGAE;STABILITY;FERMENTATION;ANTIOXIDANT;FOODS;Spirulina;Tocopherols
rayyan-699481779	Antioxidant capability and potableness of fresh cloudy wheat beer stored at different temperatures	2012			JOURNAL OF THE INSTITUTE OF BREWING	["0046-9750", "2050-0416 J9 - J I BREWING JI - J. Inst. Brew."]	118	4	386-392	He, G and Du, J and Zhang, K and Wei, G and Wang, W		English		["Shandong Agr Univ, Coll Food Sci & Engn, Tai An 271018, Shandong, Peoples R China", "Shandong Mt Tai Beer Co Ltd, Tai An 271018, Shandong, Peoples R China"]	To investigate the sensory evolution and antioxidant capacities and their correlation with related indices of fresh cloudy wheat beer (FCWB), the beer was stored at different temperatures and analysed during an 18-day storage period. A fresh balance of aroma, taste andmouthfeel was maintained for 9days at 5 degrees C, 6 days at 10 and 15 degrees C, or 3 days at 20 degrees C. With extension of sto…	Times Cited in Web of Science Core Collection: 16 Total Times Cited: 18 Cited Reference Count: 38 | RAYYAN-INCLUSION: {"Nelio"=>"Included"}	10.1002/jib.54 WE - Science Citation Index Expanded (SCI-EXPANDED)	wheat beer;sensory evaluation;antioxidant capacity;storage period;temperature;LAGER BEER;CAPACITY;STABILITY;CHEMISTRY;YEAST;Antioxidants;Temperature
rayyan-699481780	Developing colloidal structure of beer by grain organic compounds	2022			FOODS AND RAW MATERIALS	["2308-4057", "2310-9599 J9 - FOOD RAW MATER JI - Food Raw Mater."]	10	2	318-328	Gribkova, IN and Eliseev, MN and Zakharov, MA and Kosareva, OA and Zakharova, VA		English		["All Russian Res Inst Brewing, Nonalcohol & Wine Ind, Moscow, Russia", "Plekhanov Russian Univ Econ, Moscow, Russia", "Moscow Univ Ind & Finance Synergy, Moscow, Russia"]	The present article introduces the problem of determining the general structure of beer as a complex system of related biomolecules. The objective was to establish the correlation of various quantities of organic compounds in beer formulation. The research featured samples of filtered pasteurized beer obtained from a retail chain shop in Moscow (Russia). The experiment relied on standard research…	Times Cited in Web of Science Core Collection: 0 Total Times Cited: 0 Cited Reference Count: 40 | RAYYAN-INCLUSION: {"Nelio"=>"Included"}	10.21603/2308-4057-2022-2-538 WE - Emerging Sources Citation Index (ESCI)	Beer;nitrogenous compounds;polyphenols;?-glucan;fractioning;structure;LIQUID-CHROMATOGRAPHY;POLYPHENOLS;PROTEIN;STABILITY;BARLEY;Cereals
rayyan-699481781	THE FERMENTATION KINETICS AND PHYSICOCHEMICAL PROPERTIES OF SPECIAL BEER WITH ADDITION OF PROKUPAC GRAPE VARIETY	2015	7		CHEMICAL INDUSTRY & CHEMICAL ENGINEERING QUARTERLY	["1451-9372", "2217-7434 J9 - CHEM IND CHEM ENG Q JI - Chem. Ind. Chem. Eng. Q."]	21	3	391-397	Veljovic, M and Despotovic, S and Stojanovic, M and Pecic, S and Vukosavljevic, P and Belovic, M and Leskosek-Cukalovic, I		English		["Univ Belgrade, Fac Agr, Zemun Belgrade 11080, Serbia", "Inst Tamis, Agr Extens Serv, Pancevo, Serbia", "Inst Econ, Belgrade, Serbia", "Inst Food Technol, Novi Sad, Serbia"]	Over the last decade, the market of special beers with improved healthy function and/or with new refreshing taste has significantly increased One of the possible solutions enables mixing beer with bioactive components in grapes responsible for well-known health-promoting action of red wine. The effects of the addition of the Prokupac grape on the physicochemical properties and the fermentation ki…	Times Cited in Web of Science Core Collection: 10 Total Times Cited: 11 Cited Reference Count: 26 | RAYYAN-INCLUSION: {"Nelio"=>"Included"}	10.2298/CICEQ140416041V WE - Science Citation Index Expanded (SCI-EXPANDED)	beer;grape;phenolic compounds;antioxidants;yeast growth;ANTIOXIDANT ACTIVITY;Fermentation;Kinetics
rayyan-699481783	Advancing Flavor Stability Improvements in Different Beer Types Using Novel Electron Paramagnetic Resonance Area and Forced Beer Aging Methods	2017			JOURNAL OF THE AMERICAN SOCIETY OF BREWING CHEMISTS	["0361-0470", "1943-7854 J9 - J AM SOC BREW CHEM JI - J. Am. Soc. Brew. Chem."]	75	1	35-40	Marques, L and Espinosa, MH and Andrews, W and Foster, RT		English		["Molson Coors Brewing Co, Molson Tech Ctr, Toronto, ON, Canada", "MillerCoors LLC, Corp Brewing Malt & Mat Dept, Golden, CO USA PU - AMER SOC BREWING CHEMISTS INC PI - ST PAUL PA - 3340 PILOT KNOB RD, ST PAUL, MN 55121-2097 USA"]	Three different electron paramagnetic resonance (EPR) metrics lag time, T150, and area-were compared with sensory data from two forced beer aging methods. Three types of beers were evaluated, namely, 1) standard lager, 5% alcohol by volume (ABV) and 3.30 degrees standard reference method (SRM) color; 2) low-alcohol lager, 3% ABV and 2.20 degrees SRM color; and 3) standard ale, 5% ABV and 4.00 deg…	Times Cited in Web of Science Core Collection: 9 Total Times Cited: 9 Cited Reference Count: 24 | RAYYAN-INCLUSION: {"Nelio"=>"Included"}	10.1094/ASBCJ-2017-1472-01 WE - Science Citation Index Expanded (SCI-EXPANDED)	OXIDATION;SULFITE
rayyan-699481784	Development of a robotic pourer constructed with ubiquitous materials, open hardware and sensors to assess beer foam quality using computer vision and pattern recognition algorithms: RoboBEER	2016	11		FOOD RESEARCH INTERNATIONAL	["0963-9969", "1873-7145 J9 - FOOD RES INT JI - Food Res. Int."]	89		504-513	Viejo, CG and Fuentes, S and Li, GJ and Collmann, R and Condé, B and Torrico, D		English		["Univ Melbourne, Fac Vet & Agr Sci, Melbourne, Vic 3010, Australia", "Univ Melbourne, Dept Mech Engn, Melbourne, Vic 3010, Australia"]	There are currently no standardized objective measures to assess beer quality based on the most significant parameters related to the first impression from consumers, which are visual characteristics of foamability, beer color and bubble size. This study describes the development of an affordable and robust robotic beer pourer using low-cost sensors, Arduino (R) boards, Lego (R) building blocks a…	Times Cited in Web of Science Core Collection: 40 Total Times Cited: 40 Cited Reference Count: 25 | RAYYAN-INCLUSION: {"Nelio"=>"Included"}	10.1016/j.foodres.2016.08.045 WE - Science Citation Index Expanded (SCI-EXPANDED)	Computer vision;Artificial neural networks;Sensory panels;Bubble size;Beer foam;Algorithms;Robotics
rayyan-699481785	The Phenomenon of Czech Beer: a review	2014			CZECH JOURNAL OF FOOD SCIENCES	["1212-1800", "1805-9317 J9 - CZECH J FOOD SCI JI - Czech. J. Food Sci."]	32	4	309-319	Olsovská, J and Cejka, P and Sigler, K and Hönigová, V		English		["Res Inst Brewing & Malting PLC, Prague, Czech Republic", "Inst Microbiol ASCR, Prague, Czech Republic"]	The character and authenticity of the Czech beer, which has been accorded the protected geographical indication (PGI) Ceske pivo by the EU, are based on specific technology and use of unique raw materials. A number of chemical and sensorial markers of the Czech beer differ from those of other lager or Pils-type beers. The majority of Czech beers contain residual (unfermented) extract. One of the …	Times Cited in Web of Science Core Collection: 17 Total Times Cited: 17 Cited Reference Count: 37 | RAYYAN-INCLUSION: {"Nelio"=>"Included"}	10.17221/455/2013-CJFS WE - Science Citation Index Expanded (SCI-EXPANDED)	Czech beer;chemical profile;sensorial profile;statistic analysis;Czech barley cultivars;Czech hop cultivars;BARLEY;PRENYLFLAVONOIDS;ACIDS;HOPS
rayyan-699481786	Beer identity in Denmark	2006	1		FOOD QUALITY AND PREFERENCE	["0950-3293", "1873-6343 J9 - FOOD QUAL PREFER JI - Food. Qual. Prefer."]	17	1	108-115	Mejlholm, O and Martens, M		English		["Norwegian Food Res Inst, N-1430 As, Norway", "Tech Univ Denmark, Dept Seafood Res, Danish Inst Fisheries Res, DK-2800 Lyngby, Denmark", "Royal Vet & Agr Univ, Dept Food Sci, DK-1958 Frederiksberg, Denmark"]	In this study a sensory profiling and a consumer test including 10 commercially Danish beers were conducted. The 10 beer samples covered four types of beer namely; lager, strong lager, ale and wheat beer, representing both new and more established beers on the Danish market. A trained panel consisting of nine panellists completed the sensory profiling using the following attributes; colour, body,…	Times Cited in Web of Science Core Collection: 41 Total Times Cited: 42 Cited Reference Count: 13 | RAYYAN-INCLUSION: {"Nelio"=>"Included"}	10.1016/j.foodqual.2005.10.001 WE - Science Citation Index Expanded (SCI-EXPANDED) WE - Conference Proceedings Citation Index - Science (CPCI-S)	sensory profiling;consumer test;affective;cognitive-contextual;L-PLSR;Denmark
rayyan-699481787	Antioxidant Content of Aronia Infused Beer	2020	9		FERMENTATION-BASEL	2311-5637 J9 - FERMENTATION-BASEL JI - FERMENTATION	6	3		Jahn, A and Kim, J and Bashir, KMI and Cho, MG		English		["German Engn Res & Dev Ctr LSTME Busan, 1276 Jisa Dong, Busan 46742, South Korea", "Dongseo Univ, Dept Bio & Chem Engn, Busan 47011, South Korea"]	Beer is a fermented beverage in which antioxidants can contribute to the oxidative stability and nutraceutical properties of the product. Aronia berries are antioxidant-rich fruits of distinct sour and astringent taste, limiting their culinary uses. Previously, fermentation has proven to be effective in the removal of astringent tastes from various fruit juices. In this study, a single malt pale …	Times Cited in Web of Science Core Collection: 9 Total Times Cited: 10 Cited Reference Count: 19 | RAYYAN-INCLUSION: {"Nelio"=>"Included"}	10.3390/fermentation6030071 WE - Science Citation Index Expanded (SCI-EXPANDED)	beer;Aronia;fermentation;antioxidant;ANTHOCYANINS;Antioxidants
rayyan-699481789	Encapsulation of brewing yeast in alginate/chitosan matrix: lab-scale optimization of lager beer fermentation	2014			BIOTECHNOLOGY & BIOTECHNOLOGICAL EQUIPMENT	["1310-2818", "1314-3530 J9 - BIOTECHNOL BIOTEC EQ JI - Biotechnol. Biotechnol. Equip."]	28	2	277-284	Naydenova, V and Badova, M and Vassilev, S and Iliev, V and Kaneva, M and Kostov, G		English		Univ Food Technol, Dept Wine & Brewing Technol, Plovdiv, Bulgaria	Two mathematical models were developed for studying the effect of main fermentation temperature (T-MF), immobilized cell mass (M-IC) and original wort extract (OE) on beer fermentation with alginate-chitosan microcapsules with a liquid core. During the experiments, the investigated parameters were varied in order to find the optimal conditions for beer fermentation with immobilized cells. The bas…	Times Cited in Web of Science Core Collection: 9 Total Times Cited: 9 Cited Reference Count: 20 | RAYYAN-INCLUSION: {"Nelio"=>"Included"}	10.1080/13102818.2014.910373 WE - Science Citation Index Expanded (SCI-EXPANDED)	encapsulation;lager beer fermentation;optimization;productivity;IMMOBILIZED YEAST;SYSTEMS;CELLS;Fermentation;Yeasts;Alginates
rayyan-699481790	Proteomics and glycoproteomics of beer and wine	2022	8		PROTEOMICS	["1615-9853", "1615-9861 J9 - PROTEOMICS JI - Proteomics"]	22	15		Liu, SL and Kerr, ED and Pegg, CL and Schulz, BL		English		Univ Queensland, Sch Chem & Mol Biosci, St Lucia, Qld 4072, Australia	Beer and wine are fermented beverages that contain abundant proteins released from barley or grapes, and secreted from yeast. These proteins are associated with many quality attributes including turbidity, foamability, effervescence, flavour and colour. Many grape proteins and secreted yeast proteins are glycosylated, and barley proteins can be glycated under the high temperatures in the beer mak…	Times Cited in Web of Science Core Collection: 8 Total Times Cited: 8 Cited Reference Count: 114 | RAYYAN-INCLUSION: {"Nelio"=>"Included"}	10.1002/pmic.202100329	beer;glycoproteomics;mass spectrometry;proteomics;wine;FOAM-STABILIZING PROPERTIES;MASS-SPECTROMETRY;SACCHAROMYCES-CEREVISIAE;HYDROLYZED GLUTEN;PROTEIN SECRETION;SPARKLING WINE;WHITE WINE;AUTOLYSIS;YEAST;HAZE;Proteomics;Proteome;Wine
rayyan-699481792	Potential of germinated brown rice in beer brewing	2023	11		JOURNAL OF CEREAL SCIENCE	["0733-5210", "1095-9963 J9 - J CEREAL SCI JI - J. Cereal Sci."]	114			Zhao, XY and Yin, YQ and Fang, WM and Yang, ZF		English		Yangzhou Univ, Sch Food Sci & Engn, Yangzhou 225127, Jiangsu, Peoples R China	Brewing beer with cereals other than barley malt has drawn wide attention in recent years. Germinated brown rice (GBR), which contains high contents of gamma-aminobutyric acid (GABA), is a well-known functional food and is widely incorporated as an ingredient in different products. However, little is known about the influence of GBR addition on the processability and quality of beer. The present …	Times Cited in Web of Science Core Collection: 0 Total Times Cited: 0 Cited Reference Count: 30 | RAYYAN-INCLUSION: {"Nelio"=>"Included"}	10.1016/j.jcs.2023.103792	Rice;Germinated brown rice;Beer quality and acceptability;Fermentation;MALT BEER;VOLATILE;Oryza sativa
rayyan-699481794	Chitin and chitosan as natural flocculants for beer clarification	2015	12		JOURNAL OF FOOD ENGINEERING	["0260-8774", "1873-5770 J9 - J FOOD ENG JI - J. Food Eng."]	166		80-85	Gassara, F and Antzak, C and Ajila, CM and Sarma, SJ and Brar, SK and Verma, M		English		["Univ Quebec, INRS ETE, Quebec City, PQ G1K 9A9, Canada", "Ecole Biol Ind, F-95000 Cergy, France", "CO2 Solut Inc, Quebec City, PQ G2C 1T9, Canada"]	Flocculation plays a central role in the way beer is produced. The primary function of flocculation is particle removal that can impart color to beer, create turbidity, and/or retain bacterial organisms. This study was carried out to investigate if carbon chitin and chitosan can be used as heterogeneous flocculants in the treatment of beer. A series of experiments were conducted in which the effi…	Times Cited in Web of Science Core Collection: 42 Total Times Cited: 48 Cited Reference Count: 23 | RAYYAN-INCLUSION: {"Nelio"=>"Included"}	10.1016/j.jfoodeng.2015.05.028 WE - Science Citation Index Expanded (SCI-EXPANDED)	Beer;Chitin;Chitosan;Flocculation;Haze formation;OIL MILL EFFLUENT;COAGULATION
rayyan-699481795	Manufacturing and characterization of craft beers with leaves from <i>Ocimum selloi</i> Benth	2021	11	1	JOURNAL OF FOOD SCIENCE AND TECHNOLOGY-MYSORE	["0022-1155", "0975-8402 J9 - J FOOD SCI TECH MYS JI - J. Food Sci. Technol.-Mysore"]	58	11	4403-4410	Piva, RC and Verdan, MH and Santos, MDM and Batistote, M and Cardoso, CAL		English		["Univ Fed Grande Dourados UFGD, Programa Posgrad Quim, Dourados, MS, Brazil", "Univ Estadual Mato Grosso Sul UEMS, Programa Posgrad Recursos Nat, Dourados, MS, Brazil"]	The increase in the manufacture of craft beers follows the boost in the consumption of this beverage. Meanwhile, brewers face a drawback with beer aging, its flavor's change. The addition of compounds that overcome this downside is one alternative used by brewers. Species from the Ocimum genus are known for having antioxidant properties. Therefore, this study aimed to manufacture craft Pilsner be…	Times Cited in Web of Science Core Collection: 4 Total Times Cited: 4 Cited Reference Count: 22 | RAYYAN-INCLUSION: {"Nelio"=>"Included"}	10.1007/s13197-020-04925-1	Ocimum selloi;Craft beer;Beer staling;Antioxidant activity;Stability;ANTIOXIDANT
rayyan-699481796	Influence of kilned specialty malt odorant markers on the aroma composition and sensory profile of beer	2023	1	1	LWT-FOOD SCIENCE AND TECHNOLOGY	["0023-6438", "1096-1127 J9 - LWT-FOOD SCI TECHNOL JI - LWT-Food Sci. Technol."]	173			Prado, R and Gastl, M and Becker, T		English		Tech Univ Munich, Chair Brewing & Beverage Technol, Weihenstephaner Steig 20, D-85354 Freising Weihenstephan, Germany	Specialty malt beers are brewed with the intention of providing distinct flavour and colour. To this end, special malts have different chemical compositions. More specifically, the availability of enzymes, small peptides, organic acids, Maillard products, low-molecular weight sugars and amino acids depend on the malting procedure applied and thus vary between the malt styles. To investigate the i…	Times Cited in Web of Science Core Collection: 0 Total Times Cited: 0 Cited Reference Count: 25 | RAYYAN-INCLUSION: {"Nelio"=>"Included"}	10.1016/j.lwt.2022.114195 WE - Science Citation Index Expanded (SCI-EXPANDED)	Specialty malt;Beer;Aroma;Sensory;Transfer rates;Maillard;BARLEY
rayyan-699481799	Black rice addition prompted the beer quality by the extrusion as pretreatment	2019	11	1	FOOD SCIENCE & NUTRITION	2048-7177 J9 - FOOD SCI NUTR JI - Food Sci. Nutr.	7	11	3664-3674	Zhang, TY and Zhang, HJ and Yang, Z and Wang, YR and Li, HJ		English		["Shandong Univ Technol, Sch Agr Engn & Food Sci, Zibo, Peoples R China", "Shandong Drug & Food Vocat Coll, Zibo, Peoples R China"]	Flavor compounds, including total polyphenols, amino acids, and protein, in beer with extruded black rice as adjunct were detected and analyzed. Beer brewing technique has been intensively investigated in the past century. The chase of beer quality, including the color, flavor, foam, nutrition, and functionality, attracted considerable attention. Hence, headspace solid-phase microextraction in co…	Times Cited in Web of Science Core Collection: 7 Total Times Cited: 8 Cited Reference Count: 40 | RAYYAN-INCLUSION: {"Nelio"=>"Included"}	10.1002/fsn3.1223	amino acid;extruded black rice adjunct beer;HS-SPME-GC-MS;nitrogenous substances;BIOGENIC-AMINES;PROTEIN;FLAVOR;IMPROVEMENT;ACIDS;African Continental Ancestry Group;Oryza sativa
rayyan-699481800	Identification of the Mixing Ratios of Beer-Mixed Beverages by UV/VIS Spectroscopy	2023	12		BEVERAGES	2306-5710 J9 - BEVERAGES JI - Beverages	9	4		Stinus, S and Erban, P and Diebold, J and Schmidt, MS		English		["Furtwangen Univ, Med & Life Sci Fac, Jakob Kienzle Str 17, D-78054 Villingen Schwenningen, Germany", "Furtwangen Univ, Inst Precis Med, Organ & Bioorgan Chem Labs, D-78120 Furtwangen, Germany PU - MDPI PI - BASEL PA - ST ALBAN-ANLAGE 66, CH-4052 BASEL, SWITZERLAND"]	UV/VIS spectroscopy was used in conjunction with a calibration method to determine the mixing ratio of samples of beer-mixed drinks with mineral water (sour Radler beers) from the food service industry. For this purpose, calibration lines were constructed based on absorptions at the two wavelengths 380 nm and 430 nm. To create these calibration lines, blending ratios were prepared from beers from…	Times Cited in Web of Science Core Collection: 0 Total Times Cited: 0 Cited Reference Count: 20 | RAYYAN-INCLUSION: {"Nelio"=>"Included"}	10.3390/beverages9040092 WE - Emerging Sources Citation Index (ESCI)	UV/VIS spectroscopy;photometry;beer;mixing ratio;color;food quality;Beverages
rayyan-699481801	Beer dealcoholization by forward osmosis diafiltration	2020	7		INNOVATIVE FOOD SCIENCE & EMERGING TECHNOLOGIES	["1466-8564", "1878-5522 J9 - INNOV FOOD SCI EMERG JI - Innov. Food Sci. Emerg. Technol."]	63			Ambrosi, A and Motke, MB and Souza-Silva, EA and Zini, CA and McCutcheon, JR and Cardozo, NSM and Tessaro, IC		English		["Univ Fed Rio Grande do Sul, Dept Chem Engn, Porto Alegre, RS, Brazil", "Univ Fed Rio Grande do Sul, Inst Chem, Porto Alegre, RS, Brazil", "Univ Fed Sao Paulo, Chem Dept, Diadema, SP, Brazil", "Univ Connecticut, Dept Chem & Biomol Engn, Storrs, CT USA"]	Membrane separation processes used for beer dealcoholization have as main advantage the operation at mild temperatures when compared to traditional thermal technologies. Such alternatives to thermal treatment preserve the organoleptic quality of the foods that are being processed. This work assesses the use of forward osmosis to dealcoholize a commercial beer containing 5 vol% of alcohol. In this…	Times Cited in Web of Science Core Collection: 15 Total Times Cited: 17 Cited Reference Count: 55 | RAYYAN-INCLUSION: {"Nelio"=>"Included"}	10.1016/j.ifset.2020.102371 WE - Science Citation Index Expanded (SCI-EXPANDED)	Membrane separation processes;Forward osmosis;Low-alcohol beer;Dealcoholization;Diafiltration;DIRECT OSMOTIC CONCENTRATION;SOLID-PHASE MICROEXTRACTION;ALCOHOL-FREE BEER;PROCESS PARAMETERS;MODULE CONFIGURATION;GAS-CHROMATOGRAPHY;TUBULAR MEMBRANE;LIQUID FOODS;TOMATO JUICE;DRAW SOLUTE;Osmosis
rayyan-699481804	Bioflavonoids from <i>Artocarpus heterophyllus</i> lam. and <i>Cyclosorus extensus</i> (blume) H. Ito as preservatives for increased storage stability of rice beer	2019	11	2	NATURAL PRODUCT RESEARCH	["1478-6419", "1478-6427 J9 - NAT PROD RES JI - Nat. Prod. Res."]	33	21	3161-3166	Das, AJ and Miyaji, T and Deka, SC		English		["Tezpur Univ, Dept Food Engn & Technol, Tezpur, Assam, India", "Shizuoka Inst Sci & Technol, Dept Mat & Life Sci, Shizuoka, Japan"]	The purified ethanolic extracts of Artocarpus heterophyllus Lam. contained myricetin and epigallocatechin gallate and that of Cyclosorus extensus (Blume) H. Ito contained kaempferol, luteoline and quercetin, in high amount, along with some other flavonoids. Rice beers were fortified with these extracts and kept at 32 degrees C for 8 weeks, and storage parameters were compared with synthetic antio…	Times Cited in Web of Science Core Collection: 0 Total Times Cited: 0 Cited Reference Count: 17 | RAYYAN-INCLUSION: {"Nelio"=>"Included"}	10.1080/14786419.2018.1521402 WE - Science Citation Index Expanded (SCI-EXPANDED)	A;heterophyllus;C;extensus;bioflavonoids;rice beer;shelf-life;AMINO-ACIDS;POLYPHENOLS;FLAVONOIDS;LEAVES;Oryza sativa;Flavonoids
rayyan-699481805	Target profiling of beer styles by their iso-α-acid and phenolic content using liquid chromatography-quadrupole time-of-flight-mass spectrometry	2021	7	1	JOURNAL OF SEPARATION SCIENCE	["1615-9306", "1615-9314 J9 - J SEP SCI JI - J. Sep. Sci."]	44	14	2764-2772	Anderson, HE and Liden, T and Berger, BK and Schug, KA		English		Univ Texas Arlington, Dept Chem & Biochem, 700 Planetarium Pl,Box 19065, Arlington, TX 76019 USA	Beer styles show wide variation in color, flavor, and clarity, due to differences in their chemical content. Some of the major flavor compounds in beer are isomerized alpha acids and phenolic compounds. These were investigated as potentially discerning features between beer styles. A selection of 32 American beers covering five styles was analyzed using liquid chromatography quadrupole time-of-fl…	Times Cited in Web of Science Core Collection: 2 Total Times Cited: 2 Cited Reference Count: 32 | RAYYAN-INCLUSION: {"Nelio"=>"Included"}	10.1002/jssc.202100173	craft beer;high-resolution mass spectrometry;iso-alpha-acids;multivariate analysis;phenolic acids;ANTIOXIDANT ACTIVITY;CHLOROGENIC ACID;OPTIMIZATION;EXTRACTION;BITTERNESS;Phenols;Phenol;Mass Spectrometry
rayyan-699481807	Chemical and sensory profiles of beers from barley varieties registered in the Czech Republic	2019			JOURNAL OF FOOD AND NUTRITION RESEARCH	["1336-8672", "1338-4260 J9 - J FOOD NUTR RES-SLOV JI - J. Food Nutr. Res."]	58	4	349-362 WE - Science Citation Index Expanded (SCI-EXPANDED)	Mikyska, A and Psota, V		English		["Res Inst Brewing & Malting, Lipova 15, Prague 12000 2, Czech Republic", "Res Inst Brewing & Malting, Mostecka 7, Brno 61400, Czech Republic"]	Though detailed analysis of malt provides information on its suitability for processing in the brewery, unequivocal relationship between the quality characteristics of the malt and the sensory properties of the beer is not clear. Pilot brewing tests with twelve malting barley varieties registered in the Czech Republic with detailed chemical and sensory analysis were repeated for four years. The r…	Times Cited in Web of Science Core Collection: 5 Total Times Cited: 5 Cited Reference Count: 33 | RAYYAN-INCLUSION: {"Nelio"=>"Included"}		barley varieties;malt;beer;sensory quality;HEAD RETENTION;PROTEINS;MALT;Czech Republic
rayyan-699481808	Supplementation of beer with Pinus sylvestris L. shoots extracts and its effect on fermentation, phenolic content, antioxidant activity and sensory profiles	2023	5		ELECTRONIC JOURNAL OF BIOTECHNOLOGY	0717-3458 J9 - ELECTRON J BIOTECHN JI - Electron. J. Biotechnol.	63		10-17	Dziedzinski, M and Stachowiak, B and Kobus-Cisowska, J and Kozlowski, R and Stuper-Szablewska, K and Szambelan, K and Górna, B		English		["Poznan Univ Life Sci, Fac Food Sci & Nutr, Dept Gastron Sci & Funct Foods, Poznan, Poland", "Poznan Univ Life Sci, Fac Food Sci & Nutr, Dept Technol Plant Origin Food, Poznan, Poland", "Poznan Univ Life Sci, Fac Wood Technol, Dept Chem, Poznan, Poland"]	Background: The aim of this study was to determine the role of Pinus sylvestris L. shoots in the development of antioxidant and sensory features of wheat beer.Results: After storage, the alcohol content of the experimental beer was 4.04%v/v, and its bitterness was 15.83 IBU (bitterness units). Higher levels of bitterness were found compared to the control beer. Other analyzed fermentation paramet…	Times Cited in Web of Science Core Collection: 0 Total Times Cited: 0 Cited Reference Count: 30 | RAYYAN-INCLUSION: {"Nelio"=>"Included"}	10.1016/j.ejbt.2023.01.001	Alcohol;Antioxidant activity;Beer;Bitterness;Craft beer;Fermentation;Phenolic content;Pinus sylvestris;Sensory profiles;Shoots extracts;Wheat beer;CAPACITY;Antioxidants;Phenols;Phenol
rayyan-699481809	High-ratio adjunct brewing with a supplement of yeast hydrolysate	2006			JOURNAL OF THE AMERICAN SOCIETY OF BREWING CHEMISTS	["0361-0470", "1943-7854 J9 - J AM SOC BREW CHEM JI - J. Am. Soc. Brew. Chem."]	64	4	202-205	Chen, TD and Zhang, LX and Zhu, W		English		Zhejiang Univ Technol, Coll Biol & Environm Engn, Hangzhou 310032, Zhejiang, Peoples R China	Industrial-scale brews were performed with grist composed of rice (50% of total weight grain) and malted barley (50%) with the supplement of hydrolysate of brewer's yeast (HBY). A control brew containing 38% rice and 62% malted barley without HBY was also carried out. The objective was to investigate whether HBY positively influences the characteristic of high-ratio adjunct (HRA) wort and beer. T…	Times Cited in Web of Science Core Collection: 3 Total Times Cited: 4 Cited Reference Count: 19 | RAYYAN-INCLUSION: {"Nelio"=>"Included"}	10.1094/ASBCJ-64-0202 WE - Science Citation Index Expanded (SCI-EXPANDED)	FLOCCULATION;Yeasts
rayyan-699481811	Fundamental study on the impact of silica gel and tannic acid on hordein levels in beer	2015	10		INNOVATIVE FOOD SCIENCE & EMERGING TECHNOLOGIES	["1466-8564", "1878-5522 J9 - INNOV FOOD SCI EMERG JI - Innov. Food Sci. Emerg. Technol."]	31		177-184	Taylor, JP and Jacob, F and Arendt, EK		English		["Natl Univ Ireland Univ Coll Cork, Cork, Ireland", "Tech Univ Munich, Res Ctr Weihenstephan Brewing & Food Qual, D-80290 Munich, Germany"]	Demand for gluten-free foods has been increasing and although gluten-free beers are available, the range of styles is limited. In this study beer made from barley malt was treated with either silica gel or tannic acid and compared to unstabilised beer. Hordein levels in the beers were analysed using Western blot and competitive ELISA. Beer quality parameters such as foam, colour and various flavo…	Times Cited in Web of Science Core Collection: 14 Total Times Cited: 14 Cited Reference Count: 43 | RAYYAN-INCLUSION: {"Nelio"=>"Included"}	10.1016/j.ifset.2015.07.007 WE - Science Citation Index Expanded (SCI-EXPANDED)	Hordein reduction;Silica gel;Tannic acid;Gluten-free beer;CELIAC-DISEASE;GLUTEN;PROTEIN;HAZE;OPTIMIZATION;AUTOIMMUNITY;Glutens;Gels
rayyan-699481812	From brown, red, and black rice to beer: Changes in phenolics, γ-aminobutyric acid, and physicochemical attributes	2020	11		CEREAL CHEMISTRY	["0009-0352", "1943-3638 J9 - CEREAL CHEM JI - Cereal Chem."]	97	6	1148-1157	dos Santos, JP and Acunha, TD and Prestes, DN and Rombaldi, CV and El Halal, SLM and Vanier, NL		English		Univ Fed Pelotas, Dept Agroind Sci & Technol, BR-96010900 Pelotas, RS, Brazil	Background and objectives Many breweries have attempted to widen their offers by developing innovative products that meets consumer demands. Brown-, red-, and black-pericarp rice were malted and used for brewing. The color, the physicochemical properties, the gamma-aminobutyric acid (GABA), the phenolics profile, and the free radical scavenging capacity of raw rice, rice malt, and obtained beers …	Times Cited in Web of Science Core Collection: 10 Total Times Cited: 10 Cited Reference Count: 37 | RAYYAN-INCLUSION: {"Nelio"=>"Included"}	10.1002/cche.10335	black rice beer;brewing;cyanidin-3-O-glucoside;GABA;rice malt;ANTIOXIDANT ACTIVITY;BOUND PHENOLICS;MALT BEER;QUALITY;BARLEY;WHITE;African Continental Ancestry Group;Oryza sativa;Phenols;Phenol
rayyan-699481813	Profiling of contemporary beer styles using liquid chromatography quadrupole time-of-flight mass spectrometry, multivariate analysis, and machine learning techniques	2021	8	8	ANALYTICA CHIMICA ACTA	["0003-2670", "1873-4324 J9 - ANAL CHIM ACTA JI - Anal. Chim. Acta"]	1172			Anderson, HE and Liden, T and Berger, BK and Zanella, D and Manh, LH and Wang, S and Schug, KA		English		["Univ Texas Arlington, Dept Chem & Biochem, 700 Planetarium Pl, Arlington, TX 76019 USA", "Univ Liege, Mol Syst Organ & Biol Analyt Chem Grp, 11 Allee Six Aout, B-4000 Liege, Belgium", "Univ Texas Arlington, Dept Ind Mfg & Syst Engn, 500 West First St, Arlington, TX 76019 USA", "Univ Texas Arlington, Collaborat Labs Environm Anal & Remediat, Arlington, TX 76019 USA"]	Although all beer is brewed using the same four classes of ingredients, contemporary beer styles show wide variation in flavor and color, suggesting differences in their chemical profiles. A selection of 32 beers covering five styles (India pale ale, blonde, stout, wheat, and sour) were investigated to determine chemical features, which discriminate between popular beer styles. The beers were ana…	Times Cited in Web of Science Core Collection: 5 Total Times Cited: 6 Cited Reference Count: 49 | RAYYAN-INCLUSION: {"Nelio"=>"Included"}	10.1016/j.aca.2021.338668	Craft beer;High resolution mass spectrometry;Principal component analysis;Partial least squares;Discriminant analysis;Untargeted analysis;ACID;BITTERNESS;Multivariate Analysis;Mass Spectrometry
rayyan-699481814	Effect of crossflow microfiltration on the clarification and stability of beer from 100% low-β-glucan barley or malt	2017	12		LWT-FOOD SCIENCE AND TECHNOLOGY	["0023-6438", "1096-1127 J9 - LWT-FOOD SCI TECHNOL JI - LWT-Food Sci. Technol."]	86		55-61	Cimini, A and De Francesco, G and Perretti, G		English		["Univ Tuscia, Dept Innovat Biol Agrofood & Forestry Syst, Via SC de Lellis, I-01100 Viterbo, Italy", "Univ Perugia, Italian Brewing Res Ctr CERB, Via San Costanzo, I-06126 Perugia, Italy"]	The clarifying effect of crossflow microfiltration (CFMF) on two types of lager beers made of 100% low beta-glucan barley (LBGB), as such using the commercial Ondea (R) Pro enzyme preparation or pre-malted, was assessed and compared to that obtained using a commercial PHs Malt beer. All rough beers resulted to be quite similar with some differences in viscosity, color, and B-glucan, arabinoxylan,…	Times Cited in Web of Science Core Collection: 5 Total Times Cited: 9 Cited Reference Count: 44 | RAYYAN-INCLUSION: {"Nelio"=>"Included"}	10.1016/j.lwt.2017.07.033 WE - Science Citation Index Expanded (SCI-EXPANDED)	Beer clarification;Ceramic hollow-fiber membrane;Exogenous enzymes;Low beta-glucan barley grains;Permeation flux;WATER;PROTEIN;Glucans
rayyan-699481816	Quality changes of HomChaiya rice beer during storage at two alternative temperatures	2022	4		JOURNAL OF BIOSCIENCE AND BIOENGINEERING	["1389-1723", "1347-4421 J9 - J BIOSCI BIOENG JI - J. Biosci. Bioeng."]	133	4	369-374	Lekjing, S and Venkatachalam, K		English		Prince Songkla Univ, Fac Innovat Agr & Fishery, Estab Project, Surat Thani Campus, Muang 84000, Surat Thani, Thailand	A newly developed HomChaiya rice beer has several nutritional advantages and phytochemical benefits. However, the quality after prolonged storage is not yet known. The present study explored the quality changes of HomChaiya rice beer stored in glass bottles at two temperatures (4 degrees C for low and 25 degrees C for ambient) for an extended period (12 months). The beer was analyzed for physioch…	Times Cited in Web of Science Core Collection: 2 Total Times Cited: 2 Cited Reference Count: 50 | RAYYAN-INCLUSION: {"Nelio"=>"Included"}	10.1016/j.jbiosc.2021.12.011	HomChaiya rice;Malting;Beer;Storage;Qualities;HOP POLYPHENOLS;FLAVOR;YEAST;FOAM;WINE;IDENTIFICATION;STABILITY;PROTEINS;INSIGHTS;IMPACT;Oryza sativa;Temperature
rayyan-699481817	PHYSICOCHEMICAL AND SENSORY ANALYSIS OF CRAFT BEER MADE WITH SOURSOP (<i>ANNONA</i> <i>MURICATA</i> L.)	2021	1		ACTA SCIENTIARUM POLONORUM-TECHNOLOGIA ALIMENTARIA	["1644-0730", "1898-9594 J9 - ACTA SCI POLON-TECHN JI - Acta Sci. Polon.-Technol. Aliment."]	20	1	103-112	Santos, MAD and Ribeiro, PVL and Andrade, CP and Machado, ARG and de Souza, PG and Kirsch, LD		English		["Amazonas State Univ UEA, Sch Hlth Sci, Av Carvalho Leal 1777, BR-69065001 Manaus, Amazonas, Brazil", "Amazonas State Univ UEA, Upper Normal Sch, Av Djalma Batista 2470, BR-69050010 Manaus, Amazonas, Brazil", "Metropolitan Teaching Inst, FAMETRO Univ Ctr, Av Constantino Nery 3000, BR-69050000 Manaus, Amazonas, Brazil", "Rua Simao Bolivar 314, BR-69010130 Manaus, Amazonas, Brazil"]	Background. Owing to the scarcity of studies related to the use of soursop (Annona muricata L.) in the elaboration of craft beers, this study aimed to elaborate a soursop fruit beer using an artisanal method. Materials and methods. To determine the most favorable moment for the inclusion of the fruit, the soursop pulp was added experimentally in three stages of the process: during the boiling of …	Times Cited in Web of Science Core Collection: 8 Total Times Cited: 9 Cited Reference Count: 45 | RAYYAN-INCLUSION: {"Nelio"=>"Included"}	10.17306/J.AFS.2021.0845 WE - Emerging Sources Citation Index (ESCI)	fermentation;alcoholic beverage;soursop
rayyan-699481819	Transition metals in brewing and their role in wort and beer oxidative stability: a review	2022			JOURNAL OF THE INSTITUTE OF BREWING	["0046-9750", "2050-0416 J9 - J I BREWING JI - J. Inst. Brew."]	128	3	77-95	Mertens, T and Kunz, T and Gibson, BR		English		Tech Univ Berlin, Inst Food Technol & Food Chem, Chair Brewing & Beverage Technol, Berlin, Germany	Beer inevitably changes over time: the colour will darken, haze may form, and stale flavours develop, while others fade. The challenge of maintaining the fresh flavour quality of beer (over a typical 9-12 month storage period) is generally the determining factor of a beer's shelf-life for brewers, as opposed to colloidal or microbiological stability. Fortunately, as early as the brewhouse, oxidat…	Times Cited in Web of Science Core Collection: 5 Total Times Cited: 5 Cited Reference Count: 280 | RAYYAN-INCLUSION: {"Nelio"=>"Included"}	10.1002/jib.699	Beer ageing;flavour stability;staling;oxidation;transition metal catalysts;chelation;ELECTRON-SPIN-RESONANCE;ISO-ALPHA-ACIDS;FLAVOR STABILITY;FREE-RADICALS;ANTIOXIDANT CAPACITY;STALING ALDEHYDES;PHENOLIC-ACIDS;SACCHAROMYCES-CEREVISIAE;XANTHOHUMOL ENRICHMENT;FRACTIONATION ANALYSIS
rayyan-699481820	Flavour instability of pale lager beers: Determination of analytical markers in relation to sensory ageing	2008			JOURNAL OF THE INSTITUTE OF BREWING	["0046-9750", "2050-0416 J9 - J I BREWING JI - J. Inst. Brew."]	114	2	180-192	Malfliet, S and Van Opstaele, F and De Clippeleer, J and Syryn, E and Goiris, K and De Coornan, L and Aerts, G		English		["KaHo St Lieven, Lab Enzyme Fermentat & Brewing Technol, B-9000 Ghent, Belgium", "Katholieke Univ Leuven, Dept M2S, LFoRCe, B-3001 Louvain, Belgium"]	Flavour changes of six Belgian pate lager beers were studied in order to estimate the importance of different parameters and reactions in relation to the ageing process. An attempt was made to link analytical data with sensory evaluation using multivariate statistical analysis. Partial least squares regression techniques (PLSR) were employed on the analytical and sensory data. As apparent from th…	Times Cited in Web of Science Core Collection: 86 Total Times Cited: 92 Cited Reference Count: 59 | RAYYAN-INCLUSION: {"Nelio"=>"Included"}	10.1002/j.2050-0416.2008.tb00324.x WE - Science Citation Index Expanded (SCI-EXPANDED)	analytical markers;beer ageing;flavour instability;partial least squares regression;BITTERNESS CONSISTENCY;ACID;STABILITY
rayyan-699481822	Structure, Organoleptic Properties, Quantification Methods, and Stability of Phenolic Compounds in Beer-A Review	2010			FOOD REVIEWS INTERNATIONAL	["8755-9129", "1525-6103 J9 - FOOD REV INT JI - Food Rev. Int."]	26	1	1-84	Callemien, D and Collin, S		English		Catholic Univ Louvain, Unite Brasserie & Ind Alimentaires, B-1348 Louvain, Belgium	Beer composition changes through storage, altering the quality of the product. In the past decade, many papers have been devoted to the compounds responsible for aged-beer off-flavors, mainly trans-2-nonenal, methional, and dimethyltrisulfide. Due to their huge antioxidant activity, polyphenols have often been described as key compounds for limiting beer staling. Yet phenolic structures also evol…	Times Cited in Web of Science Core Collection: 90 Total Times Cited: 97 Cited Reference Count: 255 | RAYYAN-INCLUSION: {"Nelio"=>"Included"}	10.1080/87559120903157954 WE - Science Citation Index Expanded (SCI-EXPANDED)	beer;storage;aging;flavor stability;polyphenols;PERFORMANCE LIQUID-CHROMATOGRAPHY;HUMULUS-LUPULUS L.;ULTRAVIOLET DETECTION METHODS;SOLID-PHASE MICROEXTRACTION;OXIDATIVE FLAVOR STABILITY;TANDEM MASS-SPECTROMETRY;FURFURYL ETHYL ETHER;ANTIOXIDANT ACTIVITY;QUANTITATIVE-ANALYSIS;RAPID-DETERMINATION;Phenols;Phenol;Sensation
rayyan-699481823	Considerations When Brewing with Fruit Juices: A Review and Case Study Using Peaches	2022	10		FERMENTATION-BASEL	2311-5637 J9 - FERMENTATION-BASEL JI - FERMENTATION	8	10		Moreno, SR and Curtis, SJ and Sarkhosh, A and Sarnoski, PJ and Sims, CA and Dreyer, E and Rudolph, AB and Thompson-Witrick, KA and MacIntosh, AJ		English		["Univ Florida, Food Sci & Human Nutr Dept, Gainesville, FL 32601 USA", "Univ Florida, Hort Sci Dept, Gainesville, FL 32611 USA", "Univ Florida, Dept Biol, Gainesville, FL 32611 USA"]	Beer is traditionally brewed using barley, hops, water, and yeast. Historically, fruit has been utilized in brewing operations as a source of carbohydrates, color, and/or flavor. This practice has been increasing in recent years due to economic and market factors. While many scientific studies have shown that it is both possible and desirable to include fruits in brewing operations, there is litt…	Times Cited in Web of Science Core Collection: 2 Total Times Cited: 2 Cited Reference Count: 142 | RAYYAN-INCLUSION: {"Nelio"=>"Included"}	10.3390/fermentation8100567 WE - Science Citation Index Expanded (SCI-EXPANDED)	brewing;fermentation;fruit;juice;peaches;ANTIOXIDANT ACTIVITY;FLAVOR CHARACTERISTICS;COLOR;BEER;QUALITY;SUGAR;STABILITY;CONSUMER;ENZYME;TOMATO;Fruit
rayyan-699481824	Gluten reduction in beer: Effect of sorghum:quinoa ratio and protein rest time on brewing parameters and consumer acceptability	2023	1		JOURNAL OF CEREAL SCIENCE	["0733-5210", "1095-9963 J9 - J CEREAL SCI JI - J. Cereal Sci."]	109			Cela, N and Condelli, N and Perretti, G and Di Cairano, M and Tolve, R and Galgano, F		English		["Univ Basilicata, Sch Agr Forestry Food & Environm Sci SAFE, Viale Ateneo Lucano 10, I-85100 Potenza, Italy", "Univ Perugia, Dept Agr Food & Environm Sci, Via San Costanzo, I-06126 Perugia, Italy", "Univ Verona, Dept Biotechnol, Str Grazie 15, I-37134 Verona, Italy"]	The combined effects of the grist composition (sorghum:quinoa ratio) and mashing conditions (protein rest time) were investigated with the aim to reduce gluten content in beer and to evaluate their impact on the physicochemical parameters and consumers' acceptability of final beer. Principal Component Analysis results, which explained 72.65% of data variability, showed a good separation of beer s…	Times Cited in Web of Science Core Collection: 3 Total Times Cited: 3 Cited Reference Count: 29 | RAYYAN-INCLUSION: {"Nelio"=>"Included"}	10.1016/j.jcs.2022.103607	Brewing adjunct;Central composite design;Gluten free beer;Sensory analysis;BARLEY;Glutens
rayyan-699481826	Identification of marker volatiles in malt to predict malt-derived aroma properties of bottom-fermented beers	2021	1		BREWING SCIENCE	1866-5195 J9 - BREW SCI JI - Brew. Sci.	74	1	17-26	Féchir, M and Kraus-Weyermann, T and Voigt, J		English		["Trier Univ Appl Sci, Dept Food Technol, Trier, Germany", "Weyermann Specialty Malts, Bamberg, Germany FU - German Ministry of Economic Affairs and Energy (BMWi) [18669N] FX - This IGF Project of the FEI (18669N) was supported via AiF within the programme for promoting the Industrial Collective Research (IGF) of the German Ministry of Economic Affairs and Energy (BMWi), based on a resolution of …	It is commonly known the malt composition for brewing significantly affects beer sensory properties. Besides the common kilned malt, specialty malts like caramel or roasted malts are often added to produce beers with a range of unique aroma and color properties. However, it has not yet been systematically studied, in what way different malt types quantitatively impact specific beer aroma properti…	Times Cited in Web of Science Core Collection: 1 Total Times Cited: 1 Cited Reference Count: 42 | RAYYAN-INCLUSION: {"Nelio"=>"Included"}	10.23763/BrSc21-01fechir WE - Emerging Sources Citation Index (ESCI)	specialty barley malt;HS-trap-GC-MS;malt marker volatiles;beer aroma prediction;beer sensory;BARLEY MALT;FLAVOR;SUBSTANCES;ODORANTS;WORT;Fermentation;Volatilization
rayyan-699481828	Impact of triticale malt application on physiochemical composition and profile of volatile compounds in beer	2019	7		EUROPEAN FOOD RESEARCH AND TECHNOLOGY	["1438-2377", "1438-2385 J9 - EUR FOOD RES TECHNOL JI - Eur. Food Res. Technol."]	245	7	1431-1437	Cioch-Skoneczny, M and Zdaniewicz, M and Pater, A and Skoneczny, S		English		["Agr Univ Krakow, Dept Fermentat Technol & Tech Microbiol, Krakow, Poland", "Cracow Univ Technol, Dept Chem & Proc Engn, Krakow, Poland"]	In brewing industry, adjuncts may replace malt, but they may also represent a raw material for brewing beer demonstrating different, specific organoleptic qualities. Triticale grain may give good quality malts, characterised by high extraction capacity, high diastatic power and short saccharification time. The purpose of the research was to determine the impact of triticale malt application on ph…	Times Cited in Web of Science Core Collection: 12 Total Times Cited: 12 Cited Reference Count: 19 | RAYYAN-INCLUSION: {"Nelio"=>"Included"}	10.1007/s00217-019-03284-2 WE - Science Citation Index Expanded (SCI-EXPANDED)	Triticale;Wort;Beer;Volatile compounds;HIGHER ALCOHOL;ESTER;Volatilization;Cereals
rayyan-699481829	Effect of high hydrostatic pressure on quality parameters of lager beer	2005	8	15	JOURNAL OF THE SCIENCE OF FOOD AND AGRICULTURE	["0022-5142", "1097-0010 J9 - J SCI FOOD AGR JI - J. Sci. Food Agric."]	85	10	1672-1676	Buzrul, S and Alpas, H and Bozoglu, F		English		Middle E Tech Univ, Dept Food Engn, TR-06531 Ankara, Turkey	Unpasteurized lager beer samples from a commercial brewery were treated either by high hydrostatic pressure (HHP; 200, 250, 300, 3SOMPa for 3 and 5min at 20 degrees C) or by conventional heat pasteurization (60 degrees C for 15 min). The main attributes of the beer, such as ethanol content, extract and pH, were not affected by either treatment; however HHP and heat pasteurization affected colour,…	Times Cited in Web of Science Core Collection: 27 Total Times Cited: 28 Cited Reference Count: 17 | RAYYAN-INCLUSION: {"Nelio"=>"Included"}	10.1002/jsfa.2166 WE - Science Citation Index Expanded (SCI-EXPANDED)	high hydrostatic pressure;quality parameters;lager beer;INACTIVATION;Hydrostatic Pressure
rayyan-699481833	Substances in beer that cause fluorescence: evaluating the qualitative and quantitative determination of these ingredients	2019	12	1	EUROPEAN FOOD RESEARCH AND TECHNOLOGY	["1438-2377", "1438-2385 J9 - EUR FOOD RES TECHNOL JI - Eur. Food Res. Technol."]	245	12	2727-2737	Kahle, EM and Zarnkow, M and Jacob, F		English		Tech Univ Munich, Forsch Zentrum Weihenstephan Brau & Lebensmittelq, Alte Akad 3, D-85354 Freising Weihenstephan, Germany	Fluorochromes can impair analysis results or, due to their natural frequency (molecular vibrations) completely superimpose important signals and make measurements impossible. This is especially true for non-invasive, optical measuring methods such as Raman microspectroscopy, which reach their limits when fluorochromes are present. Beer contains many fluorescent substances, e.g., amino acids, vita…	Times Cited in Web of Science Core Collection: 12 Total Times Cited: 12 Cited Reference Count: 46 | RAYYAN-INCLUSION: {"Nelio"=>"Included"}	10.1007/s00217-019-03394-x	Fluorescence spectroscopy;Fluorescing substances;EEM;Amino acid;Vitamins;Phenolics;Iso-alpha-acid;PARAFAC;AMINO-ACIDS;SPECTROSCOPY;RIBOFLAVIN;PROTEINS
rayyan-699481834	Physico-Chemical and Sensory Characterization of a Fruit Beer Obtained with the Addition of Cv. Lambrusco Grapes Must	2021	6		BEVERAGES	2306-5710 J9 - BEVERAGES JI - Beverages	7	2		Marin, AC and Baris, F and Romanini, E and Lambri, M and Montevecchi, G and Chinnici, F		English		["Univ Bologna, Dept Agr & Food Sci, Viale Fanin 40, I-40127 Bologna, Italy", "Univ Cattolica Sacro Cuore, Dept Sustainable Food Proc DiSTAS, Via Emilia Parmense 84, I-20123 Milan, Italy", "Univ Modena & Reggio Emilia, BIOGEST SITEIA Interdept Ctr, Dept Life Sci, Agrifood Sci Area, Piazzale Europa 1, I-42124 Reggio Emilia, Italy"]	In 2015, Italian Grape Ale (IGA) beers have been included as a new provisional sub-category of special-type fruit beers by the Beer Judge Certification Program, including those products whose brewing process is carried out in presence of determined quantities of grape must. However, information on the effects of these additions on the composition of final beers are still scarce. This work is henc…	Times Cited in Web of Science Core Collection: 9 Total Times Cited: 9 Cited Reference Count: 44 | RAYYAN-INCLUSION: {"Nelio"=>"Included"}	10.3390/beverages7020034 WE - Emerging Sources Citation Index (ESCI)	beer;wine;Lambrusco grape must;IGA;lager;volatile;phenolics;PHENOLIC-COMPOUNDS;LIQUID-CHROMATOGRAPHY;BREWING PROCESS;WINE;VOLATILE;AROMA;Fruit
rayyan-699481835	Gender behavior and influence in acceptability of beers produced with Rubim and Mastruz	2022	4		JOURNAL OF SENSORY STUDIES	["0887-8250", "1745-459X J9 - J SENS STUD JI - J. Sens. Stud."]	37	2		Lazzari, A and Barbosa, HD and Machado, ER and Dada, AP and Saraiva, BR and Matumoto-Pintro, PT		English		["Univ Estadual Maringa, Programa Posgrad Ciencia Alimentos, Maringa, Parana, Brazil", "Univ Estadual Maringa, Dept Engn Alimentos, Maringa, Parana, Brazil"]	The consumption of craft and specialized beer across the world has changed, since it passed from something little known to a familiar product among consumers, which has led to brewers incorporating new flavors and ingredients in beer. Regarding this subject, this study aimed to determine physical-chemical properties, acceptability, and gender behavior on beers with Rubim and Mastruz as hops bitte…	Times Cited in Web of Science Core Collection: 3 Total Times Cited: 3 Cited Reference Count: 67 | RAYYAN-INCLUSION: {"Nelio"=>"Included"}	10.1111/joss.12731	LEONURUS-SIBIRICUS L.;DESCRIPTIVE ANALYSIS;PHENOLIC-COMPOUNDS;MEDICINAL-PLANTS;CONSUMER;ASTRINGENCY;ANTIOXIDANT;BITTERNESS;POLYPHENOLS;INTENSITY
rayyan-699481836	The October festival relocation	2006	10		CHEMIE IN UNSERER ZEIT	["0009-2851", "1521-3781 J9 - CHEM UNSERER ZEIT JI - Chem. Unserer Zeit"]	40	5	338-346	Roth, K		German		Free Univ Berlin, D-1000 Berlin, Germany	Beer brewed according to the German "Reinheitsgebot" or purity law is regarded as the quintessence of an unadulterated food produced without any "chemistry". What an error! Already when moistening the barley the beer chemistry begins and large quantities of enzymes for decomposing the cell walls, proteins and starch are produced. During malting (drying and roosting) of the germinated grains many …	Times Cited in Web of Science Core Collection: 5 Total Times Cited: 5 Cited Reference Count: 24 | RAYYAN-INCLUSION: {"Nelio"=>"Included"}	10.1002/ciuz.200600398 WE - Science Citation Index Expanded (SCI-EXPANDED)	CRYSTAL;BEER
rayyan-699481837	Why Oxidation Should Be Still More Feared in NABLABs: Fate of Polyphenols and Bitter Compounds	2022	12		BEVERAGES	2306-5710 J9 - BEVERAGES JI - Beverages	8	4		Simon, M and Collin, S		English		Catholic Univ Louvain, Louvain Inst Biomol Sci & Technol LIBST, Fac Bioingenieurs, Unite Brasserie & Ind Alimentaires, 2 Box L7 05-07, B-1348 Louvain La Neuve, Belgium	Nowadays, non-alcoholic (NAB) and low-alcoholic beers (LAB) still significantly suffer from staling defects when fresh, partially due to absence of ethanol as antioxidant. In the current work, the fate of flavan-3-ols (monomers, dimers, and trimers) and bitter compounds (isohumulones, humulinones, etc.) of 11 commercial NABLABs available on the Belgian market was monitored through one year of agi…	Times Cited in Web of Science Core Collection: 1 Total Times Cited: 1 Cited Reference Count: 42 | RAYYAN-INCLUSION: {"Nelio"=>"Included"}	10.3390/beverages8040061 WE - Emerging Sources Citation Index (ESCI)	NABLABs;flavan-3-ols;isohumulones;oxidation;color;chill haze;ISO-ALPHA-ACIDS;LIQUID-CHROMATOGRAPHY;BEER;ALCOHOL;HAZE;PROANTHOCYANIDINS;FLAVOR;RP-HPLC-ESI(-)-MS/MS;INSTABILITY;FLAVANOIDS;Polyphenols
rayyan-699481838	Characterisation of brewpub beer carbohydrates using high performance anion exchange chromatography coupled with pulsed amperometric detection	2014	1	1	FOOD CHEMISTRY	["0308-8146", "1873-7072 J9 - FOOD CHEM JI - Food Chem."]	142		152-158	Arfelli, G and Sartini, E		English		["Univ Teramo, Fac Biosci & Tecnol Agroalimentari & Ambientali, I-64023 Mosciano Sant Angelo, TE, Italy", "Univ Bologna, Alma Mater Studiorum, Fac Agr, Dipartimento Sci Alimenti, I-47023 Cesena, FC, Italy"]	High performance anion exchange chromatography (HPAEC) coupled with pulsed amperometric detection (PAD) was optimised in order to quantify mannose, maltose, maltotriose, maltotetraose, maltopentaose, maltohexaose and maltoheptaose content of beer. The method allows the determination of above mentioned oligosaccharides, in a single chromatographic run, without any pre-treatment. Limit of detection…	Times Cited in Web of Science Core Collection: 20 Total Times Cited: 25 Cited Reference Count: 33 | RAYYAN-INCLUSION: {"Nelio"=>"Included"}	10.1016/j.foodchem.2013.07.008 WE - Science Citation Index Expanded (SCI-EXPANDED)	Beer;Mannose;Maltosaccharides;HPAEC;PAD;LIGHT-SCATTERING DETECTION;REFRACTIVE-INDEX DETECTION;LIQUID-CHROMATOGRAPHY;ELECTROCHEMICAL DETECTION;CARBOXYLIC-ACIDS;ORGANIC-ACIDS;SUGARS;HPLC;SEPARATION;ELECTRODE;Anion Exchange Resins;Antiporters
rayyan-699481839	Influence of malt browning degree on lipoxygenase activity	2006			FOOD CHEMISTRY	["0308-8146", "1873-7072 J9 - FOOD CHEM JI - Food Chem."]	99	4	711-717	Sovrano, S and Buiatti, S and Anese, M		English		Univ Udine, Dipartimento Sci Alimenti, I-33100 Udine, Italy	The development of off-flavour in pale beer is generally attributed to the oxidation of the intermediate products of lipid degradation catalysed by lipoxygenase during mashing. This paper deals with the effect of speciality malts, having different browning levels, on malt lipoxygenase. The results obtained showed that lipoxygenase activity, which was found to be present only in the pale malt, was…	Times Cited in Web of Science Core Collection: 27 Total Times Cited: 38 Cited Reference Count: 50 | RAYYAN-INCLUSION: {"Nelio"=>"Included"}	10.1016/j.foodchem.2005.08.048 WE - Science Citation Index Expanded (SCI-EXPANDED)	colour;lipoxygenase;Maillard reaction products;malt;off-flavour;worts;BARLEY HORDEUM-VULGARE;ANTIOXIDANT ACTIVITY;OXIDATION;INHIBITION;EXTRACTS;GLUCOSE;COLOR
rayyan-699481841	Prediction of the sensory quality of canned beer as determined by oxygen concentration, physical chemistry contents, and storage conditions	2004	9		JOURNAL OF FOOD SCIENCE	0022-1147 J9 - J FOOD SCI JI - J. Food Sci.	69	7	S285-S289 WE - Science Citation Index Expanded (SCI-EXPANDED)	Corzo, O and Bracho, N		English		Univ Oriente Nucleo Nueva Esparta, Dept Food Technol, Boca Del Rio, Venezuela PU - INST FOOD TECHNOLOGISTS PI - CHICAGO PA - 525 WEST VAN BUREN, STE 1000, CHICAGO, IL 60607-3814 USA	The objective of this research was to predict any sensory characteristics of canned beer related to its oxygen concentration, composition, temperature, and time intervals of storage. The initial content of oxygen and content of carbon dioxide, pH, color, turbidity, thiobarbituric acid, and bitterness were instrumentally evaluated during 16 wk and 3 storage temperatures. Simultaneously, 8 trained …	Times Cited in Web of Science Core Collection: 10 Total Times Cited: 11 Cited Reference Count: 15 | RAYYAN-INCLUSION: {"Nelio"=>"Included"}		prediction;sensory quality;canned beer;physical chemistry contents;principal component regression;Chemistry, Physical;Oxygenators
rayyan-699481842	Effect of <i>Moringa stenopetala</i> leaf extracts on the physicochemical characteristics and sensory properties of lagered beer	2022	2		FOOD SCIENCE & NUTRITION	2048-7177 J9 - FOOD SCI NUTR JI - Food Sci. Nutr.	10	2	507-514	Mazengia, G and Dessalegn, E and Dessalegn, T		English		["BGI Ethiopia, Addis Ababa, Ethiopia", "Hawassa Coll Educ, Dept Chem, Hawassa, Ethiopia", "Hawassa Univ, Sch Nutr Food Sci & Technol, Hawassa, Ethiopia"]	Flavor instability resulting from beer storage and oxidation is the most important quality-related problem in the brewing industry. This study evaluated the influence of adding 80% ethanolic extract of Moringa stenopetala leaf to lagered beer at 400, 600, and 800 ppm concentrations for 30-, 60-, and 90-day storage time at room temperature. The effect of physicochemical properties of the beer inco…	Times Cited in Web of Science Core Collection: 1 Total Times Cited: 1 Cited Reference Count: 25 | RAYYAN-INCLUSION: {"Nelio"=>"Included"}	10.1002/fsn3.2672	haziness;lagered beer;Moringa stenopetala;natural antioxidant;ANTIOXIDANT ACTIVITY;QUALITY
rayyan-699481843	Evaluation of the addition of rye (Secale cereale) in the formulation of belgian pale ale craft beer	2022	7		ENFOQUE UTE	["1390-9363", "1390-6542 J9 - ENFOQUE UTE JI - Enfoque UTE"]	13	3	14-28	Muñoz, SAS		Spanish		Univ Laica Eloy Alfaro Manabi, Manta, Ecuador	This research has focused on the use of malted and unmalted rye to brew a Belgian Pale Ale style craft beer. The objective is to innovate and explore the attributes provided by this cereal, in addition to evaluating the physicochemical (color, pH, acidity, alcohol content and turbidity), microbiological (molds and yeasts) and sensory (flavor, odor, color and texture) parameters. An experimental d…	Times Cited in Web of Science Core Collection: 2 Total Times Cited: 2 Cited Reference Count: 31 | RAYYAN-INCLUSION: {"Nelio"=>"Included"}	10.29019/enfoqueute.830 WE - Emerging Sources Citation Index (ESCI)	Rye;malt;yeast;mash;fermentation;Cereals
rayyan-699481845	Investigation of rotating and vibrating filtration for clarification of rough beer	2007	5		JOURNAL OF FOOD ENGINEERING	0260-8774 J9 - J FOOD ENG JI - J. Food Eng.	80	1	206-217	Fillaudeau, L and Boissier, B and Moreau, A and Blanpain-Avet, P and Ermolaev, S and Jitariouk, N and Gourdon, A		English		["Inst Natl Sci Appl, Lab Biotechnol Bioproc, CNRS, UMR 5504,INRA,UMR 792, F-31077 Toulouse 4, France", "INRA, LGPTA, F-59651 Villeneuve Dascq, France", "PROFILTRA SARL, F-92100 Boulogne, France"]	A dynamic filtration technology, called rotating and vibrating filtration (RVF technology), has been investigated for the clarification of rough beer. The module was divided into two parallel cells including flat disc membranes fixed onto porous substrate which drained the permeate, and impeller-shaped rotating bodies attached to a central shaft. Experiments were carried out at pilot scale and un…	Times Cited in Web of Science Core Collection: 48 Total Times Cited: 57 Cited Reference Count: 55 | RAYYAN-INCLUSION: {"Nelio"=>"Included"}	10.1016/j.jfoodeng.2006.05.022 WE - Science Citation Index Expanded (SCI-EXPANDED)	rough beer;clarification;dynamic filtration;radial pressure;yeast concentration;CROSS-FLOW MICROFILTRATION;CERAMIC MEMBRANES;FOULING LAYER;DISK;FLUX;PERFORMANCE;SCALE;Vibration;Rotation
rayyan-699481847	Pigmented cereals and legume grains as healthier alternatives for brewing beers	2023	4		FOOD BIOSCIENCE	["2212-4292", "2212-4306 J9 - FOOD BIOSCI JI - Food Biosci."]	52			Romano, G and Tufariello, M and Calabriso, N and Del Coco, L and Fanizzi, FP and Blanco, A and Carluccio, MA and Grieco, F and Laddomada, B		English		["Inst Sci Food Prod ISPA, CNR, Natl Res Council, Lecce, Italy", "Natl Res Council CNR, Inst Clin Physiol IFC, Lecce, Italy", "Univ Salento, Dept Biol & Environm Sci & Technol DiSTeBA, Lecce, Italy", "Univ Bari, Dept Soil Plant & Food Sci Genet & Plant Breeding, Via Amendola 165 A, I-70126 Bari, Italy", "Inst Sci Food Prod ISPA, Natl Res Council, via Prov Lecce Monteroni, I-73100 Lecce, Italy"]	Pioneering studies welt caned out on red-to-black piguented grains for bewit lass. Together with pig- mited resils, the use of piles was also proposed for making low-alliol, gluen-free bees with improved contents of health promoting compounds. So far, a new concept of beer is emerging among scientisis, brewers and consumers by expanding the assortment of conventional beer's ingredients. Colored (…	Times Cited in Web of Science Core Collection: 2 Total Times Cited: 2 Cited Reference Count: 84 | RAYYAN-INCLUSION: {"Nelio"=>"Included"}	10.1016/j.fbio.2023.102463	Functional beverages;Craft beers;frigmented beers;Legume beers;Antigvidants;ANTIOXIDANT ACTIVITY;ANTHOCYANIN COMPOSITION;NUTRITIONAL PROPERTIES;PHENOLIC-COMPOUNDS;WHEAT;PURPLE;BLUE;BARLEY;RED;POLYPHENOLS;Cereals
rayyan-699481848	Analysis of total polyphenols, bitterness and haze in pale and dark lager beers produced under different mashing and boiling conditions	2015	10		JOURNAL OF THE INSTITUTE OF BREWING	["0046-9750", "2050-0416 J9 - J I BREWING JI - J. Inst. Brew."]	121	4	541-547	Juric, A and Coric, N and Odak, A and Herceg, Z and Tisma, M		English		["Univ Mostar, Fac Agron & Food Technol, Mostar, Bosnia & Herceg", "Herzegovinian Brewery, Mostar, Bosnia & Herceg", "Univ Zagreb, Fac Food Technol & Biotechnol, Zagreb 41000, Croatia", "Univ Osijek, Fac Food Technol, Osijek, Croatia"]	Malting and brewing processes should be performed under process conditions in a way that minimizes beer bitterness, maximizes polyphenol content and reduces the amount of raw materials ending up in solution in the form of hazes, particles and precipitates. This work examined the influence of different mashing temperature conditions and boiling procedures on the total polyphenol content, bitternes…	Times Cited in Web of Science Core Collection: 16 Total Times Cited: 18 Cited Reference Count: 44 | RAYYAN-INCLUSION: {"Nelio"=>"Included"}	10.1002/jib.254 WE - Science Citation Index Expanded (SCI-EXPANDED)	beer;haze;hop;mashing;polyphenols;ANTIOXIDANT ACTIVITIES;BARLEY;HOPS;CULTIVARS;EXTRACTS;QUALITY;MALT;Polyphenols
rayyan-699481849	Guaiacol and 4-Methylphenol as Specific Markers of Torrefied Malts. Fate of Volatile Phenols in Special Beers through Aging	2014	10	1	JOURNAL OF AGRICULTURAL AND FOOD CHEMISTRY	["0021-8561", "1520-5118 J9 - J AGR FOOD CHEM JI - J. Agric. Food Chem."]	62	39	9522-9528	Scholtes, C and Nizet, S and Collin, S		English		Catholic Univ Louvain, Unite Brasserie & Ind Alimentaires, Earth & Life Inst ELIM, B-1348 Louvain, Belgium	Phenol-specific extracts of 12 Belgian special beers were analyzed by gas chromatography hyphenated to olfactometry (AEDA procedure) and mass spectrometry (single ion monitoring mode). As guaiacol and 4-methylphenol were revealed to be more concentrated in brown beers (>3.5 and >1.1 mu g/L, respectively), they are proposed as specific markers of the utilization of dark malts. Analysis of five dif…	Times Cited in Web of Science Core Collection: 33 Total Times Cited: 36 Cited Reference Count: 37 | RAYYAN-INCLUSION: {"Nelio"=>"Included"}	10.1021/jf5015654 WE - Science Citation Index Expanded (SCI-EXPANDED)	special malts;phenols;brown beers;beer aging;FERULIC ACID;SACCHAROMYCES-CEREVISIAE;HYDROXYCINNAMIC ACIDS;FLAVOR COMPOUNDS;IDENTIFICATION;FERMENTATION;DERIVATIVES;4-VINYL;YEASTS;WINES;Volatilization;Phenols;Phenol
rayyan-699481850	Different dry hopping and fermentation methods: influence on beer nutritional quality	2021	5	1	JOURNAL OF THE SCIENCE OF FOOD AND AGRICULTURE	["0022-5142", "1097-0010 J9 - J SCI FOOD AGR JI - J. Sci. Food Agric."]	101	7	2828-2835	Gerhards, S and Talaverano, MI and Andrés, AI and Sánchez-Vicente, C and Lozano, J and García-Latorre, C and Petrón, MJ and Rodrigo, S		English		["Hsch Trier, BLV, Trier, Germany", "Univ Extremadura, Agr Engn Sch, Ave Adolfo Suarez S-N, Badajoz 06007, Spain", "Univ Extremadura, Ind Engn Sch, Badajoz, Spain", "UP Devices & Technol, Madrid, Spain"]	BACKGROUND Nowadays, the craft beer market is booming and the consumer trend for trying something new is increasing. Here, nine different treatments of a craft beer were realized in a pilot plant, studying fermentation and dry-hopping types. Quality parameters of the beer such as polyphenols, antioxidants, bitterness, colour and alcohol were analysed. In addition, an electronic nose was used to d…	Times Cited in Web of Science Core Collection: 5 Total Times Cited: 6 Cited Reference Count: 43 | RAYYAN-INCLUSION: {"Nelio"=>"Included"}	10.1002/jsfa.10912	hop;brewing;antioxidants;phenol compounds;electronic nose;LAGER YEAST STRAINS;ANTIOXIDANT ACTIVITY;SULFUR-DIOXIDE;PERFORMANCE;FLAVOR;PRENYLFLAVONOIDS;CHEMISTRY;IMPACT;MALT;HOPS;Fermentation
rayyan-699481851	Furfuryl ethyl ether: Important aging flavor and a new marker for the storage conditions of beer	2004	3	24	JOURNAL OF AGRICULTURAL AND FOOD CHEMISTRY	0021-8561 J9 - J AGR FOOD CHEM JI - J. Agric. Food Chem.	52	6	1661-1668	Vanderhaegen, B and Neven, H and Daenen, L and Verstrepen, KJ and Verachtert, H and Derdelinckx, G		English		Katholieke Univ Leuven, Ctr Malting & Brewing Sci, B-3001 Heverlee, Belgium	Recently, it was reported that furfuryl ethyl ether is an important flavor compound indicative of beer storage and aging conditions. A study of the reaction mechanism indicates that furfuryl ethyl ether is most likely formed by protonation of furfuryl alcohol or furfuryl acetate followed by S(N)2-substitution of the leaving group by the nucleophilic ethanol. For the reaction in beer, a pseudo-fir…	Times Cited in Web of Science Core Collection: 54 Total Times Cited: 57 Cited Reference Count: 33 | RAYYAN-INCLUSION: {"Nelio"=>"Included"}	10.1021/jf035412g WE - Science Citation Index Expanded (SCI-EXPANDED)	furfuryl ethyl ether;flavor;beer;aging;staling;furanic ethers;kinetics;DIMETHYL TRISULFIDE;BETA-DAMASCENONE;MODEL SYSTEMS;MECHANISM;KINETICS;WINES;PH;PRODUCTS;RELEASE;Ethers;Ether
rayyan-699481852	Comparative shelf life study of two different rice beers prepared using wild-type and established microbial starters	2017			JOURNAL OF THE INSTITUTE OF BREWING	["0046-9750", "2050-0416 J9 - J I BREWING JI - J. Inst. Brew."]	123	4	579-586	Mangang, KCS and Das, AJ and Deka, SC		English		Tezpur Univ, Dept Food Engn & Technol, Tezpur 784028, Assam, India	A mixed dough fermentation culture (Hamei) is used to inoculate the traditional rice beer Atingba in Manipur, India. Lactic acid bacteria and yeast were isolated from Hamei and, using rDNA sequencing, shown to be Pediococcus pentosaceus and Pichia anomala. Two black rice beers were produced, one (BS-1) with Aspergillus oryzae, Saccharomyces cerevisiae and Lactobacillus plantarum and the other (BS…	Times Cited in Web of Science Core Collection: 5 Total Times Cited: 5 Cited Reference Count: 47 | RAYYAN-INCLUSION: {"Nelio"=>"Included"}	10.1002/jib.446 WE - Science Citation Index Expanded (SCI-EXPANDED)	lactic acid bacteria;16 s rDNA;yeast;18 s rDNA;storage study;LACTIC-ACID BACTERIA;ANTIOXIDANT ACTIVITY;BIOGENIC-AMINES;LIPID-PEROXIDATION;TRADITIONAL BEER;FERMENTED FOODS;STORAGE;WINE;BEVERAGES;QUALITY;Oryza sativa
rayyan-699481855	Intake of beer inhibits azoxymethane-induced colonic carcinogenesis in male Fischer 344 rats	2004	1	20	INTERNATIONAL JOURNAL OF CANCER	0020-7136 J9 - INT J CANCER JI - Int. J. Cancer	108	3	404-411	Nozawa, H and Yoshida, A and Tajima, O and Katayama, M and Sonobe, H and Wakabayashi, K and Kondo, K		English		["Kirin Brewery Co Ltd, Cent Labs Key Technol, Kanazawa Ku, Yokohama, Kanagawa 2360004, Japan", "Kirin Brewery Co Ltd, Res Ctr Prod Safety & Assessment, Gunma, Japan", "Natl Canc Ctr, Res Inst, Canc Prevent Div, Tokyo 104, Japan"]	Modulatory effects of beer consumption on azoxymethane (AOM)-induced rat colonic carcinogenesis in male Fischer 344 rats were investigated. Single cell gel electrophoresis assay indicated that DNA damage of colonocytes, induced by a single AOM injection (15 mg/kg body weight), was significantly reduced in rats fed beer or malt extract for 2 weeks. Examination of aberrant crypt foci (ACF) formatio…	Times Cited in Web of Science Core Collection: 41 Total Times Cited: 42 Cited Reference Count: 60 | RAYYAN-INCLUSION: {"Nelio"=>"Included"}	10.1002/ijc.11541 WE - Science Citation Index Expanded (SCI-EXPANDED)	beer;malt;hops;chemoprevention;comet assay;aberrant crypt foci;colonic carcinogenesis;rat;azoxymethane;ABERRANT CRYPT FOCI;PERFORMANCE LIQUID-CHROMATOGRAPHY;HOPS HUMULUS-LUPULUS;PROSTATE-CANCER RISK;ALCOHOL-CONSUMPTION;FERULIC ACID;DNA-DAMAGE;F344 RATS;CHEMOPREVENTIVE AGENTS;PRENYLATED FLAVONOIDS;Rats;Azoxymethane
rayyan-699481856	Effects of high hydrostatic pressure on shelf life of lager beer	2005	5		EUROPEAN FOOD RESEARCH AND TECHNOLOGY	["1438-2377", "1438-2385 J9 - EUR FOOD RES TECHNOL JI - Eur. Food Res. Technol."]	220	5	615-618	Buzrul, S and Alpas, H and Bozoglu, F		English		Middle E Tech Univ, Dept Food Engn, TR-06531 Ankara, Turkey	Filtered bright lager beer samples were either treated with high hydrostatic pressure (HHP, 350 MPa for 3 and 5 min at 20 C) or conventional heat pasteurization (60 C for 15 min). A storage period of 56 days showed that HHP and heat pasteurization had similar results in terms of pH and color (p<0.05). However HHP-treated samples had lower bitterness and protein sensitivity and higher chill haze v…	Times Cited in Web of Science Core Collection: 24 Total Times Cited: 25 Cited Reference Count: 15 | RAYYAN-INCLUSION: {"Nelio"=>"Included"}	10.1007/s00217-004-1086-z WE - Science Citation Index Expanded (SCI-EXPANDED)	lager beer;high hydrostatic pressure;heat pasteurization;bitterness;protein sensitivity;chill haze;FLAVOR STABILITY;BITTERNESS;STORAGE;IMPACT;YEAST;HAZE;Hydrostatic Pressure
rayyan-699481857	Comprehensive Review on Monitoring, Behavior, and Impact of Pesticide Residues during Beer-Making	2023	2	1	JOURNAL OF AGRICULTURAL AND FOOD CHEMISTRY	["0021-8561", "1520-5118 J9 - J AGR FOOD CHEM JI - J. Agric. Food Chem."]	71	4	1820-1836	Perez-Lucas, G and Navarro, G and Navarro, S		English		Univ Murcia, Sch Chem, Dept Agr Chem Geol & Pedol, Murcia 30100, Spain	This paper reviews the impact of beer-making stages (malting, mashing, boiling, and fermentation) on the behavior of pesticide residues. The large use of pesticides on barley and hop could cause the occurrence of their residues in beer. The foremost factors influencing the stability of residues (pH, temperature, and water content) and the physical-chemical properties of pesticides (octanol-water …	Times Cited in Web of Science Core Collection: 1 Total Times Cited: 1 Cited Reference Count: 99 | RAYYAN-INCLUSION: {"Nelio"=>"Included"}	10.1021/acs.jafc.2c07830	brewing;quality control;plant protection products;toxicological risk;FUNGICIDE RESIDUES;LIQUID-CHROMATOGRAPHY;LAGER BEER;FATE;MALT;FERMENTATION;METABOLITES;STORAGE;BARLEY;FOOD;Pesticides
rayyan-699481859	Influence of different fermentation conditions on the analytical and sensory properties of craft beers: Hopping, fermentation temperature and yeast strain	2022	3		JOURNAL OF FOOD COMPOSITION AND ANALYSIS	["0889-1575", "1096-0481 J9 - J FOOD COMPOS ANAL JI - J. Food Compos. Anal."]	106			Castro, R and Díaz, AB and Durán-Guerrero, E and Lasanta, C		English		["Univ Cadiz, Analyt Chem Dept, Fac Sci, Univ Inst Wine & Food Res IVAGRO CAIV,Agrifood Ca, Poligono Rio San Pedro S-N, Cadiz 11510, Spain", "Univ Cadiz, Chem Engn & Food Technol Dept, Fac Sci, Univ Inst Wine & Food Res IVAGRO CAIV,Agrifood Ca, Poligono Rio San Pedro S-N, Cadiz 11510, Spain"]	The influence of the hopping method (boiling stage hopping or dry hopping), the fermentation temperature (12 and 18 degrees C), and the yeast strain (five different yeasts) on the physical-chemical characteristics (bitterness, color, alcohol content), the phenolic content, the volatile compounds, as well as the sensory profile of beers, has been studied. The hopping method was much more influenti…	Times Cited in Web of Science Core Collection: 12 Total Times Cited: 12 Cited Reference Count: 40 | RAYYAN-INCLUSION: {"Nelio"=>"Included"}	10.1016/j.jfca.2021.104278	Craft beers;Dry hopping;Volatile compounds;Phenolic compounds;Sensory analysis;HOP VARIETY;ANALYTICAL PROFILES;HUMULUS-LUPULUS;BREWING PROCESS;LAGER BEER;IMPACT;SUBSTANCES;ACIDS;Fermentation;Yeasts;Temperature
rayyan-699481861	Influence of fungicide residues on the primary fermentation of young lager beer	2007	2	21	JOURNAL OF AGRICULTURAL AND FOOD CHEMISTRY	["0021-8561", "1520-5118 J9 - J AGR FOOD CHEM JI - J. Agric. Food Chem."]	55	4	1295-1300	Navarro, S and Pérez, G and Navarro, G and Mena, L and Vela, N		English		Univ Murcia, Dept Agr Chem, Sch Chem, E-30100 Murcia, Spain	The effect of four sterol biosynthesis-inhibiting fungicides added to the pitching wort on the evolution of several organoleptic parameters during the primary fermentation of young lager beer was assessed. Pyrimidine (nuarimol and fenarimol) and triazole (myclobutanil and propiconazole) fungicides were individually supplied to the pitching wort to obtain a concentration of 1 mg/L. A marked influe…	Times Cited in Web of Science Core Collection: 13 Total Times Cited: 16 Cited Reference Count: 20 | RAYYAN-INCLUSION: {"Nelio"=>"Included"}	10.1021/jf062769m WE - Science Citation Index Expanded (SCI-EXPANDED)	beer;brewing;fungicide residues;lager beer;organoleptic parameters;primary fermentation;wort;FATE;METABOLITES;BEHAVIOR;MALT;HOPS;Fermentation
rayyan-699481862	Red rice conjugated with barley and rhododendron extracts for new variant of beer	2020	11		JOURNAL OF FOOD SCIENCE AND TECHNOLOGY-MYSORE	["0022-1155", "0975-8402 J9 - J FOOD SCI TECH MYS JI - J. Food Sci. Technol.-Mysore"]	57	11	4152-4159	Mehra, R and Kumar, H and Kumar, N and Kaushik, R		English		["Amity Univ, Amity Inst Food Technol, Jaipur, Rajasthan, India", "Amity Univ, Amity Inst Food Technol, Noida 201313, Uttar Pradesh, India", "Shoolini Univ, Sch Bioengn & Food Technol, Solan, HP, India"]	This study aimed to determine the effect and potential of red rice in conjunction with barley and rhododendron extracts to develop a new variant of beer. In this study red rice, barley, and rhododendron extracts were used in different combinations and the best combination was selected based on quality and sensory characteristics. The results showed that the developed beer was rich in antioxidant …	Times Cited in Web of Science Core Collection: 13 Total Times Cited: 13 Cited Reference Count: 46 | RAYYAN-INCLUSION: {"Nelio"=>"Included"}	10.1007/s13197-020-04452-z	Beer;Rhododendron;Red rice;Barley malt;Sensory characteristics;MILL WASTE-WATER;EMERGING TECHNOLOGIES;ANTIOXIDANT ACTIVITY;POLYPHENOLS;BEVERAGES;PRODUCTS;RECOVERY;PHENOLS;Oryza sativa
rayyan-699481864	THE INFLUENCE OF ASSORTMENT OF BEER ON THEIR ANTIOXIDANT / PRO-OXIDANT CAPACITY AND PHENOLIC FINGERPRINT	2021			STUDIA UNIVERSITATIS BABES-BOLYAI CHEMIA	1224-7154 J9 - STUD U BABES-BOL CHE JI - Stud. Univ. Babes-Bolyai Chem.	66	2	23-40	Cimpoiu, C and Milna, A and Danciu, V and Hosu, A		English		["Babes Bolyai Univ, Fac Chem & Chem Engn, 11 Arany Janos Str, RO-400028 Cluj Napoca, Romania", "Res Ctr Adv Chem Anal Instrumentat & Chemometr, 11 Arany Janos, Cluj Napoca 400028, Romania"]	Different assortments of beers, packed in cans and bottles, exist on the market. Beer has a complex and balanced composition, phenolic compounds being one class of bioactive constituents that are of particular interest due to their essential role in the brewing process, physical stability and aroma of this beverage. The aim of this paper is to integrate antioxidant and pro-oxidant evaluation, tot…	Times Cited in Web of Science Core Collection: 1 Total Times Cited: 1 Cited Reference Count: 35 | RAYYAN-INCLUSION: {"Nelio"=>"Included"}	10.24193/subbchem.2021.2.02 WE - Science Citation Index Expanded (SCI-EXPANDED)	antioxidant capacity;pro-oxidant capacity;phenolics fingerprint;beer assortment;TLC;HPLC;PCA;cluster analysis;LIQUID-CHROMATOGRAPHY;MASS-SPECTROMETRY;POLYPHENOLS;BARLEY;CONSTITUENTS;CHEMISTRY;PROFILES;FLAVOR;ACIDS;MALT;Reactive Oxygen Species;Antioxidants;Phenols;Phenol
rayyan-699481865	Impact of <i>Fusarium culmorum</i>-infected Barley Malt Grains on Brewing and Beer Quality	2012			JOURNAL OF THE AMERICAN SOCIETY OF BREWING CHEMISTS	["0361-0470", "1943-7854 J9 - J AM SOC BREW CHEM JI - J. Am. Soc. Brew. Chem."]	70	3	186-194	Oliveira, P and Mauch, A and Jacob, F and Arendt, EK		English		["Natl Univ Ireland Univ Coll Cork, Sch Food & Nutr Sci, Cork, Ireland", "Tech Univ Munich, Forschungszentrum Weihenstephan Brau & Lebensmitt, D-85354 Freising Weihenstephan, Germany"]	Fusarium culmorum infected malt is capable of entering into the brewing supply chain and have a major impact on the processability and quality of beer if present at high initial loads. In this study, in vitro F culmorum infected malt was used to produce lager beer. It was found that the wort containing infected malt had a lower pH, a higher FAN, higher beta-glucan and a 45% increase in the purgin…	Times Cited in Web of Science Core Collection: 21 Total Times Cited: 21 Cited Reference Count: 56 | RAYYAN-INCLUSION: {"Nelio"=>"Included"}	10.1094/ASBCJ-2012-0713-01 WE - Science Citation Index Expanded (SCI-EXPANDED)	Deoxynivalenol;Fusarium culmorum;Infected beer;Infected malt;Premature yeast flocculation;MYCOTOXINS;DEOXYNIVALENOL;GROWTH;YEASTS;ZEARALENONE;Cereals
rayyan-699481866	High hydrostatic pressure treatment of beer and wine: A review	2012	1		INNOVATIVE FOOD SCIENCE & EMERGING TECHNOLOGIES	["1466-8564", "1878-5522 J9 - INNOV FOOD SCI EMERG JI - Innov. Food Sci. Emerg. Technol."]	13		1-12	Buzrul, S		English		TAPDK, TR-06520 Ankara, Turkey PU - ELSEVIER SCI LTD PI - OXFORD PA - THE BOULEVARD, LANGFORD LANE, KIDLINGTON, OXFORD OX5 1GB, OXON, ENGLAND	High hydrostatic pressure (HHP) technology has become a reality in the food industry. Commercial use of HHP has been accepted in many countries and it is possible to find and buy products treated by HHP such as meat products, sea foods and fruit juices. Nevertheless, no HHP-treated beer and wine are introduced in the market throughout the world although rice wine is one of the earliest HHP-treate…	Times Cited in Web of Science Core Collection: 63 Total Times Cited: 70 Cited Reference Count: 58 | RAYYAN-INCLUSION: {"Nelio"=>"Included"}	10.1016/j.ifset.2011.10.001 WE - Science Citation Index Expanded (SCI-EXPANDED)	High hydrostatic pressure;Beer;Wine;Stabilization;Microbial inactivation;Sensory properties;ESCHERICHIA-COLI;LACTOBACILLUS-PLANTARUM;LISTERIA-INNOCUA;INACTIVATION;DESTRUCTION;PASTEURIZATION;SPOILAGE;SURVIVAL;QUALITY;YEASTS;Hydrostatic Pressure
rayyan-699481867	Retaining the taste without the alcohol	2020	7		FILTRATION & SEPARATION	["0015-1882", "1873-7218 J9 - FILTR SEPARAT JI - Filtr. Sep."]	57	4	16-18 WE - Science Citation Index Expanded (SCI-EXPANDED)	Meierotto, N		English		GEA, Corp Media & Press, Dusseldorf, Germany PU - ELSEVIER ADVANCED TECHNOLOGY PI - OXFORD PA - OXFORD FULFILLMENT CENTRE THE BOULEVARD, LANGFORD LANE, KIDLINGTON, OXFORD OX5 1GB, OXON, ENGLAND	Finnish brewery wanted to ensure its de-alcoholised beer retained the aroma, colour and turbidity of its alcohol range. It turned to GEA and its membrane filtration technology to achieve required alcohol-free levels without losing the taste.	Times Cited in Web of Science Core Collection: 0 Total Times Cited: 0 Cited Reference Count: 0 | RAYYAN-INCLUSION: {"Nelio"=>"Included"}		Alcoholics
rayyan-699481868	Determination of AFB<sub>1</sub> in clear lager beer samples from Mexico and the possible correlation between physicochemical parameters and AFB<sub>1</sub> levels	2020	6		JOURNAL OF CONSUMER PROTECTION AND FOOD SAFETY	["1661-5751", "1661-5867 J9 - J CONSUM PROT FOOD S JI - J. Consum. Prot. Food Saf."]	15	2	121-133	Alvarez-Segovia, K and Garcia-Varela, R and Garcia, HS and Aguilar-Toala, JE and Estrada-Montoya, MD and Vallejo-Cordoba, B and Gonzalez-Cordova, AF and Hernandez-Mendoza, A		English		["Ctr Invest Alimentac & Desarrollo AC CIAD, Carretera Gustavo Enrique Astiazaran Rosas 46, Hermosillo 83304, Sonora, Mexico", "Univ Wisconsin, UW Carbone Canc Ctr, Sch Med & Publ Hlth, Dept Med,Hematol Oncol, Madison, WI 53705 USA", "UNIDA, Tecnol Nacl Mexico, Inst Tecnol Veracruz, MA de Quevedo 2779, Veracruz 91897, Veracruz, Mexico"]	Beer is one of the oldest alcoholic beverages; however, it may be contaminated by aflatoxin B-1 (AFB(1)), a highly toxic mycotoxin. The content of AFB(1) in 384 samples from 16 trademarks of clear lager beers, produced by two Mexican breweries, was evaluated and physicochemical parameters were determined. Samples were collected (4 canned or bottled beers per trademark per month) from July to Dece…	Times Cited in Web of Science Core Collection: 2 Total Times Cited: 2 Cited Reference Count: 82 | RAYYAN-INCLUSION: {"Nelio"=>"Included"}	10.1007/s00003-019-01238-0 WE - Science Citation Index Expanded (SCI-EXPANDED)	Lager beer;Mycotoxins;Aflatoxin B-1;Physicochemical beer parameters;Mexican-produced beers;MYCOTOXINS;AFLATOXIN;MAIZE;DEOXYNIVALENOL;CONTAMINATION;ALCOHOL;OCHRATOXIN;STABILITY;EXPOSURE;GROWTH;Mexico
rayyan-699481869	Bioactive Properties and Phenolic Composition of Wood-Aged Beers: Influence of Oak Origin and the Use of Pale and Dark Malts	2023	3		FOODS	2304-8158 J9 - FOODS JI - Foods	12	6		Machado, JC and Nicola, PDM and Viegas, O and Santos, MC and Faria, MA and Ferreira, IMPLVO		English		["Univ Porto, Dept Chem Sci, Lab Bromatol & Hydrol, LAQV REQUIMTE, R Jorge Viterbo Ferreira 228, P-4050313 Porto, Portugal", "Univ Porto, Fac Nutr & Food Sci, P-4150180 Porto, Portugal", "J Dias Cooperage, Rua Lomba 513, P-4500526 Espinho, Portugal"]	Ageing beer in contact with wood is a common technological procedure that has been used for centuries to improve colour, structure, and certain flavours. Herein, the impact of the addition of French and American oak wood to two beer styles, pale and dark, on beer phenolic composition (total phenolics, total flavonoids, and HPLC-DAD) and bioactivity (FRAP, DPPH, anti-inflammatory activity in RAW 2…	Times Cited in Web of Science Core Collection: 1 Total Times Cited: 1 Cited Reference Count: 34 | RAYYAN-INCLUSION: {"Nelio"=>"Included"}	10.3390/foods12061237 WE - Science Citation Index Expanded (SCI-EXPANDED)	beer maturation;wood chips;HiVan;MTT;FRAP;ANTIOXIDANT CAPACITY;XANTHOHUMOL;ACIDS;AMERICAN;FRENCH;CHIPS;Phenols;Phenol
rayyan-699481870	Brewing with Unmalted and Malted Sorghum: Influence on Beer Quality	2023	5	20	FERMENTATION-BASEL	2311-5637 J9 - FERMENTATION-BASEL JI - FERMENTATION	9	5		Ciocan, ME and Salamon, RV and Ambrus, A and Codina, GG and Chetrariu, A and Dabija, A		English		["Stefan Cel Mare Univ Suceava, Fac Food Engn, Suceava 720229, Romania", "Sapientia Hungarian Univ Transylvania, Fac Econ Socio Human Sci & Engn, Dept Food Sci, Miercurea Ciuc 530104, Romania", "Univ Pecs, Fac Nat Sci, Doctoral Sch Chem, H-7624 Pecs, Hungary"]	One of the earliest biotechnological processes is brewing, which uses conventional raw materials like barley malt and, to a lesser extent, wheat malt. Today, adjuncts are used in the brewing of 85-90% of the world's beer, with significant regional differences. The results of this study's brewing were compared to those of beer made only from malted barley. Malted and unmalted sorghum were suggeste…	Times Cited in Web of Science Core Collection: 2 Total Times Cited: 2 Cited Reference Count: 80 | RAYYAN-INCLUSION: {"Nelio"=>"Included"}	10.3390/fermentation9050490 WE - Science Citation Index Expanded (SCI-EXPANDED)	gluten-free beer;unmalted sorghum;sorghum malt;sensory and nutritional properties;LAGER BEER;OPAQUE BEER;BARLEY;HYDROLYSIS;AMYLASE;BICOLOR;MAIZE;WORTS
rayyan-699481871	Advancing Quantification of Water-Extractable Arabinoxylan in Beer: A High-Throughput Approach	2023	10		POLYMERS	2073-4360 J9 - POLYMERS-BASEL JI - Polymers	15	19		Steiner, J and Kupetz, M and Becker, T		English		Tech Univ Munich, Inst Brewing & Beverage Technol, Res Grp Beverage & Cereal Biotechnol, D-85354 Freising Weihenstephan, Germany	Water-extractable arabinoxylan (WEAX) may cause major problems during clarification processes in a brewery owing to its ability to form gel networks. However, high WEAX contents can also enhance the nutritional quality of the final product as they play an important role in the human diet. Therefore, precise quantification of WEAX is required. Current methods are very time- and resource-consuming …	Times Cited in Web of Science Core Collection: 1 Total Times Cited: 1 Cited Reference Count: 50 | RAYYAN-INCLUSION: {"Nelio"=>"Included"}	10.3390/polym15193959 WE - Science Citation Index Expanded (SCI-EXPANDED)	arabinoxylan;WEAX;quantification;high throughput;acid hydrolysis;xylose;phloroglucinol;recovery rate;NONSTARCH POLYSACCHARIDES;SOLUBLE PENTOSANS;RAPID METHOD;BETA-GLUCAN;WHEAT;FRACTIONS;VISCOSITY;ENDOSPERM;PRODUCTS;QUALITY
rayyan-699481873	The interaction effect between vibrations and temperature simulating truck transport on the flavor stability of beer	2019	3	30	JOURNAL OF THE SCIENCE OF FOOD AND AGRICULTURE	["0022-5142", "1097-0010 J9 - J SCI FOOD AGR JI - J. Sci. Food Agric."]	99	5	2165-2174	Paternoster, A and Jaskula-Goiris, B and De Causmaecker, B and Vanlanduit, S and Springael, J and Braet, J and De Rouck, G and De Cooman, L		English		["Univ Antwerp, Fac Appl Econ Sci, Dept Engn Management, Antwerp, Belgium", "Katholieke Univ Leuven, Fac Engn Technol, Dept Microbial & Mol Syst M2S, Cluster Bioengn Technol CBeT,Lab Enzyme Fermentat, Technol Campus, Ghent, Belgium", "Univ Antwerp, Fac Appl Engn, Antwerp, Belgium"]	BACKGROUND Beer flavor stability is important to brewers as a result of the increased global demand for beer. Increasing export leads to prolonged periods of transportation and storage and causes fresh flavor deterioration. Therefore, the present study examined the effect of different temperatures in combination with vibrations on beer quality. Beer was exposed to vibrations (50 Hz, 15 m s(-2), s…	Times Cited in Web of Science Core Collection: 17 Total Times Cited: 17 Cited Reference Count: 24 | RAYYAN-INCLUSION: {"Nelio"=>"Included"}	10.1002/jsfa.9409 WE - Science Citation Index Expanded (SCI-EXPANDED)	beer flavor stability;vibrations;temperature;beer quality;ISO-ALPHA-ACIDS;LAGER;INSTABILITY;PREDICTION;BITTERNESS;ALDEHYDES;Vibration
rayyan-699481879	Free and Protein-Bound Maillard Reaction Products in Beer: Method Development and a Survey of Different Beer Types	2016	9	28	JOURNAL OF AGRICULTURAL AND FOOD CHEMISTRY	["0021-8561", "1520-5118 J9 - J AGR FOOD CHEM JI - J. Agric. Food Chem."]	64	38	7234-7243	Hellwig, M and Witte, S and Henle, T		English		Tech Univ Dresden, Inst Food Chem, D-01062 Dresden, Germany	The Maillard reaction is important for beer color and flavor, but little is known about the occurrence of individual glycated amino acids in beer. Therefore, seven Maillard reaction products (MRPs), namely, fructosyllysine, maltulosyllysine, pyrraline, formyline, maltosine, MG-H1, and argpyrimidine; were synthesized and quantitated in different types of beer (Pilsner, dark, bock, wheat, and nonal…	Times Cited in Web of Science Core Collection: 56 Total Times Cited: 58 Cited Reference Count: 54 | RAYYAN-INCLUSION: {"Nelio"=>"Included"}	10.1021/acs.jafc.6b02649 WE - Science Citation Index Expanded (SCI-EXPANDED)	Maillard reaction;glycation;beer;HPLC-MS/MS;Amadori product;maltulosyllysine;AMADORI-COMPOUNDS;AMINO-ACIDS;FOODS;METHYLGLYOXAL;MALT;QUANTITATION;FERMENTATION;DEGRADATION;INHIBITION;TRANSPORT
rayyan-699481880	Influence of ultrasound assisted thermal processing on the physicochemical and sensorial properties of beer	2018	1		ULTRASONICS SONOCHEMISTRY	["1350-4177", "1873-2828 J9 - ULTRASON SONOCHEM JI - Ultrason. Sonochem."]	40		166-173	Deng, Y and Bi, H and Yin, H and Yu, JH and Dong, JJ and Yang, M and Ma, YL		English		["Qingdao Agr Univ, Coll Food Sci & Engn, Qingdao 266109, Peoples R China", "Qingdao Entry Exit Inspect & Quarantine Bur, Qingdao 266001, Peoples R China", "Tsingtao Brewery Co Ltd, State Key Lab Biol Fermentat Engn Beer, Qingdao 266061, Peoples R China", "Ocean Univ China, Coll Food Sci & Engn, Qingdao 266003, Peoples R China"]	The aim of this study was to investigate the effect of ultrasound assisted thermal processing also known as thermosonication (TS) on selected physicochemical and sensorial properties of beer. A typical Chinese lager beer was treated by TS (24 kHz frequency and 2.7 W/mL volumetric power) for 2 min at 40, 50, and 60 C, respectively. The main quality attributes of the beer, such as ethanol content, …	Times Cited in Web of Science Core Collection: 35 Total Times Cited: 36 Cited Reference Count: 38 | RAYYAN-INCLUSION: {"Nelio"=>"Included"}	10.1016/j.ultsonch.2017.07.017 WE - Science Citation Index Expanded (SCI-EXPANDED)	Therrnosonication;Beer;Quality attributes;Oxidative stability;Flavor stability;SACCHAROMYCES-CEREVISIAE;BREWERS-YEAST;BIO-REFINERY;PASTEURIZATION;FOOD;STABILITY;EXTRACTION;INACTIVATION;ALCOHOL;STORAGE
rayyan-699481881	Changes in key hop-derived compounds and their impact on perceived dry-hop flavour in beers after storage at cold and ambient temperature	2021			JOURNAL OF THE INSTITUTE OF BREWING	["0046-9750", "2050-0416 J9 - J I BREWING JI - J. Inst. Brew."]	127	4	367-384	Kemp, O and Hofmann, S and Braumann, I and Jensen, S and Fenton, A and Oladokun, O		English		["Carlsberg AS, Carlsberg Res Lab, JC Jacobsen Gade 4, DK-1799 Copenhagen V, Denmark", "Carlsberg Breweries AS, Grp Dev, JC Jacobsen Gade 1, DK-1799 Copenhagen V, Denmark", "EyeBrow Consulting Ltd, Windsor SL4 3DT, England FU - Carlsberg Foundation FX - The authors thank the Carlsberg Foundation for providing funds towards this research. The authors also acknowledge the assistance and support of …	Changes in hop-derived compounds of beer were evaluated over 10 months of storage at 3 and 20 degrees C, revealing significant changes in the beers stored warm. Beer pH and colour increased, together with 'hop creep' through storage of unpasteurised dry-hopped beers. Hop bitter acids decreased moderately during storage at 20 degrees C but not at 3 degrees C and hop aroma compounds - key contribut…	Times Cited in Web of Science Core Collection: 8 Total Times Cited: 8 Cited Reference Count: 31 | RAYYAN-INCLUSION: {"Nelio"=>"Included"}	10.1002/jib.667	dry hopped beer;dry hopping;dry hop flavour;scalping;storage stability;hop creep;Napping (R);CATA;perceived bitterness;pasteurisation;PROFILES;SUBSTANCES;BITTERNESS;STABILITY;ALCOHOLS;ESTERS;YEAST;Cold Temperature
rayyan-699481884	Hidden in its color: A molecular-level analysis of the beer's Maillard reaction network	2021	11	1	FOOD CHEMISTRY	["0308-8146", "1873-7072 J9 - FOOD CHEM JI - Food Chem."]	361			Pieczonka, SA and Hemmler, D and Moritz, F and Lucio, M and Zarnkow, M and Jacob, F and Rychlik, M and Schmitt-Kopplin, P		English		["Tech Univ Munich, Chair Analyt Food Chem, Maximus von Imhof Forum 2, D-85354 Freising Weihenstephan, Germany", "Helmholtz Zentrum Munchen, Res Unit Analyt BioGeoChem, Ingolstaedter Landstr 1, D-85764 Neuherberg, Germany", "Tech Univ Munich, Res Ctr Weihenstephan Brewing & Food Qual, Alte Akad 3, D-85354 Freising Weihenstephan, Germany"]	We here report a comprehensive non-targeted analytical approach to describe the Maillard reaction in beer. By Fourier-transform ion cyclotron mass spectrometry (FT-ICR-MS), we were able to assign thousands of unambiguous molecular formulae to the mass signals and thus directly proceed to the compositional space of 250 analyzed beer samples. Statistical data analyses of the annotated compositions …	Times Cited in Web of Science Core Collection: 15 Total Times Cited: 16 Cited Reference Count: 44 | RAYYAN-INCLUSION: {"Nelio"=>"Included"}	10.1016/j.foodchem.2021.130112	FT-ICR-MS;Maillard reaction;Foodomics;Beer metabolomics;Molecular networking;Mass difference network;NUCLEAR-MAGNETIC-RESONANCE;NATURAL ORGANIC-MATTER;REACTION-PRODUCTS;QUALITY-CONTROL;MASS-SPECTRA;AMINO-ACIDS;DEGRADATION;OLIGOSACCHARIDES;IDENTIFICATION;SPECTROSCOPY;Color
rayyan-699481885	Brewing with 100 % unmalted grains: barley, wheat, oat and rye	2017	3		EUROPEAN FOOD RESEARCH AND TECHNOLOGY	["1438-2377", "1438-2385 J9 - EUR FOOD RES TECHNOL JI - Eur. Food Res. Technol."]	243	3	447-454	Zhuang, SW and Shetty, R and Hansen, M and Fromberg, A and Hansen, PB and Hobley, TJ		English		Tech Univ Denmark, Natl Food Inst, DK-2800 Lyngby, Denmark	Whilst beers have been produced using various levels of unmalted grains as adjuncts along with malt, brewing with 100 % unmalted grains in combination with added mashing enzymes remains mostly unknown. The aim of this study was to investigate the brewing potential of 100 % unmalted barley, wheat, oat and rye in comparison with 100 % malt. To address this, identical brewing methods were adopted at…	Times Cited in Web of Science Core Collection: 23 Total Times Cited: 24 Cited Reference Count: 23 | RAYYAN-INCLUSION: {"Nelio"=>"Included"}	10.1007/s00217-016-2758-1 WE - Science Citation Index Expanded (SCI-EXPANDED)	Beer;Exogenous enzymes;Fermentation;Flavour;Wort;SACCHAROMYCES-CEREVISIAE;GLUTEN;BEER;ALCOHOLS;QUALITY;YEAST;WORT;MALT;Cereals
rayyan-699481886	The Mineral Profile of Polish Beers by Fast Sequential Multielement HR CS FAAS Analysis and Its Correlation with Total Phenolic Content and Antioxidant Activity by Chemometric Methods	2020	8		MOLECULES	1420-3049 J9 - MOLECULES JI - Molecules	25	15		Zambrzycka-Szelewa, E and Nalewajko-Sieliwoniuk, E and Zaremba, M and Bajguz, A and Godlewska-Zylkiewicz, B		English		["Univ Bialystok, Fac Chem, Ciolkowskiego 1K, PL-15245 Bialystok, Poland", "Univ Bialystok, Fac Biol, Ciolkowskiego 1J, PL-15245 Bialystok, Poland"]	Beer is the most common alcoholic beverage worldwide, and is an excellent source of macro- and microelements, as well as phenolic compounds. In this study, a fast method for the determination of Na, K, Mg, Ca, Fe, Mn, and Cu in beer was developed using flame atomic absorption spectrometry. The precision of this method was between 0.8 and 8.0% (as the relative standard deviation (RSD)), and limits…	Times Cited in Web of Science Core Collection: 10 Total Times Cited: 10 Cited Reference Count: 62 | RAYYAN-INCLUSION: {"Nelio"=>"Included"}	10.3390/molecules25153402 WE - Science Citation Index Expanded (SCI-EXPANDED)	sequential multielement determination;phenolic compounds;antioxidant activity;beer;chemometric analysis;ATOMIC-ABSORPTION-SPECTROMETRY;BRAZILIAN BEERS;TRACE-ELEMENTS;SIDE PIXEL;METALS;MN;CU;EXTRACTS;ZN;FE;Antioxidants;Phenols;Phenol
rayyan-699481888	Sensory lexicon and aroma volatiles analysis of brewing malt	2022	4	11	NPJ SCIENCE OF FOOD	2396-8370 J9 - NPJ SCI FOOD JI - npj Sci. Food	6	1		Su, XX and Yu, M and Wu, SM and Ma, MJ and Su, HX and Guo, F and Bian, Q and Du, TY		English		["COFCO Nutr & Hlth Res Inst Co Ltd, Beijing 102209, Peoples R China", "Beijing Key Lab Nutr & Hlth & Food Safety, Beijing 102209, Peoples R China", "Beijing Engn Lab Geriatr Nutr Food Res, Beijing 102209, Peoples R China", "COFCO Malt Dalian Co Ltd, Dalian 116113, Peoples R China", "China Agr Univ, Coll Food Sci & Nutr Engn, Beijing 100083, Peoples R China"]	Malt is an important raw material in brewing beer. With the increasing development of craft beer, brewing malt has contributed diverse colours and abundant flavours to beer. While "malty" and "worty" were commonly used to describe the malt flavour of beer, they are still inadequate. This study focused on developing of a sensory lexicon and a sensory wheel for brewing malt. Here, a total of 22 sam…	Times Cited in Web of Science Core Collection: 6 Total Times Cited: 6 Cited Reference Count: 56 | RAYYAN-INCLUSION: {"Nelio"=>"Included"}	10.1038/s41538-022-00135-5 WE - Science Citation Index Expanded (SCI-EXPANDED)	MAILLARD REACTION-PRODUCTS;BEER;FLAVOR;BARLEY;IDENTIFICATION;TERMINOLOGY;STABILITY;ODORANTS;WHEEL;Volatilization
rayyan-699481890	Influence of Intermediate Maillard Reaction Products with Enediol Structure on the Oxidative Stability of Beverages	2013			JOURNAL OF THE AMERICAN SOCIETY OF BREWING CHEMISTS	["0361-0470", "1943-7854 J9 - J AM SOC BREW CHEM JI - J. Am. Soc. Brew. Chem."]	71	3	114-123	Kunz, T and Strähmel, A and Cortés, N and Kroh, LW and Methner, FJ		English		["TU Berlin, Inst Biotechnol, Fachbereich Brauwesen, D-13353 Berlin, Germany", "TU Berlin, Inst Lebensmitteltechnol & Lebensmittelchem, D-13355 Berlin, Germany"]	The influence of Maillard reaction products, originating from special malt, on the oxidative flavor stability of beverages was investigated by ESR methods (EAP determination, T-500 values) and traditional methods according to MEBAK and Chapon to determine the reducing power or potential. Simultaneously, the color, SO2 content, and concentration of specific dicarbonyl compounds were determined (HP…	Times Cited in Web of Science Core Collection: 35 Total Times Cited: 37 Cited Reference Count: 44 | RAYYAN-INCLUSION: {"Nelio"=>"Included"}	10.1094/ASBCJ-2013-0429-01 WE - Science Citation Index Expanded (SCI-EXPANDED)	Electron spin resonance spectroscopy (ESR);Enediol structure;Fenton reaction;Flavor stability;Maillard reaction products;Reductones;Special malt;ELECTRON-SPIN-RESONANCE;BEER FLAVOR STABILITY;ALPHA-DICARBONYL COMPOUNDS;ANTIOXIDANT;MALT;WORT;IDENTIFICATION;IMPROVEMENT;RADICALS;BEHAVIOR;Beverages
rayyan-699481891	Yeast Metabolites of Glycated Amino Acids in Beer	2018	7	18	JOURNAL OF AGRICULTURAL AND FOOD CHEMISTRY	["0021-8561", "1520-5118 J9 - J AGR FOOD CHEM JI - J. Agric. Food Chem."]	66	28	7451-7460	Hellwig, M and Beer, F and Witte, S and Henle, T		English		Tech Univ Dresden, Chair Food Chem, D-01062 Dresden, Germany	Glycation reactions (Maillard reactions) during the malting and brewing processes are important for the development of the characteristic color and flavor of beer. Recently, free and protein-bound Maillard reaction products (MRPs) such as pyrraline, formyline, and maltosine were found in beer. Furthermore, these amino acid derivatives are metabolized by Saccharomyces cerevisiae via the Ehrlich pa…	Times Cited in Web of Science Core Collection: 7 Total Times Cited: 7 Cited Reference Count: 46 | RAYYAN-INCLUSION: {"Nelio"=>"Included"}	10.1021/acs.jafc.8b01329 WE - Science Citation Index Expanded (SCI-EXPANDED) WE - Index Chemicus (IC)	Maillard reaction;glycation;beer;Saccharomyces cerevisiae;Ehrlich pathway;pyrraline;formyline;maltosine;SACCHAROMYCES-CEREVISIAE;MAILLARD REACTION;HIGHER ALCOHOLS;AROMA COMPOUNDS;HYDROXYPYRIDINONES;IDENTIFICATION;FERMENTATION;TEMPERATURE;TRYPTOPHOL;PRODUCTS;Yeasts
rayyan-699481892	Phenolic Substances in Beer: Structural Diversity, Reactive Potential and Relevance for Brewing Process and Beer Quality	2018	7		COMPREHENSIVE REVIEWS IN FOOD SCIENCE AND FOOD SAFETY	1541-4337 J9 - COMPR REV FOOD SCI F JI - Compr. Rev. Food. Sci. Food Saf.	17	4	953-988	Wannenmacher, J and Gastl, M and Becker, T		English		Tech Univ Munich, Inst Brewing & Beverage Technol, Weihenstephaner Steig 20, D-85354 Freising Weihenstephan, Germany	For the past 100 years, polyphenol research has played a central role in brewing science. The class of phenolic substances comprises simple compounds built of 1 phenolic group as well as monomeric and oligomeric flavonoid compounds. As potential anti- or prooxidants, flavor precursors, flavoring agents and as interaction partners with other beer constituents, they influence important beer quality…	Times Cited in Web of Science Core Collection: 85 Total Times Cited: 94 Cited Reference Count: 272 | RAYYAN-INCLUSION: {"Nelio"=>"Included"}	10.1111/1541-4337.12352 WE - Science Citation Index Expanded (SCI-EXPANDED)	beer;barley;hops;phenolic compounds;functional properties;PERFORMANCE LIQUID-CHROMATOGRAPHY;BARLEY HORDEUM-VULGARE;HUMULUS-LUPULUS L.;FERULOYL ESTERASE-ACTIVITY;ANTIOXIDANT ACTIVITY;MASS-SPECTROMETRY;HYDROXYCINNAMIC ACIDS;HOP POLYPHENOLS;HAZE FORMATION;PLANT-EXTRACTS;Phenols;Phenol
rayyan-699481893	A comparative study of polyphenolic and amino acid profiles of commercial fruit beers	2021	7	1	JOURNAL OF FOOD COMPOSITION AND ANALYSIS	["0889-1575", "1096-0481 J9 - J FOOD COMPOS ANAL JI - J. Food Compos. Anal."]	100			Baigts-Allende, DK and Pérez-Alva, A and Ramírez-Rodrigues, MA and Palacios, A and Ramírez-Rodrigues, MM		English		["Univ Las Amer Puebla, Dept Chem Food & Environm Engn, Puebla 72810, Mexico", "Intema SA CV, Food Anal Lab, 31 Sur 2901, Puebla 72400, Mexico"]	The individual polyphenols, free amino acid (AA) profiles, and pigments (beta-carotene and monomeric anthocyanins) concentration of twenty-nine commercial beers were quantified. Additionally, a physicochemical characterization consisting of density, degrees Brix, color, and % alcohol content (ABV), was performed. The ABV ranged from 2 to 9 %, degrees Brix from 2 to 12, and a broad color spectrum,…	Times Cited in Web of Science Core Collection: 23 Total Times Cited: 23 Cited Reference Count: 68 | RAYYAN-INCLUSION: {"Nelio"=>"Included"}	10.1016/j.jfca.2021.103921	Fruit beers;Polyphenolic profile;Amino acid profile;Principal component analysis;Physicochemical analysis;PHENOLIC-COMPOUNDS;ANTIOXIDANT CAPACITY;BIOGENIC-AMINES;FERMENTATION;ANTHOCYANINS;PEACH;CAROTENOIDS;PERFORMANCE;CONSUMPTION;NITROGEN;Fruit;Polyphenols
rayyan-699481895	Simultaneous Quantitation of Advanced Glycation End Products in Soy Sauce and Beer by Liquid Chromatography-Tandem Mass Spectrometry without Ion-Pair Reagents and Derivatization	2016	11	9	JOURNAL OF AGRICULTURAL AND FOOD CHEMISTRY	["0021-8561", "1520-5118 J9 - J AGR FOOD CHEM JI - J. Agric. Food Chem."]	64	44	8397-8405	Nomi, Y and Annaka, H and Sato, S and Ueta, E and Ohkura, T and Yamamoto, K and Homma, S and Suzuki, E and Otsuka, Y		English		["Ochanomizu Univ, Inst Environm Sci Human Life, Tokyo 1120012, Japan", "Niigata Univ Pharm & Appl Life Sci, Fac Appl Life Sci, Niigata 9560841, Japan", "Tottori Univ, Sch Hlth Sci, Fac Med, Tottori 6838503, Japan", "Tottori Univ, Fac Med, Dept Mol Med & Therapeut, Div Cardiovasc Med Endocrinol & Metab, Tottori 6838503, Japan", "Toita Womens Coll, Dept Food & Nutr, Tokyo 1050014, Japan"]	The aim of this study was to develop a simple and sensitive method to analyze several advanced glycation end products (AGEs) simultaneously using liquid chromatography-tandem mass spectrometry (LC-MS/MS), and to apply this method to the quantitation of AGEs in brown-colored foods. The developed method enabled to separate and quantitate simultaneously seven AGEs, and was applied to the determinati…	Times Cited in Web of Science Core Collection: 21 Total Times Cited: 22 Cited Reference Count: 17 | RAYYAN-INCLUSION: {"Nelio"=>"Included"}	10.1021/acs.jafc.6b02500 WE - Science Citation Index Expanded (SCI-EXPANDED)	advanced glycation end products;LC-MS/MS;soy sauce;beer;MAILLARD REACTION;METHYLGLYOXAL;ENDPRODUCTS;AGE;N-EPSILON-(CARBOXYMETHYL)LYSINE;INCREASES;LYSINE;FOOD;RAW;Mass Spectrometry
rayyan-699481898	Electronic tongue as a screening tool for rapid analysis of beer	2010	4	15	TALANTA	0039-9140 J9 - TALANTA JI - Talanta	81	1	88-94	Polshin, E and Rudnitskaya, A and Kirsanov, D and Legin, A and Saison, D and Delvaux, F and Delvaux, FR and Nicolaï, BM and Lammertyn, J		English		["Katholieke Univ Leuven, Fac Biosci Engn, Div Mechatron Biostat & Sensors, BIOSYST MeBioS, B-3001 Louvain, Belgium", "Univ Aveiro, Dept Chem, CESAM, P-3800 Aveiro, Portugal", "St Petersburg State Univ, Dept Chem, Lab Chem Sensors, St Petersburg, Russia", "Catholic Univ Louvain, Ctr Malting & Brewing Sci, B-3001 Louvain, Belgium"]	An electronic tongue (ET) comprising 18 potentiometric chemical sensors was applied to the quantitative analysis of beer. Fifty Belgian and Dutch beers of different types were measured using the ET. The same samples were analyzed using conventional analytical techniques with respect to the main physicochemical parameters. Only non-correlated physicochemical parameters were retained for further an…	Times Cited in Web of Science Core Collection: 56 Total Times Cited: 61 Cited Reference Count: 26 | RAYYAN-INCLUSION: {"Nelio"=>"Included"}	10.1016/j.talanta.2009.11.041 WE - Science Citation Index Expanded (SCI-EXPANDED)	Electronic tongue;Potentiometric sensors;Beer;Bitterness;Iso-alpha-acids;Partial least square regression;ISO-ALPHA-ACIDS;LIPID-MEMBRANE;BITTERNESS;DESORPTION;COMPONENTS;ADSORPTION;Tongue
rayyan-699481899	STUDY OF THE CHEMICAL PROFILE OF BRAZILIAN BEERS: AN ASSESSMENT BETWEEN ARTISANAL AND INDUSTRIAL DRINKS	2022			QUIMICA NOVA	["0100-4042", "1678-7064 J9 - QUIM NOVA JI - Quim. Nova"]	45	5	518-530	Neto, DMC and Moreira, LLPF and de Castro, EVR and Souza, WB and Filgueiras, PR and Romao, W and Folli, GS and Lacerda, V		Portuguese		["Univ Fed Espirito Santo, BR-29075910 Vitoria, ES, Brazil", "Inst Fed Espirito Santo, BR-29106010 Vila Velha, ES, Brazil"]	Beer is commonly produced with four inputs: water, malt, hops, yeast and, in some cases, brewing adjuncts. Industrial and artisanal processes essentially follow the same steps and may undergo minor changes due to the style of beer. Despite this, many consumers attribute higher quality to craft beer compared to industrial ones. In this study, we applied the analytical techniques of infrared (IR), …	Times Cited in Web of Science Core Collection: 1 Total Times Cited: 1 Cited Reference Count: 63 | RAYYAN-INCLUSION: {"Nelio"=>"Included"}	10.21577/0100-4042.20170857	chemometrics;regression;PLS;SVR;PCA;NUCLEAR-MAGNETIC-RESONANCE;H-1-NMR SPECTROSCOPY;MASS-SPECTROMETRY;MULTIVARIATE-ANALYSIS;VARIABLE SELECTION;CRAFT BEERS;IMPACT;NMR;IDENTIFICATION;QUALITY;Drinking
rayyan-699481900	Impact of Dealcoholization by Osmotic Distillation on Metabolic Profile, Phenolic Content, and Antioxidant Capacity of Low Alcoholic Craft Beers with Different Malt Compositions	2021	4	28	JOURNAL OF AGRICULTURAL AND FOOD CHEMISTRY	["0021-8561", "1520-5118 J9 - J AGR FOOD CHEM JI - J. Agric. Food Chem."]	69	16	4816-4826	Petrucci, R and Di Matteo, P and Sobolev, AP and Liguori, L and Albanese, D and Proietti, N and Bortolami, M and Russo, P		English		["Sapienza Univ Rome, Dept Chem Engn Mat Environm, I-00184 Rome, Italy", "Natl Res Council CNR, Inst Biol Syst, Segre Capitani Magnet Resonance Lab, I-00015 Rome, Italy", "Univ Salerno, Dept Ind Engn, I-84084 Salerno, Italy", "Sapienza Univ Rome, Dept Basic & Appl Sci Engn, I-00161 Rome, Italy"]	Beer antioxidants originate mainly from malts, classified as colored, caramel, and roasted, according to the malting process. This study aimed to characterize, in terms of phenolic antioxidants, three types of Pale Ale craft beers brewed using increasing percentage of dark malt (0, 5, and 15% Caraamber malt, called PA100, PA95, PA85, respectively) and to evaluate the impact of dealcoholization by…	Times Cited in Web of Science Core Collection: 7 Total Times Cited: 8 Cited Reference Count: 52 | RAYYAN-INCLUSION: {"Nelio"=>"Included"}	10.1021/acs.jafc.1c00679	beer antioxidants;hydroxybenzoic acids;hydroxycinnamic acids;flavonols;oligosaccharides;amino acids;organic acids;HPLC-ESI-MS/MS;NMR;MASS-SPECTROMETRY;ACIDS;IDENTIFICATION;POLYPHENOLS;CAFFEINE;BARLEY;Alcoholics;Antioxidants;Phenols;Phenol
rayyan-699481901	Fundamental Study on the Impact of Transglutaminase on Hordein Levels in Beer	2015			JOURNAL OF THE AMERICAN SOCIETY OF BREWING CHEMISTS	["0361-0470", "1943-7854 J9 - J AM SOC BREW CHEM JI - J. Am. Soc. Brew. Chem."]	73	3	253-260	Taylor, JP and Jacob, F and Arendt, EK		English		["Natl Univ Ireland Univ Coll Cork, Cork, Ireland", "Tech Univ Munich, Res Ctr Weihenstephan Brewing & Food Qual, D-80290 Munich, Germany"]	Celiac disease is widespread across the world, with up to 1 in 100 people diagnosed with the disease. Most beers are brewed using barley malt and, hence, are considered unsuitable for individuals suffering from celiac disease or gluten intolerance. In this study, lager beer was produced and treated with different concentrations of microbial transglutaminase (mTG). Quality aspects of each treatmen…	Times Cited in Web of Science Core Collection: 7 Total Times Cited: 8 Cited Reference Count: 56 | RAYYAN-INCLUSION: {"Nelio"=>"Included"}	10.1094/ASBCJ-2015-0527-01 WE - Science Citation Index Expanded (SCI-EXPANDED)	Beer;Celiac disease;Gluten-free;Transglutaminase;GLUTEN;PROTEINS;GLIADIN;AUTOIMMUNITY;EXTRACTION;STABILITY;PROLAMINS;ENZYME;ELISA;WHEAT;Transglutaminases;Glutens
rayyan-699481903	Analysis of the use of a 0.2 μm ceramic membrane for beer clarification	2008			ACTA SCIENTIARUM-TECHNOLOGY	["1806-2563", "1807-8664 J9 - ACTA SCI-TECHNOL JI - Acta Sci.-Technol."]	30	2	181-186	Alicieo, TVR and Mendes, ES and Pereira, NC and de Barros, STD and Innocenti, TD and Alves, JA		Portuguese		["Univ Estadual Rio Grande do Sul, BR-97573011 Santana Do Livramento, Rio Grande Sul, Brazil", "Univ Estadual Maringa, Dept Engn Quim, Maringa, Parana, Brazil"]	Analysis of the use of a 0.2 mu m ceramic membrane for beer clarification. This work compares the permeated flow and the quality of the obtained product in the process of beer clarification by crossflow microfiltration. The membrane used in the present study was a tubular ceramic membrane with a 0.2 mu m nominal pore diameter, at 6 +/- 1 degrees C and 1, 2, 3 and 4 bar of pressure. Samples of the…	Times Cited in Web of Science Core Collection: 0 Total Times Cited: 2 Cited Reference Count: 21 | RAYYAN-INCLUSION: {"Nelio"=>"Included"}	10.4025/actascitechnol.v30i2.5489 WE - Science Citation Index Expanded (SCI-EXPANDED)	membrane;ceramic;beer;microfiltration;fouling;CROSS-FLOW MICROFILTRATION;GOVERNING PERMEATE FLUX;ULTRAFILTRATION;FILTRATION;QUALITY;JUICE
rayyan-699481904	SHELF LIFE IMPROVEMENT OF RICE BEER BY INCORPORATION OF <i>ALBIZIA MYRIOPHYLLA</i> EXTRACTS	2017	8		JOURNAL OF FOOD PROCESSING AND PRESERVATION	["0145-8892", "1745-4549 J9 - J FOOD PROCESS PRES JI - J. Food Process Preserv."]	41	4		Mangang, KCS and Das, AJ and Deka, SC		English		Tezpur Univ, Dept Food Engn & Technol, Tezpur 784028, Assam, India	Albizia myriophylla bark is traditionally used in the fermented rice beer "atingba" of Manipur, India. Three types of rice beers were prepared viz. (1) using traditional starter, (2) established starters and (3) established starters + ethanolic extract of A. myriophylla bark (AME) and stored at 32C for 3 months. AME contained polyphenols, soluble sugars, terpenoids, anthraquinone, flavonoids and …	Times Cited in Web of Science Core Collection: 8 Total Times Cited: 8 Cited Reference Count: 68 | RAYYAN-INCLUSION: {"Nelio"=>"Included"}	10.1111/jfpp.12990 WE - Science Citation Index Expanded (SCI-EXPANDED)	ANTIOXIDANT ACTIVITY;BIOGENIC-AMINES;LIPID-PEROXIDATION;FLAVONOIDS;STORAGE;WINE;ANTIBACTERIAL;TEMPERATURE;POLYPHENOLS;CHEMISTRY;Oryza sativa
rayyan-699481905	Furfural Determination with Disposable Polymer Films and Smartphone-Based Colorimetry for Beer Freshness Assessment	2016	4	5	ANALYTICAL CHEMISTRY	["0003-2700", "1520-6882 J9 - ANAL CHEM JI - Anal. Chem."]	88	7	3959-3966	Rico-Yuste, A and González-Vallejo, V and Benito-Peña, E and Engel, TD and Orellana, G and Moreno-Bondi, MC		English		["Univ Complutense Madrid, Fac Chem, Dept Analyt Chem, Ciudad Univ S-N, E-28040 Madrid, Spain", "Univ Complutense Madrid, Fac Chem, Dept Organ Chem, Ciudad Univ S-N, E-28040 Madrid, Spain"]	We have developed disposable color-changing polymeric films for quantification of furfural-a freshness indicator-in beer using a smartphone-based reader. The films are prepared by radical polymerization of 4-vinylaniline, as a furfural-sensitive indicator monomer, 2-hydroxymethyl methacrylate as a comonomer, and ethylene dimethyl methacrylate (EDMA) as a cross-linker. The sensing mechanism is bas…	Times Cited in Web of Science Core Collection: 48 Total Times Cited: 53 Cited Reference Count: 32 | RAYYAN-INCLUSION: {"Nelio"=>"Included"}	10.1021/acs.analchem.6b00167 WE - Science Citation Index Expanded (SCI-EXPANDED)	LIQUID-CHROMATOGRAPHIC DETERMINATION;SOLID-PHASE MICROEXTRACTION;GAS-CHROMATOGRAPHY;MASS-SPECTROMETRY;CARBONYL-COMPOUNDS;TRANSFORMER OIL;INFANT FORMULAS;ALDEHYDES;SENSOR;DERIVATIZATION;Colorimetry;Polymerization;Polymers
rayyan-699481906	Influence of crossflow microfiltration on ceramic membrane fouling and beer quality	2013	6	1	DESALINATION AND WATER TREATMENT	1944-3994 J9 - DESALIN WATER TREAT JI - Desalin. Water Treat.	51	22	4302-4312	Kazemi, MA and Soltanieh, M and Yazdanshenas, M and Fillaudeau, L		English		["Sharif Univ Technol, Chem & Petr Engn Dept, Tehran 559694, Iran", "Iran Behnoush Co, Dept Res & Dev, Tehran, Iran", "Univ Toulouse, Lab Ingn Syst Biol & Proc, INSA, CNRS UMR5504,INRA UMR792, F-31077 Toulouse, France"]	In this article, an experimental investigation has been carried out to determine the types of fouling phenomena that occur during clarification of dilute malt extract (DME) and pasteurization of clarified beer (CB) by a tubular ceramic membrane in a crossflow pilot plant. Using the classical models, the predominant fouling mechanism responsible for flux decline was found to be complete blocking o…	Times Cited in Web of Science Core Collection: 5 Total Times Cited: 6 Cited Reference Count: 32 | RAYYAN-INCLUSION: {"Nelio"=>"Included"}	10.1080/19443994.2013.769660 WE - Science Citation Index Expanded (SCI-EXPANDED)	Microfiltration;Membrane fouling;Beer;Crossflow;Classical model;CAKE FILTRATION;PORE BLOCKAGE;FLUX DECLINE;BLOCKING;ULTRAFILTRATION;CLARIFICATION;SUSPENSIONS;DEPOSITION;MORPHOLOGY;RETENTION
rayyan-699481909	Assessment of Staling Aldehydes in Lager Beer under Maritime Transport and Storage Conditions	2022	2		MOLECULES	1420-3049 J9 - MOLECULES JI - Molecules	27	3		Aguiar, D and Pereira, AC and Marques, JC		English		["Univ Madeira, Fac Exact Sci & Engn, Campus Penteada, P-9020105 Funchal, Portugal", "Univ Madeira, Ctr Sustainable Agr & Food Technol, ISOPlexis, Campus Penteada, P-9020105 Funchal, Portugal", "Univ Coimbra, Chem Proc Engn & Forest Prod Res Ctr, Dept Chem Engn, Polo II Rua Silvio Lima, P-3030790 Coimbra, Portugal", "Univ Aveiro, Inst Nanostruct Nanomodelling & Nanofabricat I3N, P-3810193 Aveiro,…	Beer flavor stability is greatly influenced by external temperature, vibrations, and longer delivery times. The present study assessed the impact of transport and storage conditions on staling aldehyde evolution in lager beers across five sample groups (fresh, transport, and storage simulation, and their controls), which differed in their bottle opening system (either crown cap or ring pull cap).…	Times Cited in Web of Science Core Collection: 2 Total Times Cited: 2 Cited Reference Count: 30 | RAYYAN-INCLUSION: {"Nelio"=>"Included"}	10.3390/molecules27030600 WE - Science Citation Index Expanded (SCI-EXPANDED)	beer exportation;vibrations;temperature;storage time;off-flavors;bottle opening system;FLAVOR INSTABILITY;EVOLUTION;QUALITY
rayyan-699481911	Development of Artificial Neural Network Models to Assess Beer Acceptability Based on Sensory Properties Using a Robotic Pourer: A Comparative Model Approach to Achieve an Artificial Intelligence System	2019	6		BEVERAGES	2306-5710 J9 - BEVERAGES JI - Beverages	5	2		Viejo, CG and Torrico, DD and Dunshea, FR and Fuentes, S		English		Univ Melbourne, Fac Vet & Agr Sci, Sch Agr & Food, Parkville, Vic 3010, Australia	Artificial neural networks (ANN) have become popular for optimization and prediction of parameters in foods, beverages, agriculture and medicine. For brewing, they have been explored to develop rapid methods to assess product quality and acceptability. Different beers (N = 17) were analyzed in triplicates using a robotic pourer, RoboBEER (University of Melbourne, Melbourne, Australia), to assess …	Times Cited in Web of Science Core Collection: 48 Total Times Cited: 49 Cited Reference Count: 34 | RAYYAN-INCLUSION: {"Nelio"=>"Included"}	10.3390/beverages5020033 WE - Emerging Sources Citation Index (ESCI)	beer acceptability;machine learning;robotics;fast-screening;automation;NEAR-INFRARED SPECTROSCOPY;COMPUTER VISION;ALGORITHMS;RECOGNITION;WINE;Neural Networks (Computer);Robotics;Nerve Net
rayyan-699481912	An overview of traditional rice beer of North-east India: ethnic preparation, challenges and prospects	2019	10		INDIAN JOURNAL OF TRADITIONAL KNOWLEDGE	["0972-5938", "0975-1068 J9 - INDIAN J TRADIT KNOW JI - Indian J. Tradit. Knowl."]	18	4	744-757 WE - Science Citation Index Expanded (SCI-EXPANDED)	Nath, N and Ghosh, S and Rahaman, L and Kaipeng, DL and Sharma, BK		English		Tripura Univ, Dept Microbiol, Microbial Ecol Lab, Suryamaninagar 799022, Tripura, India	Fermented drinks are always found to be connected with the culture and existence of the ethnic tribes throughout the world. Traditional rice beer of North-east India is an indispensible part of tribal life style attached culturally and religiously with them. There are more than 150 major tribes in Northeast India and almost all are having a traditional way of preparing rice beer from time immemor…	Times Cited in Web of Science Core Collection: 8 Total Times Cited: 10 Cited Reference Count: 29 | RAYYAN-INCLUSION: {"Nelio"=>"Included"}		Alcoholic beverage;Ethnic tribes;North-east India;Traditional brewing;Yeast;ALCOHOLIC BEVERAGES;TRIBE;ETHNOBOTANY;DISTRICT;FERMENTATION;STARTER;STRAINS;FOODS;India;Oryza sativa
rayyan-699481914	Biological acidification of a mash containing 20% barley using <i>Lactobacillus amylovorus</i> FST 1.1:: Its effects on Wort and beer quality	2005			JOURNAL OF THE AMERICAN SOCIETY OF BREWING CHEMISTS	["0361-0470", "1943-7854 J9 - J AM SOC BREW CHEM JI - J. Am. Soc. Brew. Chem."]	63	3	96-106 WE - Science Citation Index Expanded (SCI-EXPANDED)	Lowe, DP and Ulmer, HM and Barta, RC and Goode, DL and Arendt, EK		English		["Natl Univ Ireland Univ Coll Cork, Dept Food & Nutrit Sci, Cork, Ireland", "Natl Univ Ireland Univ Coll Cork, Natl Food Biotechnol Ctr, Cork, Ireland", "Univ Bodenkultur Wien, Inst Appl Microbiol, A-1180 Vienna, Austria"]	This study evaluates the influence of biological mash and wort acidification using a thermophilic proteolytic/amylolytic active Lactobacillus amylovorus on brews containing 20% (wt/wt) unmalted barley in laboratory-scale trials as well as 10-hL pilot-scale brews. The biologically acidified mash was compared with a chemically acidified mash, 100% malt mash unacidified, and 80% malt (wt/wt)/20% (wt…	Times Cited in Web of Science Core Collection: 16 Total Times Cited: 17 Cited Reference Count: 62 | RAYYAN-INCLUSION: {"Nelio"=>"Included"}		malted barley;proteolytic/amylolytic activity;unmalted barley;CHEMICAL-COMPOSITION;ENDOSPERM;CHEMISTRY;MODEL;MALT
rayyan-699481915	Exploring Hop Varieties with Discriminating Flavan-3-ol Profiles Likely to Improve Color and Colloidal Stability of Beers	2023	9		BEVERAGES	2306-5710 J9 - BEVERAGES JI - Beverages	9	3		Chenot, C and Simon, M and Dusart, A and Collin, S		English		Catholic Univ Louvain, Louvain Inst Biomol Sci & Technol LIBST, Fac Bioingenieurs, Unite Brasserie & Ind Alimentaires, 2 Box L7 05-07, B-1348 Louvain La Neuve, Belgium	While the Saaz aromatic variety remains classified as a total-flavanoid-rich cultivar, no inverse correlation was found between total flavanoids and the alpha-acid content when the dual-purpose varieties Citra, CTZ, Amarillo, Eureka!, Mandarina Bavaria, Mosaic, Polaris, and Sabro were considered. The levels of hop flavan-3-ol monomers, dimers, and trimers (quantitated by HPLC-MS/MS) appeared stro…	Times Cited in Web of Science Core Collection: 0 Total Times Cited: 0 Cited Reference Count: 56 | RAYYAN-INCLUSION: {"Nelio"=>"Included"}	10.3390/beverages9030067 WE - Emerging Sources Citation Index (ESCI)	dual-purpose hops;polyphenols;flavan-3-ols;haze;color;epicatechin;PERFORMANCE LIQUID-CHROMATOGRAPHY;HUMULUS-LUPULUS;QUANTITATIVE-ANALYSIS;BIOLOGICAL-ACTIVITIES;FUNCTIONAL-PROPERTIES;PHENOLIC-COMPOUNDS;POLYPHENOLS;PROANTHOCYANIDINS;IDENTIFICATION;HAZE;Discrimination (Psychology);Color
rayyan-699481916	Broccoli products supplemented beers provide a sustainable source of dietary sulforaphane	2023	2		FOOD BIOSCIENCE	["2212-4292", "2212-4306 J9 - FOOD BIOSCI JI - Food Biosci."]	51			Sánchez-Bravo, P and Abellán, A and Zapata, PJ and García-Viguera, C and Domínguez-Perles, R and Giménez, MJ		English		["Ctr Edafol & Biol Apliada Segura CEBAS CSIC, Lab Fitoquim & Alimentos Saludables LabFAS, Univ Campus 25, Murcia 30100, Spain", "Univ Miguel Hernandez, Dept Food Technol, EPSO, Ctra Beniel Km 3-2, Alicante 03312, Spain"]	Broccoli is a highly consumed vegetable due to its content of bioactive nutrients and non-nutrients, including glucosinolates and isothiocyanates. Also, the consumption of craft beer has been boosted by the seek for enhanced sensory and functional properties. In this frame, broccoli have been proven as an ingredient to develop healthy beverages. The objective of the work was to evaluate alternati…	Times Cited in Web of Science Core Collection: 3 Total Times Cited: 3 Cited Reference Count: 41 | RAYYAN-INCLUSION: {"Nelio"=>"Included"}	10.1016/j.fbio.2022.102259	Healthy foods;Beverages;Brassica;Isothiocyanates;UHPLC-ESI-MS;MS;Sensory properties;ISOTHIOCYANATES;BIOAVAILABILITY;CONSUMPTION;MYROSINASE;VOLATILE
rayyan-699481917	Physicochemical properties, sugar profile, and non-starch polysaccharides characterization of old wheat malt landraces	2021	9	1	JOURNAL OF FOOD COMPOSITION AND ANALYSIS	["0889-1575", "1096-0481 J9 - J FOOD COMPOS ANAL JI - J. Food Compos. Anal."]	102			Alfeo, V and De Francesco, G and Sileoni, V and Blangiforti, S and Palmeri, R and Aerts, G and Perretti, G and Todaro, A		English		["Univ Perugia, Italian Brewing Res Ctr, Dept Agr Food & Environm Sci, I-06126 Perugia, Italy", "Univ Mercatorum, Dept Econ, Piazza Mattei 10, I-00186 Rome, Italy", "Stn Consorziale Sperimentale Granicoltura Sicilia, Via Sirio, I-95041 Caltagirone, CT, Italy", "Univ Catania, Dept Agr Food & Environm, I-95121 Catania, Italy", "Katholieke Univ Leuven, Dept Microbial & Mol Syst, Lab Enzyme Fermentat…	Craft beers produced by small breweries are becoming increasingly popular worldwide due to their unique composition, taste, and flavour. Wheat malt is a traditional brewing raw material with great potential to improve beer properties such as mouthfeel, foam, haze, and flavour. In this study, the malting quality of eight wheat varieties (four common and four durum) was evaluated to explore the fea…	Times Cited in Web of Science Core Collection: 12 Total Times Cited: 12 Cited Reference Count: 55 | RAYYAN-INCLUSION: {"Nelio"=>"Included"}	10.1016/j.jfca.2021.103997	Old wheat landraces;Malting quality;Wheat malt chemical composition;Wheat malt sugar profile;Local craft beer;TURGIDUM SUBSP DURUM;GLUTEN-FREE BEER;BETA-GLUCANS;RICE MALT;QUALITY ATTRIBUTES;KOLBACH INDEX;BARLEY;ARABINOXYLANS;WORT;COMBINATIONS;Polysaccharides;Starch Synthase;Starch
rayyan-699481919	The Effect of Hydroxycinnamic Acids and Volatile Phenols on Beer Quality	2008			JOURNAL OF THE INSTITUTE OF BREWING	0046-9750 J9 - J I BREWING JI - J. Inst. Brew.	114	4	300-305	Iyuke, SE and Madigoe, EM and Maponya, R		English		Univ Witwatersrand, Fac Engn & Built Environm, ZA-2050 Johannesburg, South Africa	To the consumer, beer should be an agreeable beverage of attractive colour, clarity, pleasing flavour and should carry no toxic substances. One of the major constituents of barley is phenolic acids and their direct effect on the quality of beer is still a mystery. The aim of the study therefore was to investigate the relationship between phenolic acids during mashing at different temperatures and…	Times Cited in Web of Science Core Collection: 9 Total Times Cited: 10 Cited Reference Count: 16 | RAYYAN-INCLUSION: {"Nelio"=>"Included"}	10.1002/j.2050-0416.2008.tb00773.x WE - Science Citation Index Expanded (SCI-EXPANDED)	Beer quality;HPLC;hydroxycinnamic acids;kinetics;volatile phenols;wort;FERULIC ACID;WORT;Phenols;Phenol;Volatilization
rayyan-699481923	Chemical analysis of blue corn base malt and the effect of malting and roasting of blue corn malts on color and antioxidant compounds associated with antioxidant capacity	2022	11		EMIRATES JOURNAL OF FOOD AND AGRICULTURE	["2079-052X", "2079-0538 J9 - EMIR J FOOD AGR JI - Emir. J. Food Agric."]	34	11	938-948	Flores-Calderón, AMD and Hernández-Carapia, MA and Luna, H and Escalona-Buendía, HB and Verde-Calvo, JR		English		["Univ Autonoma Metropolitana Iztapalapa, Biotechnol Dept, Enol & Fermented Foods Lab, Ave San Rafael Atlixco 186, Mexico City 09340, Mexico", "Univ Autonoma Metropolitana Xochimilco, Biol Syst Dept, Appl Biocatalysis Lab, Calzada Hueso 1100, Mexico City 04960, Mexico", "Univ Autonoma Metropolitana Iztapalapa, Biotechnol Dept, Sensory Anal Lab, Ave San Rafael Atlixco 186, Mexico City 09340, Mexic…	The objectives of this research were to carry out a chemical analysis of the base malts, to evaluate the effect of malting and roasting on both color and compounds associated with the antioxidant capacity (anthocyanins, phenolic compounds, melanoidins), and the capacity itself by ABTS and DPPH assays in base malt and caramel malt of blue corn. In order to provide styles of beers with different se…	Times Cited in Web of Science Core Collection: 0 Total Times Cited: 0 Cited Reference Count: 61 | RAYYAN-INCLUSION: {"Nelio"=>"Included"}	10.9755/ejfa.2022.v34.i11.2953 WE - Science Citation Index Expanded (SCI-EXPANDED)	Antioxidant capacity;Base malt;Blue corn;Caramel malt;Phenolic compounds;ZEA-MAYS L.;PHENOLIC-COMPOUNDS;RICE MALT;ANTHOCYANINS;PURPLE;BARLEY;MELANOIDINS;MAIZE;RED;IDENTIFICATION;Antioxidants;Color
rayyan-699481927	Optimised purification and characterisation of lipid transfer protein 1 (LTP1) and its lipid-bound isoform LTP1b from barley malt	2014	8	15	FOOD CHEMISTRY	["0308-8146", "1873-7072 J9 - FOOD CHEM JI - Food Chem."]	157		559-567	Nieuwoudt, M and Lombard, N and Rautenbach, M		English		["Univ Stellenbosch, Dept Biochem, Fac Sci, BIOPEP Peptide Grp, ZA-7602 Matieland, South Africa", "Univ Stellenbosch, Fac AgriSci, Dept Food Sci, ZA-7602 Matieland, South Africa"]	In beer brewing, brewers worldwide strive to obtain product consistency in terms of flavour, colour and foam. Important proteins contributing to beer foam are lipid transfer proteins (LTPs), in particular LTP1 and its lipid-bound isoform LTP1b, which are known to transport lipids in vivo and prevent lipids from destabilising the beer foam. LTP1 and LTP1b were successfully purified using only five…	Times Cited in Web of Science Core Collection: 8 Total Times Cited: 9 Cited Reference Count: 32 | RAYYAN-INCLUSION: {"Nelio"=>"Included"}	10.1016/j.foodchem.2014.02.076 WE - Science Citation Index Expanded (SCI-EXPANDED)	Lipid transfer protein;LTP1;Purification;Secondary structure;Stability;Antiyeast activity;GRAIN;IDENTIFICATION;STABILITY;BINDING;IMPACT
rayyan-699481929	Influence of beer and wort sample freezing on the result of analysis	2020			KVASNY PRUMYSL	2570-8619 J9 - KVASNY PRUMYSL JI - Kvas. Prumysl	66	4	307-313	Sterba, K and Cejka, P and Olsovská, J		English		Res Inst Brewing & Malting Plc, Lipovd 15, Prague 12000, Czech Republic	Freezing is a common way of storing samples including beer samples. To verify the suitability of this procedure, the results of determination of alcohol (% v/v), original gravity, color, pH, thiobarbituric acid index, total polyphenols, saccharides, limit of attenuation, free amino nitrogen, protein nitrogen by coomassie brilliant blue, iso-a-bitter acids, diacetyl, higher alcohols, esters, fatty…	Times Cited in Web of Science Core Collection: 4 Total Times Cited: 4 Cited Reference Count: 21 | RAYYAN-INCLUSION: {"Nelio"=>"Included"}	10.18832/kp2019.66.307 WE - Emerging Sources Citation Index (ESCI)	beer analysis;sample stability;sample freezing;STORAGE;STABILITY;Freezing
rayyan-699481938	Effect of Maillard Reaction on Reducing Power of Malts and Beers	2012			CZECH JOURNAL OF FOOD SCIENCES	["1212-1800", "1805-9317 J9 - CZECH J FOOD SCI JI - Czech. J. Food Sci."]	30	6	548-556	Cechovská, L and Konecny, M and Velísek, J and Cejpek, K		English		Inst Chem Technol, Ustav Anal Potravin & Vyzivy, Dept Food Anal & Nutr, Fac Food & Biochem Technol, CR-16628 Prague 6, Czech Republic	CECHOVSKA L., KONECNY M., VELISEK J., CEJPEK K. (2012): Effect of Maillard reaction on reducing power of malts and beers. Czech J. Food Sci., 30: 548-556. HPLC with amperometric detection was used to evaluate the reducing power of 23 beers and aqueous extracts of 17 barley malts. While brew pale malts were only slightly higher in electrochemical reducing capacity than natural barleys (about 1.3 g…	Times Cited in Web of Science Core Collection: 18 Total Times Cited: 21 Cited Reference Count: 30 | RAYYAN-INCLUSION: {"Nelio"=>"Included"}	10.17221/288/2012-CJFS WE - Science Citation Index Expanded (SCI-EXPANDED)	malting;brewing;electrochemical detection;electrochemical capacity;non-enzymatic browning;2,3-dihydro-3,5-dihydroxy-6-methyl-(4H)-pyran-4-one;ANTIOXIDANT ACTIVITY;PHENOLIC-COMPOUNDS;BREWING PROCESS;BARLEY;POLYPHENOLS;MELANOIDINS;PROTEIN
rayyan-699481939	Reduction of 4-methylimidazole in caramel coloring by γ-irradiation	2017	1		INTERNATIONAL JOURNAL OF RADIATION RESEARCH	2322-3243 J9 - INT J RADIAT RES JI - Int. J. Radiat. Res.	15	1	107-111	Kim, JK and Kim, MK and Lee, KG		English		["Korea Atom Energy Res Inst, Adv Radiat Technol Inst, Jeongeup 580185, South Korea", "Chonbuk Natl Univ, Dept Food Sci & Human Nutr, 567 Baekjedaero, Jeonju Si 54896, Chonbuk, South Korea", "Dongguk Univ, Dept Food Sci & Biotechnol, Seoul Campus,32 Dongguk Ro, Goyang Si 410820, South Korea"]	4-Methylimidazole (4-MEI) is a simple nitrogen-containing heterocyclic compound, and recently classified as group 2B by International Agency for Research on Cancer (IARC). Caramel coloring is widely applied food coloring in many food products including coffee, carbonated beverages, beer and wine. In present study, y-irradiation was applied to Caramel Color III to reduce the level of 4-MEI without…	Times Cited in Web of Science Core Collection: 1 Total Times Cited: 1 Cited Reference Count: 18 | RAYYAN-INCLUSION: {"Nelio"=>"Included"}	10.18869/acadpub.ijrr.15.1.107 WE - Science Citation Index Expanded (SCI-EXPANDED)	4-methylimidazole;gamma-irradiation;Caramel coloring;NONENZYMATIC BROWNING REACTION;CARCINOGENIC 4(5)-METHYLIMIDAZOLE;Color
rayyan-699481942	Proteomics, Peptidomics, and Immunogenic Potential of Wheat Beer (Weissbier)	2015	4	8	JOURNAL OF AGRICULTURAL AND FOOD CHEMISTRY	["0021-8561", "1520-5118 J9 - J AGR FOOD CHEM JI - J. Agric. Food Chem."]	63	13	3579-3586	Picariello, G and Mamone, G and Cutignano, A and Fontana, A and Zurlo, L and Addeo, F and Ferranti, P		English		["CNR, Ist Sci Alimentazione, I-83100 Avellino, Italy", "CNR, Ist Chim Biomol, I-80078 Naples, Italy", "Univ Naples Federico II, Dipartimento Agr, I-80055 Naples, Italy"]	Wheat beer is a traditional light-colored top-fermenting beer brewed with at least 50% malted (e.g., German Weissbier) or unmalted (e.g., Belgian Witbier) wheat (Triticum aestivum) as an adjunct to barley (Hordeum vulgare) malt. For the first time, we explored the proteome of three Weissbier samples, using both 2D electrophoresis (2DE)-based and 2DE-free strategies. Overall, 58 different gene pro…	Times Cited in Web of Science Core Collection: 60 Total Times Cited: 66 Cited Reference Count: 51 | RAYYAN-INCLUSION: {"Nelio"=>"Included"}	10.1021/acs.jafc.5b00631 WE - Science Citation Index Expanded (SCI-EXPANDED)	Weissbier;proteomics;peptidomics;celiac disease;IgE food allergens;LIPID TRANSFER PROTEIN;GLUTEN-FREE BEER;MASS-SPECTROMETRY;FOOD TOXICITY;BARLEY;IDENTIFICATION;POLYPEPTIDES;INTOLERANCE;ANTIBODIES;PEPTIDES;Proteomics;Proteome
rayyan-699481944	Integration of non-invasive biometrics with sensory analysis techniques to assess acceptability of beer by consumers	2019	3	1	PHYSIOLOGY & BEHAVIOR	["0031-9384", "1873-507X J9 - PHYSIOL BEHAV JI - Physiol. Behav."]	200		139-147	Viejo, CG and Fuentes, S and Howell, K and Torrico, DD and Dunshea, FR		English		Univ Melbourne, Fac Vet & Agr Sci, Sch Agr & Food, Melbourne, Vic 3010, Australia	Traditional sensory tests rely on conscious and self-reported responses from participants. The integration of non-invasive biometric techniques, such as heart rate, body temperature, brainwaves and facial expressions can gather more information from consumers while tasting a product. The main objectives of this study were i) to assess significant differences between beers for all conscious and un…	Times Cited in Web of Science Core Collection: 54 Total Times Cited: 54 Cited Reference Count: 40 | RAYYAN-INCLUSION: {"Nelio"=>"Included"}	10.1016/j.physbeh.2018.02.051 WE - Science Citation Index Expanded (SCI-EXPANDED) WE - Social Science Citation Index (SSCI)	Sensory analysis;Face recognition;Brain waves;Heart rate;Body temperature;NERVOUS-SYSTEM RESPONSES;FACIAL EXPRESSIONS;COMPUTER VISION;FOAM QUALITY;TASTE;RECOGNITION
rayyan-699481946	Effects of Barley (<i>Hordeum vulgare</i> L.) Variety and Growing Environment on Beer Flavor	2017			JOURNAL OF THE AMERICAN SOCIETY OF BREWING CHEMISTS	["0361-0470", "1943-7854 J9 - J AM SOC BREW CHEM JI - J. Am. Soc. Brew. Chem."]	75	4	345-353	Herb, D and Filichkin, T and Fisk, S and Helgerson, L and Hayes, P and Meints, B and Jennings, R and Monsour, R and Tynan, S and Vinkemeier, K and Romagosa, I and Moscou, M and Carey, D and Thiel, R and Cistue, L and Martens, C and Thomas, W		English		["Oregon State Univ, Dept Crop & Soil Sci, Corvallis, OR 97331 USA", "Washington State Univ, Dept Crop & Soil Sci, Mt Vernon, WA USA", "Rahr Malting Co, Shakopee, MN USA", "Univ Lleida, Lleida, Spain", "Sainsbury Lab, Norwich Res Pk, Norwich NR4 7UH, Norfolk, England", "New Glarus Brewing Co, New Glarus, WI USA", "CSIC, Estn Expt Aula Dei, Zaragoza, Spain", "USDA ARS, Cereal Crop Res Unit, Madiso…	This research tested the hypothesis that barley genotype can affect beer flavor and assessed the relative contributions of genotype and location to beer sensory descriptors. Golden Promise, Full Pint, 34 of their doubled haploid progeny, and CDC Copeland were grown at three locations in Oregon, U.S.A. Grain from these trials was micromalted and the resulting malts used for nano-brewing. Sensory e…	Times Cited in Web of Science Core Collection: 33 Total Times Cited: 38 Cited Reference Count: 41 | RAYYAN-INCLUSION: {"Nelio"=>"Included"}	10.1094/ASBCJ-2017-4860-01 WE - Science Citation Index Expanded (SCI-EXPANDED)	Barley;Beer;Flavor;Genetics;Malt;Terroir;Variety;ANJOU VINEYARD FRANCE;SENSORY CHARACTERIZATION;NIAGARA PENINSULA;CANADIAN TERROIR;MALTING QUALITY;YIELD;TEMPERATURE;VALIDATION;STABILITY;DORMANCY
rayyan-699481949	Pairing beer and food in social media: Is it an image worth more than a thousand words?	2022	3		INTERNATIONAL JOURNAL OF GASTRONOMY AND FOOD SCIENCE	["1878-450X", "1878-4518 J9 - INT J GASTRON FOOD S JI - Int. J. Gastron. Food Sci."]	27			Arellano-Covarrubias, A and Escalona-Buendía, HB and Gómez-Corona, C and Varela, P		English		["Univ Autonoma Metropolitana, Biotechnol Dept, Sensory & Consumer Lab, Av San Rafael Atlixco 186, Mexico City 09340, DF, Mexico", "XOC Estudio, Calderon Barca 359, Mexico City 11559, DF, Mexico", "Nofima AS, POB 210, N-1431 As, Norway"]	Food pairing has been widely studied to understand the patterns that explain how people pair different foods and ingredients and, therefore, to obtain successful pairings and good recommendations for consumers. Social media has become a common way of exchanging information; therefore, we proposed to use it as a tool for exploring beer-food pairing and eating behavior. Twitter and Instagram were s…	Times Cited in Web of Science Core Collection: 6 Total Times Cited: 6 Cited Reference Count: 54 | RAYYAN-INCLUSION: {"Nelio"=>"Included"}	10.1016/j.ijgfs.2022.100483	Food pairing;Context of consumption;Beer;Social media;Instagram;Twitter;VIRGIN OLIVE OIL;BEVERAGE;MOTIVATIONS;CONSUMERS;CONTEXT;CHEESE
rayyan-699481950	Beer Clarification Using Ceramic Tubular Membranes	2014	9		FOOD AND BIOPROCESS TECHNOLOGY	["1935-5130", "1935-5149 J9 - FOOD BIOPROCESS TECH JI - Food Bioprocess Technol."]	7	9	2694-2710	Cimini, A and Moresi, M		English		Univ Tuscia, Dept Innovat Biol Agrofood & Forest Syst, I-01100 Viterbo, Italy	In this work, laboratory-made green beers were produced using a commercial hopped malt extract and used to study their cross-flow microfiltration (CFMF) performance in a bench-top plant, appropriately designed and equipped with ceramic tubular membrane modules with nominal pore size of 0.4, 0.8, or 1.2 mu m, under different values of the initial green beer turbidity (H a parts per thousand aEuro …	Times Cited in Web of Science Core Collection: 22 Total Times Cited: 22 Cited Reference Count: 41 | RAYYAN-INCLUSION: {"Nelio"=>"Included"}	10.1007/s11947-014-1338-2 WE - Science Citation Index Expanded (SCI-EXPANDED)	Beer clarification;CO2 backflush;Cross-flow velocity;Membrane porosity;Microfiltration;Permeation flux;Transmembrane pressure difference;CROSS-FLOW MICROFILTRATION;GOVERNING PERMEATE FLUX;ROUGH BEER;FOULING MECHANISMS;PROTEIN MIXTURES;FILTRATION;BEVERAGES;PRESSURE;FLUIDS;HAZE
[truncated: 34 more rows]
